# Supplementary material for: Ameliorative Effects of Vitamin E and Lutein on Hydrogen Peroxide-Triggered Oxidative Cytotoxicity via Combined Transcriptome and Metabolome Analysis
Source: Cells. 2025 Dec 18;14(24):2020. doi: 10.3390/cells14242020 (PMC12731873; doi:10.3390/cells14242020)
Supplement: Supplementary file 1 [file cells-14-02020-s001.zip]

Archive with 7 entries (7 files):
- figure-S3.tif
- Table S1.xlsx
- Table S2.xlsx
- Table S3.xls
- Table S4.xls
- figure-S1.tif
- figure-S2.tif
