# Supplementary material for: Ameliorative Effects of Vitamin E and Lutein on Hydrogen Peroxide-Triggered Oxidative Cytotoxicity via Combined Transcriptome and Metabolome Analysis
Source: Cells. 2025 Dec 18;14(24):2020. doi: 10.3390/cells14242020 (PMC12731873; doi:10.3390/cells14242020)
Supplement: Supplementary file 1 [file cells-14-02020-s001.zip › Table S1.xlsx]

## Sheet: Sheet1
Table S1 The primers used in the study
Genes	Primer sequences
β-Actin	F-TCAGCAAGCAGGAGTATG
	R-GTCAAGAAAGGGTGTAACG
HMOX1	F-TCTGGAAAGGAGGAAGGA
	R-AACTGAGGATGCTGAAGG
SAT1	F-GAGGACTTCTTCGTGATGA
	R-CATTCCATTCTGCTACCAAG
MT2A	F-TGTGCCAAGTGTGCCCAG
	R-AGCAAACGGTCACGGTCAG
MT1G	F-CCTGAGTGCGTGCTTCTG
	R-AGGAGACAACTGGTGGACAT
SKP2	F-TGGGTGTTCTGGATTCTCT
	R-CTGGGTGATGGTCTCTGA
CDKN1A	F-GGGTTATCTCTGTGTTAGGG
	R-TTGTTCCGCTGCTAATCA
