# Supplementary material for: Ameliorative Effects of Vitamin E and Lutein on Hydrogen Peroxide-Triggered Oxidative Cytotoxicity via Combined Transcriptome and Metabolome Analysis
Source: Cells. 2025 Dec 18;14(24):2020. doi: 10.3390/cells14242020 (PMC12731873; doi:10.3390/cells14242020)
Supplement: Supplementary file 1 [file cells-14-02020-s001.zip › Table S2.xlsx]

## Sheet: Sheet1
Table S2 Summary statistics of transcriptome sequencing
Sample ID	ReadSum	BaseSum	GC(%)	N(%)	Q20(%)	Q30(%)
CT1	22663362	6763865068	48.17	0.01	99.1	97.22
CT2	22779353	6799465476	48.07	0.01	98.78	96.55
CT3	21450916	6406719021	47.56	0	99.73	98.63
CT4	23880944	7121419634	47.83	0.01	98.89	96.8
CT5	23806780	7110949427	48.39	0.01	99.09	97.22
CT6	25624445	7631169534	47.47	0.01	99	96.98
ET1	25149024	7501439391	47.06	0.01	99.14	97.24
ET2	22152108	6606562288	47.43	0.01	98.83	96.57
ET3	23718578	7049395402	46.78	0	99.64	98.51
ET4	22753613	6773693535	47.05	0.01	98.87	96.73
ET5	24087426	7170700229	46.82	0.01	99.07	97.16
ET6	23293502	6896518649	47.12	0.01	98.9	96.83
HT1	24606498	7347339011	48.17	0.01	99.13	97.34
HT2	24148626	7208611112	48.02	0.01	99.05	97.1
HT3	26171113	7816578893	47.81	0.01	99.21	97.45
HT4	23118969	6904032377	48.3	0.01	98.91	96.84
HT5	22008518	6562968860	47.54	0.01	99.02	97.09
HT6	24657199	7362995748	48.05	0.01	99.02	97.11
LT1	22674729	6768293063	48.51	0.01	98.96	96.93
LT2	22881222	6837661521	48.09	0.01	98.97	96.95
LT3	23579886	7035752776	48.05	0.01	99.01	97.01
LT4	23035112	6875850977	47.92	0.01	98.88	96.76
LT5	22173886	6606242465	48.4	0	99.25	97.64
LT6	25556679	7619850633	48.82	0	99.03	97.14
