# Supplementary material for: Ameliorative Effects of Vitamin E and Lutein on Hydrogen Peroxide-Triggered Oxidative Cytotoxicity via Combined Transcriptome and Metabolome Analysis
Source: Cells. 2025 Dec 18;14(24):2020. doi: 10.3390/cells14242020 (PMC12731873; doi:10.3390/cells14242020)
Supplement: Supplementary file 1 [file cells-14-02020-s001.zip › Table S3.xls]

Table S3 Information of identified genes
#ID	gene_name	nr_symbol	CT1_FPKM	CT1_count	CT2_FPKM	CT2_count	CT3_FPKM	CT3_count	CT4_FPKM	CT4_count	CT5_FPKM	CT5_count	CT6_FPKM	CT6_count	ET1_FPKM	ET1_count	ET2_FPKM	ET2_count	ET3_FPKM	ET3_count	ET4_FPKM	ET4_count	ET5_FPKM	ET5_count	ET6_FPKM	ET6_count	HT1_FPKM	HT1_count	HT2_FPKM	HT2_count	HT3_FPKM	HT3_count	HT4_FPKM	HT4_count	HT5_FPKM	HT5_count	HT6_FPKM	HT6_count	LT1_FPKM	LT1_count	LT2_FPKM	LT2_count	LT3_FPKM	LT3_count	LT4_FPKM	LT4_count	LT5_FPKM	LT5_count	LT6_FPKM
ENSG00000000003	TSPAN6	TSPAN6	33.757419	3067	33.025306	3198	32.605319	3138	29.85836	3284	31.427283	3368	32.185446	3315	16.649757	1768	21.481481	1859	19.551345	1784	19.183547	1774	19.804273	1844	16.614352	1699	25.193975	2398	25.266691	2630	27.958056	2902	30.024232	2968	26.846978	2313	24.285348	2699	27.264387	2480	28.342207	2878	27.944558	3049	31.964617	2964	24.048935	2182	24.936037
ENSG00000000005	TNMD	TNMD	0	0	0	0	0	0	0	0	0	0	0	0	0	0	0	0	0	0	0	0	0	0	0.116416	7	0	0	0	0	0	0	0	0	0	0	0	0	0	0	0	0	0	0	0	0	0	0	0
ENSG00000000419	DPM1	DPM1	109.289732	4879	109.584716	4909	104.056519	4409	105.366665	4935	98.890052	4638	87.416782	4379	86.318457	4062	82.488104	3441	91.114681	4061	89.65201	3789	90.462122	4080	77.215272	3350	105.391957	4884	105.132342	4767	101.139826	5134	111.141666	4974	105.382436	4429	107.535843	5112	108.247374	4793	120.097385	5409	113.68431	5263	110.038547	4946	101.756258	4477	92.111532
ENSG00000000457	SCYL3	SCYL3	0.911612	238	0.785393	199	0.653509	163	1.029897	272	0.64793	178	0.949969	268	0.572174	156	1.004416	245	0.851473	220	0.965228	240	0.70818	184	0.784239	197	1.237451	337	0.949711	252	0.566476	168	0.581429	153	0.889231	217	0.616737	172	0.506777	133	0.709491	188	0.622345	165	0.577627	154	0.875753	191	0.612622
ENSG00000000460	C1orf112	C1orf112	4.434726	754	5.798218	889	5.524263	877	5.855323	1005	4.978314	834	4.458621	738	1.717401	316	2.321374	371	2.536177	360	2.150311	350	2.470836	372	1.923309	316	1.566629	270	2.629015	437	2.91067	542	2.977831	455	2.238003	318	2.73586	438	2.179577	372	2.876967	470	3.512164	561	2.560632	447	2.688975	312	2.638462
ENSG00000000938	FGR	FGR	0	0	0	0	0	0	0	0	0	0	0	0	0	0	0	0	0.016974	2	0	0	0.011276	2	0.037143	5	0.018941	3	0	0	0.01026	2	0.077551	9	0	0	0.062481	8	0	0	0.01437	2	0.046298	6	0.014891	2	0.030729	4	0.065932
ENSG00000000971	CFH	CFH	0	0	0	0	0	0	0	0	0	0	0	0	0.01426	3	0	0	0	0	0	0	0	0	0	0	0	0	0	0	0	0	0	0	0	0	0	0	0	0	0	0	0	0	0	0	0	0	0
ENSG00000001036	FUCA2	FUCA2	95.015394	9142	96.356884	9287	96.507125	8849	94.217594	9553	98.277073	9970	84.649586	9119	59.600959	6055	69.881393	6270	61.30979	5870	65.382406	5936	66.720932	6459	63.420753	5925	83.363534	8288	85.604965	8344	95.367592	10395	85.74462	8304	85.81443	7752	90.392913	9248	93.089854	8972	105.483226	10307	103.214024	10408	95.606262	9354	95.699707	9068	91.777738
ENSG00000001084	GCLC	GCLC	23.994212	3177	22.794737	3163	24.226964	3278	22.611508	3382	22.924356	3275	21.515105	3299	41.527925	6239	46.535233	6140	47.828494	6690	44.82644	5980	45.522809	6385	44.339805	6099	43.255714	6095	58.812236	8221	53.825117	8273	49.731833	6212	48.520506	6251	47.460314	6884	63.144538	8583	78.710406	10920	76.468115	10348	71.002504	9639	71.629041	8958	64.613498
ENSG00000001167	NFYA	NFYA	6.315102	982	6.956864	1089	6.700135	1000	7.567309	1247	7.181122	1181	5.681488	995	7.473107	1192	8.589442	1247	6.7735	1002	7.92	1175	7.75205	1113	7.914158	1117	7.515256	1110	10.566941	1681	9.207971	1582	9.285189	1309	8.250081	1169	7.138706	1191	8.723007	1291	11.813352	1843	11.233137	1797	9.375631	1423	12.862529	1968	9.105282
ENSG00000001460	STPG1	STPG1	1.795847	194	2.902311	211	2.104664	195	1.839196	190	1.626753	184	1.731528	184	0.464772	51	0.618961	67	0.546198	57	0.615195	48	0.611395	64	0.750515	73	1.038634	102	0.918789	65	0.599779	77	0.697326	63	0.840635	64	0.37271	39	0.641445	63	0.524567	55	0.824297	81	0.643569	63	1.043757	87	1.022042
ENSG00000001461	NIPAL3	NIPAL3	0.986023	194	1.167636	191	1.979157	276	1.525213	248	1.323284	228	1.129265	224	0.979724	138	0.729679	119	0.742934	121	0.681517	125	0.621437	118	0.747769	125	0.889235	154	0.936041	169	0.561546	126	0.784221	149	0.659574	123	1.10451	144	0.911196	141	0.63565	126	1.103221	197	0.608346	115	0.748487	164	1.156589
ENSG00000001497	LAS1L	LAS1L	11.915659	1226	13.306052	1253	12.146074	1183	11.147206	1175	14.083439	1387	11.748393	1308	9.753256	1021	8.428753	890	10.045052	930	7.49821	811	7.451473	957	9.347349	960	9.980956	1018	9.583284	1117	8.912424	1003	10.393929	1064	9.87305	923	10.743293	1147	12.782099	1231	11.049272	1095	9.58825	1114	10.639285	1113	11.753933	1231	12.00749
ENSG00000001561	ENPP4	ENPP4	0	0	0.008232	2	0	0	0	0	0	0	0	0	0	0	0.009157	2	0	0	0	0	0	0	0	0	0	0	0	0	0	0	0	0	0	0	0	0	0	0	0	0	0	0	0	0	0	0	0.008513
ENSG00000001617	SEMA3F	SEMA3F	6.321543	975	5.617763	871	5.71262	839	5.363516	873	7.375858	1204	5.602372	977	5.845958	970	5.671236	829	5.435981	837	4.857587	719	4.621985	727	4.941309	747	7.347482	1187	7.258239	1143	7.160212	1250	7.697711	1203	5.904723	865	6.186173	1030	6.320519	977	6.082279	959	5.913362	955	5.559061	878	6.994167	916	5.917732
ENSG00000001626	CFTR	CFTR	0	0	0	0	0	0	0	0	0	0	0	0	0	0	0	0	0	0	0	0	0.006456	2	0.008157	3	0	0	0	0	0	0	0	0	0	0	0.022365	6	0	0	0	0	0	0	0	0	0	0	0
ENSG00000001629	ANKIB1	ANKIB1	3.02386	753	3.152533	788	3.071553	731	3.474911	914	3.545702	931	3.057209	854	2.518778	669	2.996453	702	2.755428	682	2.661946	630	2.790129	706	2.622745	638	2.670577	694	4.042495	1026	2.771323	785	2.643147	661	2.733072	644	2.799925	745	2.139634	530	2.728352	694	2.771374	724	3.063184	759	2.600643	636	2.863794
ENSG00000001630	CYP51A1	CYP51A1	89.59372	11761	101.836808	13415	97.350735	12215	99.921432	13846	90.155975	12488	86.62358	12754	52.389811	7329	62.59209	7718	59.496859	7804	52.134276	6510	53.74716	7176	54.690292	7021	63.348499	8682	88.416765	11828	89.353492	13337	72.897472	9594	73.657732	9123	77.343726	10862	67.413098	8871	89.936151	12047	82.994613	11428	76.737128	10260	76.12916	9835	67.68628
ENSG00000001631	KRIT1	KRIT1	2.248727	439	2.639185	499	2.626988	491	2.106285	431	2.616592	538	2.800426	613	1.947774	405	1.998953	367	2.110998	412	2.024092	376	1.674025	332	1.95927	374	1.754464	357	2.189712	430	1.164719	259	1.086335	213	1.702137	314	1.328589	278	0.778573	153	1.755455	350	1.251165	256	1.226209	241	2.481292	312	1.187398
ENSG00000002016	RAD52	RAD52	3.527947	383	3.082821	336	3.210871	316	3.150122	361	3.350772	381	2.752828	340	2.335999	273	2.679722	266	2.327856	248	1.93806	198	2.033134	230	2.193983	225	1.826839	208	3.762929	415	2.341156	288	2.514626	262	2.210046	230	2.023176	238	1.718656	188	2.990962	326	2.33935	260	2.014897	219	2.161699	228	1.929296
ENSG00000002330	BAD	BAD	13.068307	546	11.957384	500	13.358197	521	11.661069	520	13.493528	562	7.310149	340	5.75614	274	9.129492	342	6.676096	269	7.93108	334	9.219865	372	6.747175	283	8.656836	413	8.92146	351	8.785952	438	10.129436	463	8.319636	355	12.415092	529	11.404384	480	12.668042	522	10.031916	448	12.201283	536	5.495768	227	10.325023
ENSG00000002549	LAP3	LAP3	44.443984	3539	47.574638	3804	49.606326	3771	44.49044	3735	41.696214	3474	40.332816	3563	28.454721	2503	32.794023	2558	34.734732	2737	33.767661	2549	30.194086	2448	32.452123	2554	39.169794	3253	46.138637	3732	44.496096	3989	37.691667	2982	39.58046	2960	41.842506	3672	39.673158	3184	52.401846	4218	47.903436	3978	45.992754	3716	43.740032	3435	38.843212
ENSG00000002586	CD99	CD99	120.977413	5923	122.47063	5825	115.553224	5305	111.228711	5615	124.237379	5873	100.509014	5541	86.816362	4304	91.948084	4168	85.928508	4042	90.193609	4085	92.244508	4439	99.303345	4460	108.044328	5206	104.631955	4900	115.47364	6351	129.033439	6066	112.614749	5088	121.702619	6085	146.550545	6960	133.085903	6342	137.845949	6814	137.29944	6515	131.232263	5907	125.308101
ENSG00000002587	HS3ST1	HS3ST1	0.004564	2	0	0	0	0	0	0	0	0	0	0	0	0	0	0	0	0	0	0	0	0	0	0	0	0	0	0	0	0	0	0	0	0	0	0	0	0	0	0	0	0	0	0	0	0	0
ENSG00000002726	AOC1	AOC1	0	0	0	0	0	0	0	0	0	0	0	0	0	0	0	0	0	0	0	0	0	0	0	0	0	0	0	0	0	0	0	0	0	0	0.014484	2	0	0	0	0	0	0	0	0	0	0	0
ENSG00000002745	WNT16	WNT16	0	0	0	0	0	0	0.058	8	0	0	0	0	0.01904	3	0.032731	4	0.019073	3	0.013557	2	0	0	0.011443	2	0.023422	4	0	0	0.011825	2	0	0	0	0	0	0	0	0	0	0	0	0	0	0	0	0	0
ENSG00000002746	HECW1	HECW1	0	0	0	0	0	0	0	0	0	0	0	0	0	0	0	0	0	0	0	0	0	0	0	0	0	0	0.005044	3	0	0	0	0	0	0	0	0	0	0	0	0	0	0	0	0	0	0	0
ENSG00000002822	MAD1L1	MAD1L1	14.625671	1627	12.027911	1345	11.652283	1235	11.260631	1311	15.488989	1815	12.67113	1581	4.252673	502	5.621319	595	4.943174	549	3.6	419	4.760929	534	5.87188	593	5.591454	714	5.658825	642	5.154512	654	6.13845	755	5.33742	613	6.758637	797	7.481108	858	4.900002	567	6.4048	740	5.963964	676	5.13295	583	6.252502
ENSG00000002834	LASP1	LASP1	64.420345	10833	64.507434	10893	63.451194	10055	69.187892	12296	66.908648	11865	57.645203	10875	56.343079	10098	49.868836	7884	51.64651	8670	48.807524	7797	46.744209	7990	55.583003	9133	53.579457	9400	66.77118	11450	57.069221	10923	63.175423	10673	54.522157	8672	49.353653	8873	73.097671	12316	79.395461	13641	77.494336	13677	68.373558	11707	78.265579	12972	72.288273
ENSG00000002919	SNX11	SNX11	9.465685	914	9.16142	892	7.162285	751	8.49624	873	9.901249	1006	8.235053	893	7.816383	928	8.427118	887	7.588665	749	8.053342	751	6.31112	707	6.916345	718	9.709082	999	12.22619	1205	12.591649	1405	11.091074	1044	8.800694	875	9.2082	979	9.627237	1033	12.32159	1200	10.606016	1086	8.500499	831	6.624172	646	8.175101
ENSG00000002933	TMEM176A	TMEM176A	0	0	0	0	0	0	0	0	0	0	0	0	0	0	0	0	0	0	0	0	0	0	0	0	0	0	0	0	0	0	0	0	0	0	0	0	0	0	0	0	0	0	0	0	0	0	0
ENSG00000003056	M6PR	M6PR	41.198492	4573	44.029967	4899	41.494497	4394	43.924461	5131	45.31377	5234	36.341553	4441	37.020983	4255	38.320718	3902	39.7676	4380	35.820807	3772	34.183495	3806	35.982304	3911	34.803145	3851	47.410546	5226	44.176315	5481	43.334423	4747	47.708133	4974	43.627579	5155	46.917416	5214	56.289297	6246	57.282032	6439	52.870846	5928	49.735095	5426	49.138308
ENSG00000003096	KLHL13	KLHL13	0.244393	54	0.072851	16	0.05932	13	0.035974	9	0.033938	8	0.046928	12	0.024114	6	0	0	0.009179	3	0	0	0.017588	4	0.083531	18	0.006855	2	0	0	0	0	0.061572	14	0.12117	26	0	0	0.044689	10	0.017882	4	0.048304	12	0.022778	6	0.008237	2	0
ENSG00000003137	CYP26B1	CYP26B1	0.046783	10	0.088175	18	0.065108	6	0	0	0.019623	5	0.020896	5	0.018962	4	0.021731	4	0.059597	12	0.016511	4	0.019645	4	0.066307	13	0.148407	30	0.039294	8	0.033271	8	0.051305	10	0.117657	22	0.052166	11	0.081529	16	0.028264	6	0.073345	15	0.040132	8	0.05006	10	0.074963
ENSG00000003147	ICA1	ICA1	0	0	0	0	0	0	0.103485	11	0	0	0	0	0	0	0	0	0	0	0	0	0	0	0	0	0	0	0	0	0	0	0	0	0	0	0	0	0	0	0	0	0	0	0	0	0	0	0
ENSG00000003249	DBNDD1	DBNDD1	8.758088	784	7.837408	701	7.97059	659	8.792653	845	8.484336	782	6.767886	686	9.112212	834	8.202417	678	7.828361	683	6.328658	663	6.686006	727	5.778352	619	8.967615	817	10.201911	919	9.582776	993	10.456392	963	8.976539	752	8.883085	828	16.238568	1445	12.608898	1125	13.375857	1203	12.621266	1117	12.176826	1044	13.241564
ENSG00000003393	ALS2	ALS2	3.749728	754	2.908104	607	3.451273	668	3.148827	676	3.236538	725	2.59077	580	5.228881	1057	5.689538	979	5.786723	1000	5.467733	910	6.12492	1068	5.584783	992	5.245178	926	7.180333	1330	6.324782	1295	4.338292	771	5.300115	895	5.299042	1040	6.589057	1150	8.077963	1415	8.145437	1444	6.338831	1171	7.43792	1343	6.294963
ENSG00000003400	CASP10	CASP10	2.891556	636	3.319453	645	3.871197	680	3.596763	809	3.637636	704	3.444788	832	3.812058	820	4.239694	853	4.707262	792	3.385385	634	3.661272	694	3.892223	743	3.867373	773	4.558633	1056	3.721642	892	3.574648	745	3.984802	819	3.442633	836	3.893248	817	4.657969	916	4.245083	816	3.362146	749	3.788834	779	4.641149
ENSG00000003402	CFLAR	CFLAR	16.929384	1892	14.355916	1873	16.856088	1865	15.035462	2081	19.154935	2163	17.32425	2011	17.187101	2680	21.281547	2471	20.866923	2642	21.66703	2513	18.67579	2591	20.837697	2600	24.358245	2755	21.398211	2789	21.628596	3086	20.085418	2373	21.546376	2500	18.567617	2486	28.981057	3452	27.722512	3617	26.852825	3709	26.672281	3382	25.013898	3125	22.904982
ENSG00000003436	TFPI	TFPI	268.323271	28358	259.211451	28005	266.445807	27487	261.981686	28469	260.49246	29207	242.397086	29167	215.847048	25027	264.603758	27075	264.476207	27888	244.506109	27923	273.895946	30682	238.575552	25820	267.782272	31809	279.051867	34165	323.897348	39773	330.701471	34154	285.362605	30381	324.147752	39206	336.684847	40240	406.413014	47063	395.986073	45588	394.546137	45819	370.043013	38835	321.639618
ENSG00000003509	NDUFAF7	NDUFAF7	7.401886	625	10.037825	767	9.270894	715	8.528195	743	8.002598	702	8.293586	779	12.062311	979	11.893778	843	13.539702	1019	13.918597	960	17.801231	1270	14.471464	1040	14.957946	1130	12.095336	964	11.423298	978	11.827883	913	13.778344	983	13.167629	1037	9.666803	737	10.42977	864	12.054374	977	12.684871	1024	12.013632	975	10.342918
ENSG00000003756	RBM5	RBM5	15.19573	1981	14.635278	1918	13.014491	1625	13.777864	1899	14.823402	2039	14.179932	2076	26.484338	3682	25.349907	3111	27.003202	3519	24.584823	3052	23.922544	3172	25.630534	3268	23.240285	3163	25.702691	3416	20.480112	3043	21.089465	2764	22.572579	2783	18.748925	2617	17.432041	2280	18.294491	2440	17.26992	2364	17.468026	2323	15.879861	2042	15.660921
ENSG00000003987	MTMR7	MTMR7	0.387184	60	0.222103	36	0.483678	73	0.20946	35	0.316829	53	0.428765	76	0.56211	95	0.357295	53	0.57765	91	0.335151	51	0.420796	68	0.447584	69	0.308512	51	0.400097	64	0.47655	84	0.448524	71	0.367232	55	0.334518	57	0.366344	58	0.371697	60	0.250929	42	0.339716	55	0.160962	26	0.243233
ENSG00000003989	SLC7A2	SLC7A2	6.569291	2053	7.157474	2225	7.471794	2230	7.008771	2311	6.398995	2109	6.730158	2356	5.113665	1700	5.725944	1681	5.345737	1666	5.281958	1570	5.128798	1627	6.005349	1831	5.879878	1916	7.949072	2529	7.550097	2681	5.753723	1807	5.877428	1738	6.31504	2111	5.915674	1850	7.60037	2423	7.447699	2439	7.520056	2389	8.291069	2257	6.378318
ENSG00000004059	ARF5	--	59.589745	2690	61.539597	2790	57.246334	2471	57.010704	2720	58.855705	2802	49.222477	2493	39.09623	1880	45.535969	1935	36.842388	1661	45.400543	1950	42.529395	1943	40.26981	1777	58.987656	2778	46.553078	2143	55.169819	2835	64.564827	2928	44.162147	1883	59.385085	2864	76.151833	3446	67.343826	3107	58.021953	2750	55.598106	2556	45.799335	2041	61.335392
ENSG00000004139	SARM1	SARM1	0.051739	22	0.106368	41	0.068768	28	0.081728	37	0.073297	19	0.078813	38	0.191554	87	0.066616	27	0.196021	72	0.091822	33	0.16051	69	0.101701	42	0.034192	16	0.101714	44	0.065391	32	0.214616	69	0.058029	24	0.018052	9	0.210985	82	0.130755	53	0.205731	76	0.103965	37	0.165607	69	0.119332
ENSG00000004142	POLDIP2	POLDIP2	52.283245	4539	50.370632	4391	48.480476	4024	50.177086	4603	51.617489	4725	46.909649	4569	31.246569	2891	35.34832	2888	29.384247	2548	32.174263	2656	33.392258	2946	32.582191	2764	40.511063	3669	41.915874	3711	41.863487	4136	46.572609	4061	35.813293	2941	40.567734	3765	54.094482	4707	51.935238	4607	53.359818	4861	46.43309	4104	49.151058	4211	53.884045
ENSG00000004399	PLXND1	PLXND1	4.599946	1336	4.483896	1308	4.630494	1282	4.837483	1480	5.06024	1549	4.017983	1309	2.35486	729	2.352307	643	1.873501	537	3.883272	526	1.951029	576	2.298007	605	2.630342	746	3.798572	1125	2.421306	800	2.45172	715	2.605798	675	2.513324	781	2.334793	657	2.883582	828	2.629893	802	2.686845	789	3.479486	969	2.754593
ENSG00000004455	AK2	AK2	65.360177	7954	71.185821	8380	62.180774	7271	61.693886	8167	68.10954	8489	59.322411	8102	45.972724	5515	53.223548	5560	49.813982	5858	49.815002	5421	51.426214	6038	54.221688	5588	59.450492	6688	54.654753	6182	60.296125	7833	65.219981	7234	58.316441	6394	67.741899	7591	72.64755	8224	72.59857	8739	71.76567	8748	71.214232	8477	69.095682	8310	63.892175
ENSG00000004468	CD38	CD38	0	0	0	0	0	0	0	0	0	0	0	0	0	0	0	0	0.048259	12	0	0	0.008625	3	0	0	0	0	0	0	0.044991	13	0	0	0.007565	2	0	0	0.043007	11	0	0	0	0	0.027775	7	0	0	0.012263
ENSG00000004478	FKBP4	FKBP4	31.981513	4830	29.833173	4566	26.142536	3818	29.073733	4671	28.074827	4457	28.029634	4746	33.805374	5375	34.600252	4949	31.93666	4847	30.934717	4494	32.78712	5078	34.265038	5088	36.26587	5710	36.679348	5619	35.044821	6021	41.60018	6345	32.923261	4715	37.036123	6041	49.051181	7499	50.700472	7840	48.232863	7652	47.977055	7415	50.458063	7490	47.49838
ENSG00000004487	KDM1A	KDM1A	41.487543	5144	38.808713	4849	40.616981	4805	40.704136	5340	39.654206	5186	38.276878	5309	25.957436	3418	26.610658	3087	24.998692	3091	24.692081	2889	23.927256	2978	26.389202	3199	22.914531	2938	30.698226	3849	27.798492	3910	27.510739	3439	26.074186	3052	26.023258	3431	32.905916	4095	37.051996	4699	34.161134	4445	33.17059	4179	33.69791	4093	32.900497
ENSG00000004534	RBM6	RBM6	16.271438	1636	12.281679	1636	11.292543	1477	11.138818	1934	17.510678	1978	14.295231	2215	23.366815	3024	13.303762	1981	18.969079	2664	15.940781	2202	21.275623	2512	24.891542	2491	13.233449	1998	12.555912	1845	16.904601	1961	11.267364	1580	14.349172	1741	8.645432	1466	16.726429	1616	17.978307	1846	14.13079	1814	16.146697	1667	14.323988	1884	14.606607
ENSG00000004660	CAMKK1	CAMKK1	0.36177	53	0.341389	50	0.135142	19	0.313212	49	0.323746	50	0.132727	22	0.16328	26	0.210578	29	0.100574	15	0.101753	15	0.100808	15	0.106872	16	0.060747	10	0.048017	8	0.166546	27	0.199542	30	0.056791	8	0.176284	28	0.046066	7	0.116996	18	0.124723	20	0.072428	11	0.053281	8	0.037
ENSG00000004700	RECQL	RECQL	3.176423	482	4.785279	713	4.602879	660	5.158624	815	4.802947	743	3.7131	632	3.211509	519	2.935443	419	3.244349	491	3.741734	539	3.595161	552	3.564878	528	3.727823	590	4.84804	734	3.407028	588	2.745051	418	3.534627	507	3.965967	643	3.523953	533	6.992273	1052	5.49334	874	4.830126	746	5.603948	825	3.965454
ENSG00000004766	VPS50	VPS50	1.678876	367	2.038848	429	1.960134	413	2.502464	410	2.190338	425	1.388907	321	1.740916	351	1.625851	273	1.223233	237	1.11109	220	1.83217	328	1.678502	295	1.452212	338	1.753092	396	1.515871	348	1.689361	337	1.305486	246	1.120674	267	0.880424	192	2.562432	385	1.29404	296	1.86382	310	1.458686	262	1.094965
ENSG00000004776	HSPB6	HSPB6	0.056573	4	0.19956	11	0.296802	17	0.278591	18	0.345904	22	0.099332	7	0.634406	36	0.148047	9	0.212646	13	0.43028	25	0.340221	22	0.80075	47	0.10836	7	0.586891	36	0.613034	42	0.46871	29	0.642389	37	0.426699	28	0.699893	42	0.29114	18	0.263775	17	0.321293	20	0.805785	48	0.159725
ENSG00000004777	ARHGAP33	ARHGAP33	0.931614	157	0.644212	112	0.531216	88	0.822118	150	0.695566	126	0.533477	104	0.219301	41	0.532262	86	0.374439	66	0.37979	63	0.349976	62	0.41288	71	0.237704	43	0.22869	41	0.148541	27	0.324818	56	0.356658	59	0.416188	49	0.393824	49	0.470856	59	0.365268	68	0.260175	46	0.131096	23	0.353516
ENSG00000004779	NDUFAB1	NDUFAB1	219.622654	6462	245.4623	7235	234.548764	6590	194.010114	6322	218.62056	6769	186.563715	6146	141.925012	4437	186.261511	5150	169.256267	4949	179.074192	4991	190.570859	5696	163.030898	4700	224.447879	6881	179.318218	5674	231.72891	7732	246.624637	7260	206.153742	5997	233.739666	7351	245.628304	7188	238.831664	7168	225.952403	6969	243.101118	7258	182.030527	5272	235.119928
ENSG00000004799	PDK4	PDK4	0	0	0	0	0	0	0	0	0	0	0	0	0	0	0	0	0	0	0	0	0	0	0.011189	2	0	0	0	0	0	0	0.012617	2	0	0	0	0	0.009725	2	0	0	0	0	0.03682	6	0	0	0
ENSG00000004809	SLC22A16	SLC22A16	0	0	0	0	0	0	0	0	0	0	0	0	0	0	0	0	0	0	0	0	0.046671	4	0.018533	2	0.092176	9	0	0	0	0	0	0	0	0	0	0	0	0	0	0	0.084589	8	0	0	0	0	0
ENSG00000004838	ZMYND10	ZMYND10	0.267747	32	0.232919	28	0.469322	35	0.21249	19	0.555754	47	0.216191	29	1.150974	90	0.867498	97	0.535558	64	0.657998	73	0.587668	71	1.197941	104	0.558916	70	0.413849	48	0.515491	47	1.080627	83	0.383369	43	0.260083	33	0.386632	46	0.160456	20	0.138764	18	0.389528	48	0.276412	20	0.298497
ENSG00000004846	ABCB5	ABCB5	0	0	0	0	0	0	0	0	0	0	0	0	0	0	0	0	0	0	0	0	0	0	0	0	0	0	0	0	0	0	0	0	0	0	0	0	0	0	0	0	0	0	0	0	0	0	0
ENSG00000004848	ARX	ARX	0	0	0	0	0	0	0.014526	2	0	0	0	0	0.012543	2	0.016373	2	0.051042	7	0	0	0	0	0	0	0.032416	4	0.024994	3	0	0	0.02763	4	0	0	0	0	0	0	0	0	0	0	0	0	0	0	0.029879
ENSG00000004864	SLC25A13	SLC25A13	35.726605	4586	35.215288	4539	38.416735	4746	37.159637	5068	38.033231	5181	31.575945	4573	18.949055	2592	20.487965	2491	21.029142	2696	17.729698	2170	19.180216	2502	17.576373	2206	20.513915	2748	26.648214	3504	25.91937	3807	21.424074	2762	21.606905	2642	20.06157	2753	23.766613	3058	29.650588	3891	29.193258	3950	26.737024	3496	25.975851	3291	26.424992
ENSG00000004866	ST7	ST7	9.735376	970	8.006796	815	9.508465	925	8.777824	943	9.326136	976	8.096902	894	4.77193	542	5.327408	506	4.663786	462	4.622334	462	4.677539	491	5.470486	564	4.004617	384	5.674126	593	5.823898	629	5.602244	555	5.126398	484	5.267203	597	5.671646	581	6.901382	716	6.971839	743	4.999037	541	5.496834	535	5.42935
ENSG00000004897	CDC27	CDC27	14.652151	3408	15.339406	3598	14.156345	3170	12.780581	1538	14.12493	3480	13.437428	3534	9.836744	2136	9.508089	1820	10.717965	2133	9.490618	1892	9.975392	2161	10.21185	2031	9.331937	2169	11.645709	2752	12.112273	2817	9.842678	2130	11.249878	2235	9.502179	2316	11.522002	2359	13.855388	3243	13.789806	3289	14.141405	2971	12.475799	2733	10.75576
ENSG00000004939	SLC4A1	SLC4A1	0	0	0	0	0	0	0	0	0	0	0	0	0.136207	30	0.18443	36	0.232388	48	0.192312	38	0.170459	36	0.173006	35	0.163407	35	0.050971	11	0.0989	23	0.088446	19	0.175649	34	0.102374	23	0.09348	20	0.083178	18	0.025298	6	0.029526	7	0.062495	13	0.072137
ENSG00000004948	CALCR	CALCR	0	0	0	0	0	0	0	0	0	0	0	0	0	0	0	0	0	0	0	0	0	0	0	0	0	0	0	0	0	0	0	0	0	0	0	0	0	0	0	0	0.01135	2	0	0	0	0	0
ENSG00000004961	HCCS	HCCS	9.573601	718	10.001914	785	11.761199	810	10.744252	853	11.760694	848	12.023461	913	11.888113	867	13.381953	831	12.840144	901	11.300401	781	14.220793	987	11.05908	838	14.217119	1070	15.040233	1042	15.313355	1253	17.869437	1110	15.044124	966	16.104364	1157	17.092505	1204	17.123869	1260	21.618755	1500	19.95135	1341	19.599014	1270	17.194309
ENSG00000004975	DVL2	DVL2	13.622932	1669	14.142248	1747	12.745721	1496	13.738323	1772	14.824923	1928	11.787051	1627	7.493497	961	8.686183	1010	6.897827	849	5.024373	591	6.174354	776	6.933115	834	9.269083	1195	10.417403	1295	9.081892	1230	9.016487	1119	9.200293	1072	9.911151	1300	9.716699	1204	9.620766	1215	10.083399	1294	8.814674	1094	10.564465	1269	9.07158
ENSG00000005001	PRSS22	PRSS22	0	0	0.005618	1	0	0	0.031042	2	0	0	0.116388	8	0.078744	5	0	0	0.124154	8	0.209163	12	0.042208	3	0.063632	4	0.320099	19	0.18383	11	0.164622	11	0.104956	6	0.283305	11	0.079377	5	0	0	0.560429	33	0.185567	12	0.032898	2	0.098498	6	0.283548
ENSG00000005007	UPF1	UPF1	16.313475	3571	15.377791	3372	15.368994	3213	16.058686	3709	16.819274	3877	15.221845	3738	18.336633	4274	16.596767	3419	16.394566	3583	15.325448	3190	13.63212	3030	17.330463	3704	19.593519	4471	21.521233	4789	19.147988	4764	20.660727	4536	18.333233	3791	14.436631	3378	19.89137	4362	21.166927	4734	19.890518	4543	18.801038	4185	22.122952	4779	20.145234
ENSG00000005020	SKAP2	SKAP2	4.237142	694	5.105711	839	4.653752	728	4.070322	704	4.12655	712	3.37556	620	2.161744	377	1.951312	301	2.186634	358	1.959777	305	2.292246	382	2.042379	327	1.814575	310	3.446018	575	3.151958	587	2.270829	374	2.683988	416	2.823517	494	2.972923	488	4.2159	705	3.365763	578	3.222706	537	3.552055	574	2.694461
ENSG00000005022	SLC25A5	SLC25A5	314.191284	16382	316.042542	16547	300.411438	14975	302.501495	16666	314.232605	17275	266.633331	15597	200.331833	11132	217.976608	10695	201.384628	10487	212.518509	10535	217.420258	11522	194.179672	9893	247.555176	13465	247.961563	13184	278.54007	16530	281.960236	14767	251.752594	12417	292.423248	16300	341.844788	17867	335.781158	17891	332.948547	18219	324.238403	17213	288.599396	14849	297.809113
ENSG00000005059	MCUB	MCUB	2.660067	248	2.646351	248	3.449541	308	2.751134	272	2.646443	261	2.903107	304	1.125209	112	1.705978	150	1.859715	174	1.642583	146	2.25458	214	1.797671	164	1.400387	137	2.309881	220	2.013271	214	1.560249	147	1.832058	162	1.761289	176	2.453116	230	2.657597	254	2.597845	255	2.097521	200	3.021678	278	2.584463
ENSG00000005073	HOXA11	HOXA11	0	0	0	0	0	0	0	0	0	0	0	0	0	0	0	0	0	0	0	0	0	0	0	0	0	0	0.041763	5	0	0	0	0	0	0	0	0	0	0	0.02056	2	0.016029	2	0	0	0	0	0
ENSG00000005075	POLR2J	POLR2J	52.488283	1995	47.036677	1798	42.748655	1558	43.636374	1756	47.713069	1914	43.45856	1858	33.322721	1348	33.175038	1189	34.424107	1306	38.934101	1406	38.388128	1483	39.175012	1455	42.252917	1666	32.963305	1274	42.651194	1845	47.725124	1822	39.428378	1416	45.658447	1858	53.115126	2028	42.082462	1637	42.109818	1685	47.178489	1830	40.827404	1537	47.746298
ENSG00000005100	DHX33	DHX33	9.045264	2080	8.895447	2054	9.068139	1993	8.965164	2179	9.038539	2192	8.745162	2256	5.237518	1283	5.895662	1275	5.392257	1239	6.125658	1338	5.485316	1282	5.884986	1323	5.180955	1243	6.600977	1548	6.532755	1710	5.165184	1193	5.126848	1116	5.271703	1296	6.243812	1359	7.443773	1740	7.778283	1877	6.919334	1618	7.649062	1731	6.384682
ENSG00000005102	MEOX1	MEOX1	0	0	0	0	0	0	0	0	0	0	0	0	0	0	0	0	0	0	0	0	0	0	0	0	0	0	0	0	0	0	0	0	0	0	0.032986	4	0	0	0	0	0	0	0	0	0	0	0
ENSG00000005108	THSD7A	THSD7A	0	0	0	0	0	0	0	0	0	0	0	0	0	0	0	0	0	0	0	0	0	0	0	0	0	0	0	0	0	0	0	0	0	0	0	0	0	0	0	0	0	0	0	0	0	0	0
ENSG00000005156	LIG3	LIG3	4.774027	1601	4.353211	1469	4.096858	1348	4.190747	1511	4.377978	1582	3.815286	1469	3.177184	1147	3.082756	997	2.803852	955	3.548104	1153	3.338955	1146	3.390512	1090	3.567076	1279	2.959028	986	3.007646	1178	2.56516	886	2.994806	952	2.655199	974	4.379685	1500	3.596757	1225	3.639896	1295	3.732141	1233	3.564841	1193	3.033516
ENSG00000005175	RPAP3	RPAP3	5.244602	798	4.215366	758	4.135968	708	4.97301	814	3.739371	706	5.174278	805	7.531714	965	6.313929	697	4.011728	644	6.124347	850	6.470086	881	4.256689	744	5.283573	907	5.068745	925	5.941915	912	5.495821	790	4.594262	778	5.423383	900	5.490009	889	8.55082	1148	7.791291	1131	8.823898	1072	9.369842	1047	7.981231
ENSG00000005187	ACSM3	ACSM3	4.15854	230	4.230236	196	4.406985	282	3.004377	203	3.38216	234	3.64262	243	1.72916	151	1.886453	105	1.436789	97	1.448753	85	1.402534	94	1.150418	82	1.718833	111	2.757543	195	1.713797	110	2.448744	91	1.451732	72	2.346286	178	1.519333	114	1.843338	128	2.008483	131	1.526212	134	2.505405	147	1.844292
ENSG00000005189	REXO5	REXO5	3.942959	431	5.049879	539	4.206701	440	4.70344	544	5.315688	591	4.005011	499	2.285106	264	1.788408	188	2.099976	234	1.868812	185	2.137933	243	2.51304	248	2.649824	268	1.710113	176	2.403532	292	2.10679	237	1.426663	148	2.235518	264	1.689131	174	1.434581	164	2.622657	298	1.956226	221	1.829172	199	2.286411
ENSG00000005194	CIAPIN1	CIAPIN1	40.342452	3512	38.259785	3229	41.56991	3102	36.713759	3389	43.365538	3937	36.050455	3144	28.798391	2580	32.66654	2468	25.758306	2195	23.991922	1966	25.369993	2250	29.520328	2433	32.224113	2920	33.846064	2887	37.018665	3606	34.952121	3061	33.505037	2726	30.945529	2907	38.139051	3272	42.998376	3525	40.335032	3626	38.205908	3386	33.793039	2851	45.962144
ENSG00000005206	SPPL2B	SPPL2B	5.456963	683	5.064063	616	4.559357	564	4.761195	620	6.175281	782	4.985349	698	3.675048	518	3.618749	431	3.222431	404	3.728762	468	2.664087	366	3.972985	497	4.353862	561	4.80438	603	4.109639	577	4.096217	524	3.894684	455	4.00816	570	3.461292	450	3.09786	420	3.134277	428	3.374947	389	3.332137	427	3.997081
ENSG00000005238	FAM214B	FAM214B	0.523357	124	0.224097	54	0.274992	63	0.328066	82	0.478567	118	0.210663	56	0.588853	149	0.332645	74	0.450909	107	0.41351	93	0.354128	86	0.291143	68	0.595695	147	0.445402	108	0.454722	123	1.178246	158	0.29769	67	0.416496	106	0.491554	117	0.415804	101	0.362211	90	0.409825	99	0.379268	89	0.442336
ENSG00000005243	COPZ2	COPZ2	0	0	0.047671	2	0	0	0.246092	10	0	0	0.353876	15	0.083466	5	0	0	0.520078	16	0.439704	17	0	0	0.060726	3	0.425671	12	0	0	0.255874	11	0	0	0.062823	2	0	0	0.205387	6	0	0	0	0	0	0	0.190715	7	0.105188
ENSG00000005249	PRKAR2B	PRKAR2B	0	0	0.07559	12	0.049046	8	0.033879	6	0.012335	2	0.025783	5	0	0	0	0	0.026132	5	0.045156	7	0.024309	4	0.03735	6	0.021767	4	0	0	0	0	0	0	0.034488	5	0	0	0	0	0	0	0.037302	6	0	0	0.037159	6	0.010102
ENSG00000005302	MSL3	MSL3	2.44962	254	3.573048	362	3.039091	302	2.452526	265	3.258442	331	2.930101	316	4.034067	424	4.283204	398	3.754111	358	3.586575	358	3.250095	346	3.917773	382	3.581189	353	3.684052	376	3.594783	397	4.154047	393	3.275447	326	3.70314	405	4.340387	431	4.847574	473	4.318081	453	4.06034	416	4.273007	431	4.2106
ENSG00000005339	CREBBP	CREBBP	2.919623	1292	2.708434	1203	2.811003	1189	2.659379	1244	3.121439	1456	2.531056	1257	3.651474	1721	3.839797	1582	3.188946	1389	3.301692	1388	2.810225	1264	3.429445	1482	3.050199	1389	4.585499	2068	3.742161	1884	3.231003	1435	3.587412	1501	2.353492	1113	4.283558	1900	4.511506	2042	3.90058	1808	3.945709	1773	4.807727	2100	3.796983
ENSG00000005379	TSPOAP1	TSPOAP1	0.006531	3	0	0	0.030512	9	0.016852	6	0	0	0	0	0.024512	8	0.019132	6	0.018048	6	0.055708	17	0.018613	6	0.032751	10	0	0	0.038425	12	0.031521	11	0.066902	21	0	0	0.06783	23	0.017504	6	0.046291	15	0.027878	9	0.011374	4	0.017295	6	0
ENSG00000005381	MPO	MPO	0	0	0	0	0	0	0	0	0	0	0	0	0.044787	7	0	0	0	0	0	0	0	0	0	0	0	0	0	0	0	0	0	0	0.032032	4	0	0	0	0	0	0	0	0	0.014929	3	0	0	0
ENSG00000005421	PON1	PON1	0	0	0.071511	8	0.06907	7	0	0	0.261533	29	0.06276	8	0.048154	6	0	0	0.056274	6	0.164931	17	0.063349	7	0.128804	14	0.045912	6	0.027183	3	0.166143	20	0.112157	12	0	0	0	0	0.194593	21	0	0	0.030705	4	0.018628	2	0.134222	14	0.029465
ENSG00000005436	GCFC2	GCFC2	12.103844	1376	12.024331	1375	11.182256	1196	10.772989	1373	11.480723	1306	11.779729	1521	10.509917	1113	10.975585	927	10.999837	979	12.802574	1073	9.692881	972	8.773815	881	8.609185	1075	10.74846	1032	10.953756	1131	11.122053	963	10.594989	960	11.356442	1108	15.675923	1157	11.336431	1116	11.286708	1156	12.628809	1127	12.191341	1124	12.136968
ENSG00000005448	WDR54	WDR54	3.585461	169	3.61519	166	3.653512	161	3.07972	150	4.724072	234	2.818226	148	2.148523	107	1.797841	80	2.196244	103	1.878075	83	1.745285	84	2.226499	103	2.847884	140	2.240015	106	2.249706	119	3.749054	176	2.039525	85	1.516936	72	2.193518	104	1.858319	87	2.424217	120	2.751258	131	2.108243	88	2.233383
ENSG00000005469	CROT	CROT	4.095861	421	3.711665	379	3.449635	349	3.539224	389	4.578702	484	3.636775	463	3.008064	315	3.111755	261	3.05608	295	2.88975	252	2.617473	228	3.099305	265	1.493994	132	4.246738	378	3.789832	335	2.047081	191	2.882217	252	3.891268	367	2.344706	175	1.870115	172	1.574627	143	3.111245	283	2.678098	210	2.300846
ENSG00000005471	ABCB4	ABCB4	2.301709	315	2.509222	384	2.199274	334	2.236321	379	2.012775	338	2.714037	459	0.739354	138	0.834238	138	0.927849	152	0.942628	157	0.841028	140	1.060458	160	0.479798	83	1.583547	256	0.773575	144	0.604488	101	1.108521	147	0.739241	134	0.809387	134	1.033039	174	0.742991	135	1.155677	191	0.939473	161	0.956033
ENSG00000005483	KMT2E	KMT2E	2.225627	571	2.442513	610	2.761585	637	2.862204	763	2.392019	668	2.914353	859	3.916204	1131	4.260043	972	4.658625	1112	4.321897	965	4.100823	977	3.66548	866	4.379158	832	4.933887	1289	4.116547	1125	3.456157	852	3.645859	875	3.418914	953	3.608558	901	4.249103	1155	4.406932	1238	3.435027	917	4.233384	1045	3.319857
ENSG00000005486	RHBDD2	RHBDD2	25.439175	1797	22.944927	1584	21.761124	1363	23.153419	1572	24.991199	1917	20.996456	1618	25.743993	1798	29.065092	1721	19.103096	1318	22.709749	1521	20.561157	1419	21.513472	1484	29.88882	2251	29.729136	2224	33.908729	2476	33.306631	2466	33.480373	2047	29.714345	2282	36.385466	2599	32.664039	2384	28.46754	2094	31.233372	2265	26.470437	1795	31.908559
ENSG00000005513	SOX8	SOX8	0.016242	3	0	0	0.03353	5	0	0	0	0	0.014286	3	0	0	0	0	0.056598	8	0	0	0.03154	5	0.048118	6	0	0	0.046995	6	0.024316	4	0	0	0.082631	10	0.02024	3	0.022439	3	0.03137	5	0	0	0	0	0	0	0
ENSG00000005700	IBTK	IBTK	7.511796	1862	7.716099	1807	8.66074	1913	8.231016	2008	7.546436	1829	7.209729	2005	10.178381	2528	7.892196	1840	8.48417	2093	9.402297	2096	8.927091	2248	9.283377	2109	7.376975	1907	11.092983	2521	8.623555	2268	7.534085	1876	8.159989	1913	7.483957	1895	8.591799	2134	11.782923	2974	10.445039	2513	10.675531	2530	9.530839	2329	8.812727
ENSG00000005801	ZNF195	ZNF195	5.941981	669	5.000622	481	5.378303	554	5.540126	583	5.708896	616	5.800665	709	12.815655	1499	11.690439	1082	11.419662	1218	11.772135	1293	13.188433	1396	12.380941	1241	10.140552	1201	12.431503	1407	8.99485	1138	9.316349	957	11.138477	1114	9.112202	1055	7.882205	850	10.616733	1041	10.295686	1030	9.267254	1068	10.509977	1127	8.794317
ENSG00000005810	MYCBP2	MYCBP2	5.056299	745	7.488517	808	8.348053	728	8.424639	860	7.491073	817	8.257265	799	5.43363	577	5.305008	509	5.298086	539	4.921734	493	5.596711	545	4.669285	545	4.001158	520	4.462269	657	5.918971	692	4.460052	419	4.057575	461	0.764038	493	5.431221	483	3.459312	664	3.933735	570	4.774668	626	2.789013	587	5.203804
ENSG00000005812	FBXL3	FBXL3	3.864736	555	4.242207	611	4.877059	667	5.100814	772	4.365714	660	3.66104	589	5.184078	793	5.891989	795	5.831216	835	5.473438	747	6.045944	881	5.447741	764	6.123399	916	9.014924	1316	7.441825	1215	7.488736	1079	7.188307	975	6.70365	1028	7.545189	1085	11.730446	1719	10.076298	1517	9.038642	1320	9.261466	1302	7.695543
ENSG00000005844	ITGAL	ITGAL	0.450727	97	0.173405	38	0.220264	45	0.286465	65	0.183428	42	0.174916	42	0.118487	28	0.050305	11	0.043303	10	0.038554	8	0.076679	17	0.120729	26	0.047481	11	0.145555	32	0.118388	29	0.061195	14	0.173135	35	0.084154	20	0.059137	13	0.035633	8	0.1152	26	0.048748	11	0.145444	31	0.091535
ENSG00000005882	PDK2	PDK2	4.009356	565	3.333138	472	3.388092	457	3.639917	542	3.430948	510	2.691844	426	0.572051	86	1.550841	206	0.848484	120	0.74484	100	1.000604	144	0.839438	116	1.640679	241	1.029447	148	1.124323	181	1.709385	242	0.748513	100	1.448249	218	1.487524	210	1.766223	255	1.406835	208	1.722148	247	1.370523	191	1.417855
ENSG00000005884	ITGA3	ITGA3	0.030033	7	0.009691	2	0.007634	2	0.039897	9	0.038499	9	0.087065	20	0.029458	7	0.015583	3	0.024926	5	0.031477	6	0.006394	2	0.018384	4	0	0	0.009824	3	0.098413	23	0.046697	10	0	0	0.009352	3	0.018485	4	0	0	0.027754	6	0	0	0.027254	6	0.01602
ENSG00000005889	ZFX	ZFX	4.448002	1376	3.99439	1235	3.917944	1159	3.602533	1178	3.758183	1226	3.841873	1334	2.553944	842	3.013159	878	2.784101	861	2.526376	743	2.757491	867	2.846435	857	2.485516	802	3.621449	1125	2.759839	971	2.932392	893	3.150111	885	2.512218	829	1.777762	552	3.024861	937	2.712243	874	2.798893	758	2.373409	699	2.234407
ENSG00000005893	LAMP2	LAMP2	41.967273	5457	42.615891	5651	42.863621	5393	43.275396	6014	42.796397	5890	37.260308	5518	28.536608	3703	31.537516	3646	29.645029	3634	28.518202	3288	26.476216	3277	28.348438	3440	37.844687	4583	43.335943	5687	44.262816	6125	38.224143	4440	35.344363	4111	38.902427	4827	36.096087	4631	47.228744	6434	44.575249	5989	43.454735	5569	38.605476	4982	38.261226
ENSG00000005961	ITGA2B	ITGA2B	0	0	0.09988	14	0.052604	7	0.051812	8	0.043597	7	0.064831	9	0.111329	16	0.3504	36	0.086256	12	0.144194	18	0.068101	10	0.139887	17	0.202545	28	0.063121	9	0.183006	28	0.160153	19	0.344701	38	0.34087	42	0.172943	23	0.038501	6	0.142568	16	0.170614	22	0.254228	34	0.065907
ENSG00000005981	ASB4	ASB4	0.187632	16	0.092628	15	0.098313	15	0.199181	33	0.006826	2	0.14459	26	0.146022	25	0.224139	27	0.113471	18	0.154933	21	0.15743	26	0.172238	15	0.19801	33	0.111924	18	0.132354	18	0.033293	6	0.30399	46	0.209544	36	0.126396	20	0.11115	18	0.045003	8	0.019408	4	0.08023	13	0.080854
ENSG00000006007	GDE1	GDE1	20.423772	2469	22.258224	2701	21.77868	2510	21.960827	2810	23.420265	2980	20.313904	2754	11.230103	1441	13.108737	1489	12.286682	1480	11.484439	1316	11.695662	1440	11.367796	1339	13.137601	1635	15.026485	1848	15.216345	2089	13.450235	1635	15.331009	1755	14.075244	1822	18.213122	2207	20.791695	2562	19.145557	2422	18.12782	2227	18.153987	2144	17.102305
ENSG00000006015	REX1BD	REX1BD	12.706486	423	12.702108	414	9.78776	311	11.118296	388	15.848686	541	8.363228	302	6.02346	215	7.869685	232	8.182639	258	8.928302	262	6.427221	210	7.1256	231	10.726543	376	8.934427	294	10.749163	398	13.032484	427	8.982714	275	14.689103	507	10.894575	346	8.385038	282	7.96624	278	8.766183	284	7.49264	241	8.217407
ENSG00000006016	CRLF1	CRLF1	82.533457	5981	68.303564	4992	70.359225	4907	63.368229	4860	73.966323	5689	59.798808	4888	44.768148	3455	48.71537	3343	38.954828	2837	38.707476	2656	36.649276	2698	39.648374	2834	66.883786	5085	56.468197	4202	70.348966	5835	74.611533	5459	57.981886	3994	66.436887	5158	66.107017	4836	55.226992	4130	56.807523	4333	50.903783	3779	53.948069	3870	60.807124
ENSG00000006025	OSBPL7	OSBPL7	1.209892	200	1.361256	225	1.153319	164	1.263829	199	1.423705	251	1.189675	200	1.160145	185	0.721827	115	0.688799	116	0.68096	109	0.721895	111	0.998293	146	0.401488	71	0.696502	106	0.620117	106	0.500064	75	0.465535	66	0.472281	85	0.29474	51	0.427912	66	0.215979	38	0.213044	37	0.32392	54	0.362171
ENSG00000006042	TMEM98	TMEM98	45.041153	3529	32.147997	3509	26.862523	3277	23.287831	3748	35.6214	3535	18.827234	3355	9.189166	1768	17.936076	1994	13.733029	1675	21.913783	1844	10.512604	1878	10.528546	1804	12.342131	2320	21.271745	2321	15.8285	3128	18.90701	2625	24.329366	1882	26.221002	2800	27.155735	2832	29.369837	2980	31.944539	3167	21.533172	2738	21.395838	2299	25.911805
ENSG00000006047	YBX2	YBX2	11.433651	745	10.751633	703	10.13955	631	9.988347	687	14.084748	967	9.708792	709	6.556023	455	5.965262	366	5.830913	379	6.214302	385	5.562369	368	6.58358	419	7.648358	520	6.993382	465	7.412983	550	7.464442	488	7.804263	481	7.599941	529	7.906834	516	5.92802	395	6.653308	455	8.087373	536	6.004555	386	5.439742
ENSG00000006059	KRT33A	KRT33A	0	0	0	0	0	0	0	0	0	0	0	0	0	0	0	0	0	0	0	0	0	0	0	0	0	0	0	0	0	0	0	0	0	0	0	0	0	0	0	0	0	0	0	0	0	0	0
ENSG00000006062	MAP3K14	MAP3K14	1.546803	291	0.938722	177	1.192223	214	1.031352	205	1.308097	259	1.158874	244	2.27785	456	1.823464	318	2.151157	402	2.125125	380	1.774297	338	1.98301	364	1.460694	286	2.389663	456	1.591897	340	1.717273	324	1.644844	292	1.702218	342	1.60752	303	2.084687	400	1.640821	323	1.301317	245	1.321448	244	1.65105
ENSG00000006071	ABCC8	ABCC8	0	0	0	0	0	0	0	0	0	0	0	0	0	0	0.021549	5	0	0	0.00783	3	0	0	0	0	0	0	0	0	0.015219	4	0	0	0	0	0	0	0	0	0	0	0	0	0	0	0	0	0.007859
ENSG00000006116	CACNG3	CACNG3	0	0	0	0	0	0	0	0	0	0	0	0	0	0	0	0	0	0	0	0	0	0	0	0	0	0	0	0	0	0	0	0	0	0	0	0	0.015788	2	0	0	0	0	0	0	0	0	0
ENSG00000006118	TMEM132A	TMEM132A	1.49006	181	1.137482	163	1.275845	153	2.139866	266	1.416165	209	1.153508	166	1.06708	125	1.224522	114	1.053484	138	1.165592	109	0.682269	93	0.689409	78	1.056487	153	1.971614	262	1.780687	252	1.762381	185	1.509281	144	1.244057	161	1.454425	164	0.886025	117	0.45587	54	0.507757	75	0.67508	86	0.703451
ENSG00000006125	AP2B1	AP2B1	13.093513	2613	13.738533	3026	12.460504	2574	12.898641	3007	15.24723	3185	15.151649	3267	12.781167	2522	10.690222	1875	10.927764	2188	10.819234	2022	10.531868	2034	11.4805	2253	10.261147	2129	12.160938	2569	11.976302	2704	10.010803	2110	9.68839	1815	10.690486	2243	16.020402	3113	18.683456	3745	19.706442	3674	17.915446	3339	20.157792	3543	14.832881
ENSG00000006128	TAC1	TAC1	0	0	0	0	0	0	0	0	0	0	0	0	0	0	0	0	0	0	0	0	0	0	0	0	0	0	0	0	0	0	0	0	0	0	0	0	0	0	0	0	0	0	0	0	0	0	0
ENSG00000006194	ZNF263	ZNF263	8.362585	1003	7.261381	889	5.387921	699	5.977518	839	7.004205	902	5.864056	844	8.208634	1372	12.342619	1502	11.644591	1573	8.426887	1126	12.328057	1589	10.895178	1449	13.821321	1903	12.514271	1831	12.220896	1836	11.64139	1538	11.614733	1428	12.003802	1733	12.90666	1811	15.899927	1997	16.249187	2263	14.430893	2006	16.934059	2264	14.442759
ENSG00000006210	CX3CL1	CX3CL1	16.896868	2310	16.62672	2286	15.505766	2151	15.411149	2220	18.707404	2700	14.517357	2234	4.646866	696	5.862585	782	4.985865	695	4.355628	577	4.514496	635	3.728121	520	9.395047	1365	9.907715	1399	9.293423	1455	9.776059	1352	7.95052	1036	8.668755	1272	5.078703	733	6.347361	891	5.170068	766	4.70654	662	5.699486	776	4.608466
ENSG00000006282	SPATA20	SPATA20	22.891878	2567	23.202579	2603	20.52323	2206	22.171855	2610	27.280272	3216	19.337295	2428	14.543426	1735	14.72856	1556	13.743091	1539	11.499205	1325	12.957061	1557	15.059221	1641	18.51761	2167	16.874148	1923	15.433478	1964	17.891322	1946	16.004946	1697	17.591814	2094	16.543394	1856	13.548704	1554	13.072013	1535	14.641648	1662	13.304757	1465	13.220102
ENSG00000006283	CACNA1G	CACNA1G	0	0	0	0	0.00603	2	0	0	0	0	0	0	0.109186	35	0.116209	36	0.083297	28	0.093689	30	0.081733	28	0.108073	30	0.109993	39	0.100793	31	0.106051	41	0.065193	22	0.056331	18	0.060105	22	0.066078	23	0.062603	9	0.030498	11	0.063421	22	0.092275	31	0.040039
ENSG00000006327	TNFRSF12A	TNFRSF12A	70.062009	2842	65.239956	2668	57.494039	2209	59.901201	2567	74.873524	3172	53.705804	2429	124.099149	5334	145.853101	5591	127.285724	5090	151.881212	5818	139.472142	5800	134.875243	5424	187.869657	7985	158.572359	6631	182.448647	8595	198.40912	8138	159.631543	6121	198.703218	8712	244.048179	10077	192.704892	8157	197.752686	8510	208.034957	8654	166.179458	6688	214.307002
ENSG00000006377	DLX6	DLX6	2.336638	210	2.340757	221	2.316706	207	2.435823	242	2.617296	251	2.162504	215	1.453184	142	1.949634	174	1.673858	153	1.78986	161	1.550575	143	1.658119	149	2.07216	200	2.889098	274	1.767172	184	1.193616	113	1.60501	140	2.103504	205	1.390607	133	1.598622	146	2.119431	208	1.123006	99	2.308762	174	1.41971
ENSG00000006432	MAP3K9	MAP3K9	0.841902	374	0.78283	339	0.696306	294	0.708163	297	0.652382	315	0.682397	337	0.690588	329	0.644035	278	0.867754	386	0.587718	256	0.587173	259	0.680097	304	0.667114	316	1.051566	466	0.678425	353	0.57798	266	0.760829	329	0.689975	338	0.568163	261	0.657769	273	1.383951	390	0.669353	261	1.226361	351	0.648788
ENSG00000006451	RALA	RALA	14.248754	1678	14.044198	1649	13.544963	1527	12.219638	1515	14.011186	1736	13.230289	1731	8.157537	999	9.144907	1009	10.471061	1220	10.708854	1151	10.778547	1263	10.591284	1201	11.933428	1420	11.625724	1364	11.494194	1530	11.990073	1406	11.549377	1286	11.810956	1484	13.105602	1511	14.540262	1666	13.123672	1548	13.989514	1680	13.4979	1550	12.768588
ENSG00000006453	BAIAP2L1	BAIAP2L1	10.430214	1547	8.73258	1300	10.664883	1512	9.61511	1507	9.86228	1542	9.451241	1572	15.601398	2465	16.514114	2304	15.033896	2226	14.437653	2035	14.8831	2243	15.971735	2314	14.834481	2294	18.814211	2844	17.056568	2878	15.583216	2321	15.692782	2201	14.348775	2274	24.487343	3639	23.712427	3592	22.041609	3429	21.119692	3188	24.111628	3527	22.574032
ENSG00000006459	KDM7A	KDM7A	1.688749	641	1.832844	699	1.801867	654	2.039449	818	1.541763	617	1.891728	806	2.608345	1055	2.876091	1027	2.536043	962	2.444906	877	2.414721	932	2.714476	1003	2.088568	827	2.448611	948	2.065343	892	1.996873	747	2.299631	826	1.563068	635	2.384248	907	3.137738	1217	3.005587	1194	2.70114	1044	3.045506	1142	2.486365
ENSG00000006468	ETV1	ETV1	0.167563	47	0.117123	34	0.305609	77	0.258873	76	0.229459	67	0.223375	70	0.03835	12	0.110137	29	0.044649	13	0.080279	22	0.123203	35	0.036337	10	0.071014	21	0.079421	23	0.062771	20	0	0	0	0	0.040694	12	0.069414	20	0.047468	14	0.061696	18	0.09248	26	0.039163	11	0.047408
ENSG00000006530	AGK	AGK	6.241202	981	6.679221	1052	6.635915	995	5.899027	963	7.954085	1028	4.647431	801	5.665303	701	4.404509	630	6.062438	638	5.759682	612	6.578181	725	5.691093	622	4.141136	673	5.534239	699	4.010791	650	4.864842	757	6.474808	687	5.740606	711	4.435208	695	6.65507	1046	7.069448	872	5.549719	868	6.068806	753	6.099856
ENSG00000006534	ALDH3B1	ALDH3B1	2.47428	235	2.328882	239	1.786078	177	2.252686	267	2.249869	236	1.588181	196	0.902481	83	1.335379	92	0.624924	54	0.488869	47	0.496014	58	0.45582	45	0.628284	74	0.874353	103	0.770235	100	0.631055	73	0.873659	95	0.695707	85	0.579398	67	0.980393	96	0.9424	83	0.757832	89	0.262606	30	0.559088
ENSG00000006555	TTC22	TTC22	0	0	0.011154	2	0	0	0.026178	4	0	0	0	0	0.15811	24	0.112979	15	0.226451	31	0.214874	28	0.13766	20	0.093701	13	0.127171	19	0.117622	17	0.032091	5	0.07156	10	0	0	0.026649	4	0.096874	14	0.05328	8	0.028074	5	0.115029	17	0	0	0.090659
ENSG00000006576	PHTF2	PHTF2	2.709866	544	3.076624	602	3.358379	612	2.927882	652	3.024296	552	3.003875	676	1.953899	363	2.299152	386	2.96907	431	2.453381	346	2.75714	407	2.669729	345	1.275899	278	3.063506	576	2.824632	477	1.747256	338	2.36797	454	1.656786	338	2.459841	380	2.866058	506	2.749659	519	2.67764	492	3.085257	571	2.725104
ENSG00000006606	CCL26	CCL26	0	0	0	0	0	0	0	0	0	0	0	0	0	0	0	0	0.178937	4	0.078176	2	0.091412	2	0.196522	5	0.385376	9	0	0	0.059299	2	0.346545	8	0	0	0	0	0.104487	4	0.530661	12	0.243094	8	0.096042	3	0.150641	4	0.329285
ENSG00000006607	FARP2	FARP2	5.830366	1152	4.491813	971	4.500159	982	4.625885	1115	4.924816	1168	4.523516	1073	5.300212	1209	5.246337	1052	5.251512	1135	5.439687	1091	4.599874	924	5.189044	1112	4.421081	1038	6.023201	1355	5.000881	1314	4.335043	966	5.208159	1078	4.486171	1050	6.036323	1287	7.125132	1562	7.456827	1594	6.439139	1489	6.839211	1409	6.346769
ENSG00000006611	USH1C	USH1C	3.657715	328	2.735549	264	2.311165	207	2.674393	260	3.032413	294	2.464995	258	1.551616	156	2.070693	174	1.38758	131	1.235215	112	1.55245	154	1.981902	182	1.83408	179	2.470363	234	1.695266	178	2.861651	268	2.03335	180	1.276404	134	3.126603	288	1.743159	166	2.035165	199	3.06202	293	2.015934	180	2.180899
ENSG00000006625	GGCT	GGCT	46.172948	2054	41.248167	1906	49.208874	1977	44.664975	2039	40.032513	1877	39.612231	1986	26.935134	1284	24.695863	1078	32.057277	1353	33.732295	1416	32.568737	1371	29.260781	1237	24.910125	1120	27.760062	1294	25.413961	1338	24.419514	1148	29.422973	1261	26.08698	1261	35.200432	1458	32.71599	1513	35.968652	1603	35.291236	1533	32.532378	1357	30.937187
ENSG00000006634	DBF4	DBF4	8.647195	1242	11.745321	1198	9.276277	1254	7.920777	1335	10.198314	1293	10.89246	1355	5.63271	960	6.733225	1014	6.277775	1003	6.498113	988	8.400579	1204	6.467458	1011	10.478482	1217	6.957158	1135	8.076925	1092	6.9708	1120	6.644734	1006	6.183163	1057	8.586939	979	7.822447	1270	9.961801	1148	7.502615	1190	7.27963	1149	6.820208
ENSG00000006638	TBXA2R	TBXA2R	0	0	0.066682	8	0.0294	3	0.052668	6	0.060071	7	0.091472	11	0.016469	2	0	0	0	0	0	0	0	0	0	0	0	0	0	0	0	0	0	0	0	0	0	0	0	0	0	0	0	0	0.053529	6	0.113047	12	0.016137
ENSG00000006652	IFRD1	IFRD1	7.975907	769	7.115639	711	6.655477	629	6.18425	642	7.222948	729	7.095005	791	15.31255	1553	14.82205	1329	16.718367	1578	17.099386	1531	21.069833	2041	20.228309	1868	20.080772	1966	13.30523	1292	13.033522	1449	15.617677	1477	15.620879	1458	14.714527	1495	15.042266	1449	13.831578	1334	14.158388	1395	13.407592	1317	8.673416	810	10.93471
ENSG00000006659	LGALS14	LGALS14	0	0	0	0	0	0	0	0	0.042717	2	0	0	0	0	0	0	0	0	0	0	0	0	0	0	0	0	0	0	0	0	0	0	0	0	0	0	0	0	0	0	0	0	0	0	0	0	0
ENSG00000006695	COX10	COX10	6.072559	672	5.224196	587	5.638853	592	6.04677	734	5.65259	680	4.786214	585	6.322186	721	6.556658	685	5.527841	589	5.84372	608	5.415204	606	6.155917	665	6.399182	760	7.953917	916	7.056981	883	6.985194	783	7.6648	720	6.744199	805	7.539227	851	9.583797	1048	8.863169	1040	7.977173	924	9.382098	1036	6.935754
ENSG00000006704	GTF2IRD1	GTF2IRD1	4.740094	885	4.592941	856	6.061928	891	5.514046	898	6.762846	1073	5.352449	925	3.419995	724	3.840673	613	3.533827	677	3.588846	664	3.065948	600	3.61875	699	3.729753	705	3.860209	572	4.100744	716	4.103063	628	2.67126	500	3.513298	618	4.970802	721	5.596948	834	4.964264	752	4.448471	772	6.458413	942	4.995198
ENSG00000006712	PAF1	PAF1	21.920881	1852	19.228597	1621	18.542269	1493	19.115848	1702	23.630168	2106	20.681797	1960	17.845939	1588	14.637823	1147	18.495053	1520	18.039448	1416	17.003368	1442	19.2076	1576	18.993042	1654	20.304875	1706	16.118655	1550	18.239007	1549	18.249483	1450	16.17174	1460	22.446688	1894	17.893547	1536	19.383439	1712	20.325835	1742	24.392033	2033	21.152985
ENSG00000006715	VPS41	VPS41	3.074877	743	3.150144	765	2.988445	636	3.412056	872	3.001375	765	2.346545	636	2.215332	525	1.655565	377	2.249518	510	1.746679	402	1.780714	435	1.992405	405	1.490618	376	2.300215	567	2.185138	601	2.046505	497	1.891319	415	1.773759	435	1.982896	481	2.81443	695	2.265405	569	2.427106	596	2.783255	658	2.090146
ENSG00000006740	ARHGAP44	ARHGAP44	1.904764	326	2.358063	412	1.810913	298	2.265912	409	1.787644	318	1.847915	359	0.512108	95	0.87546	138	0.935331	159	0.723847	109	0.544816	96	0.821236	138	0.770691	140	1.241868	212	0.85215	168	0.939637	146	0.642814	106	0.669698	124	0.867346	148	0.809793	143	1.116814	203	0.822928	136	1.315383	187	0.980836
ENSG00000006744	ELAC2	ELAC2	22.145161	2854	23.030027	2980	21.128674	2603	22.326811	3035	23.999033	3258	18.823826	2718	25.446041	3387	24.635221	2987	22.05647	2837	20.49053	2507	19.968176	2614	24.252118	3046	25.257716	3250	27.840282	3657	25.403924	3670	25.773153	3336	25.553944	3109	20.339476	2801	26.704189	3427	28.240032	3692	25.656423	3467	26.762881	3456	30.258555	3834	25.639653
ENSG00000006747	SCIN	SCIN	0	0	0	0	0	0	0	0	0	0	0	0	0	0	0.024026	9	0.011654	5	0.020762	8	0.003383	2	0.016358	7	0	0	0	0	0	0	0	0	0	0	0.032866	14	0.004501	2	0.004924	2	0.014382	6	0	0	0.015296	6	0
ENSG00000006756	ARSD	ARSD	0.581873	123	0.418064	89	0.525758	107	0.552579	124	0.616388	138	0.516056	123	0.486446	110	0.455527	91	0.24888	53	0.375982	76	0.510247	110	0.324388	67	0.497546	110	0.499198	108	0.571252	138	0.438267	93	0.496935	100	0.350181	80	0.826972	176	0.777152	168	0.758886	169	0.528419	114	0.742991	155	0.344644
ENSG00000006757	PNPLA4	PNPLA4	2.182827	302	2.033476	282	2.309498	275	2.485753	331	2.038302	275	1.879752	252	1.332903	197	1.003021	131	1.402126	120	1.216652	160	1.025631	144	1.327605	143	0.791602	114	0.959353	136	2.38631	243	2.896323	204	1.800951	164	1.199088	168	1.461874	188	2.152334	205	2.855407	240	1.829184	258	1.828894	250	1.644991
ENSG00000006788	MYH13	MYH13	0	0	0	0	0	0	0	0	0	0	0	0	0	0	0.010558	3	0	0	0	0	0	0	0	0	0	0	0	0	0	0	0	0	0	0	0	0	0	0	0	0	0	0	0	0	0	0	0
ENSG00000006831	ADIPOR2	ADIPOR2	22.80455	3750	21.721468	3587	19.016039	2990	20.332949	3533	21.019466	3645	20.34017	3753	23.271553	4079	23.890364	3697	22.06069	3623	20.606781	3222	21.240585	3550	23.870035	3836	24.124302	4139	26.983593	4525	25.983345	4863	26.655399	4403	28.350908	4410	23.797207	4184	29.101627	4797	32.768661	5507	32.288994	5573	30.872112	5169	30.774233	4994	27.084509
ENSG00000006837	CDKL3	CDKL3	0.537411	47	0.622449	55	0.354395	21	0.423546	40	0.406513	35	0.571599	41	0.582949	51	1.033573	59	1.234171	73	0.311341	26	0.930105	75	0.773388	55	0.310565	29	1.089927	73	0.39766	40	0.2568	21	1.866287	84	0.450995	43	0.842003	57	1.240982	73	0.804013	68	0.732136	58	0.238304	20	0.988039
ENSG00000007001	UPP2	UPP2	0	0	0.020453	3	0	0	0	0	0	0	0.031484	4	0	0	0	0	0	0	0	0	0	0	0.040943	4	0	0	0.056156	6	0	0	0	0	0	0	0	0	0	0	0	0	0	0	0.078844	8	0	0	0.014815
ENSG00000007038	PRSS21	PRSS21	0	0	0	0	0	0	0	0	0	0	0	0	0	0	0	0	0	0	0	0	0	0	0.12014	6	0	0	0	0	0	0	0	0	0	0	0	0	0	0	0	0	0	0	0	0	0	0	0
ENSG00000007047	MARK4	MARK4	3.171657	464	3.804266	558	3.359486	480	3.311952	516	2.379283	536	3.606971	594	1.423028	324	0.791838	159	1.086335	230	1.417729	198	0.989869	215	1.094399	228	1.248368	278	2.125516	317	1.204057	293	1.684199	351	1.508631	305	1.190824	272	1.65592	354	1.256931	274	1.583797	355	2.137544	327	2.460641	356	1.9517
ENSG00000007062	PROM1	PROM1	0	0	0	0	0.010813	2	0	0	0	0	0.009982	2	0.017468	4	0	0	0.033004	6	0	0	0	0	0	0	0.043089	8	0	0	0.088829	17	0	0	0	0	0	0	0.005717	2	0	0	0	0	0	0	0	0	0.017871
ENSG00000007080	CCDC124	CCDC124	53.737325	2067	46.633367	1822	49.210943	1814	38.984186	1587	52.533954	2127	42.476109	1838	35.685433	1462	37.219428	1353	34.288302	1311	38.859525	1429	34.507857	1348	39.682992	1479	40.80992	1665	36.734386	1442	40.763828	1792	41.183923	1604	38.563807	1392	36.221271	1509	62.881776	2444	50.028954	2001	48.451732	1947	54.950271	2168	52.062476	1971	54.676303
ENSG00000007129	CEACAM21	CEACAM21	0	0	0	0	0	0	0	0	0	0	0	0	0	0	0	0	0	0	0	0	0	0	0	0	0	0	0	0	0	0	0	0	0	0	0	0	0	0	0	0	0	0	0	0	0	0	0
ENSG00000007168	PAFAH1B1	PAFAH1B1	10.541146	2372	10.711518	2411	11.059954	2357	10.897567	2571	11.123427	2631	10.505012	2652	11.110311	2656	10.317678	2177	10.473636	2346	10.732246	2270	10.883373	2430	10.632463	2331	10.241628	2381	12.004737	2658	10.934275	2787	11.464064	2498	11.089411	2340	10.206498	2455	14.481264	3145	16.209186	3586	15.862034	3660	14.19933	3217	13.921776	3076	13.202918
ENSG00000007171	NOS2	NOS2	0	0	0	0	0	0	0	0	0	0	0	0	0	0	0	0	0	0	0	0	0	0	0	0	0	0	0	0	0.030846	6	0	0	0	0	0	0	0	0	0	0	0	0	0	0	0	0	0
ENSG00000007174	DNAH9	DNAH9	0	0	0	0	0	0	0	0	0	0	0	0	0	0	0	0	0	0	0	0	0	0	0	0	0	0	0	0	0	0	0	0	0	0	0	0	0	0	0	0	0	0	0	0	0	0	0
ENSG00000007202	KIAA0100	KIAA0100	7.58594	2128	10.134063	2880	8.795918	2392	10.453402	3133	8.8519	2650	9.178699	3017	6.971448	2154	5.412963	1429	7.106036	2014	4.451768	1187	6.296428	1821	6.713346	1869	5.513778	1613	8.318936	2407	6.16336	1997	5.732579	1615	6.538813	1763	4.751968	1450	7.732988	2169	8.127167	2356	8.252434	2467	7.922657	2291	9.19027	2569	8.050677
ENSG00000007216	SLC13A2	SLC13A2	0	0	0	0	0	0	0	0	0	0	0	0	0	0	0	0	0	0	0.019315	2	0	0	0.011445	2	0	0	0	0	0	0	0	0	0	0	0	0	0.033128	4	0	0	0	0	0.016811	3	0	0	0
ENSG00000007237	GAS7	GAS7	0	0	0	0	0	0	0	0	0	0	0	0	0	0	0	0	0	0	0	0	0	0	0	0	0	0	0	0	0	0	0	0	0	0	0	0	0	0	0	0	0	0	0	0	0	0	0
ENSG00000007255	TRAPPC6A	TRAPPC6A	6.178458	194	6.085662	182	4.989561	151	4.168905	130	5.46254	186	5.702131	200	4.96928	158	3.750427	114	3.382668	99	5.35581	142	4.213048	133	3.350999	107	6.830177	194	4.734915	158	6.432722	220	7.2176	236	4.210439	129	8.048949	280	7.285238	233	5.079965	168	3.881766	133	6.409519	209	4.315854	136	5.027039
ENSG00000007264	MATK	MATK	0	0	0	0	0	0	0	0	0	0	0	0	0	0	0	0	0	0	0	0	0	0	0	0	0	0	0	0	0	0	0.082949	8	0	0	0	0	0	0	0.01998	2	0	0	0	0	0	0	0
ENSG00000007306	CEACAM7	CEACAM7	0	0	0	0	0	0	0	0	0	0	0	0	0	0	0.045905	5	0	0	0	0	0	0	0	0	0	0	0	0	0	0	0	0	0	0	0	0	0	0	0	0	0	0	0	0	0	0	0
ENSG00000007312	CD79B	CD79B	0	0	0	0	0	0	0	0	0	0	0	0	0.210552	12	0.147606	8	0	0	0	0	0.101074	6	0.057642	3	0	0	0.057401	4	0.027181	2	0.225304	12	0.182661	9	0.027017	2	0.303888	16	0	0	0	0	0.037842	3	0	0	0
ENSG00000007314	SCN4A	SCN4A	0	0	0.01033	4	0	0	0	0	0.005939	3	0	0	0.070366	24	0.051303	16	0.014816	5	0.070356	22	0.007495	3	0.024842	8	0.023809	8	0.012955	5	0.049548	19	0.086001	28	0.051475	16	0.04256	15	0	0	0.010375	4	0.023864	9	0.05249	18	0.030583	10	0.034476
ENSG00000007341	ST7L	ST7L	1.59431	243	1.837075	288	2.016636	294	1.705776	276	1.428036	248	1.41903	257	1.445943	169	2.042344	252	1.356822	198	1.345591	193	1.257019	200	2.149821	251	1.406493	258	1.21721	191	2.413859	336	1.332453	203	1.75632	270	1.923368	366	1.843282	320	1.508116	252	2.271918	360	1.795712	303	1.31323	211	1.488896
ENSG00000007350	TKTL1	TKTL1	0	0	0	0	0	0	0	0	0	0	0	0	0	0	0	0	0	0	0	0	0	0	0	0	0	0	0	0	0	0	0	0	0	0	0.014361	2	0	0	0	0	0	0	0	0	0	0	0
ENSG00000007372	PAX6	PAX6	0.024127	7	0.025547	7	0.134607	17	0.073557	16	0.023597	8	0.069847	11	0.158688	24	0.180807	23	0.114805	21	0.076897	15	0.044544	14	0.152488	23	0.150181	25	0.097227	19	0.093008	15	0	0	0.062486	9	0.249741	54	0.107339	17	0.214328	34	0.141104	37	0.123531	26	0.396448	67	0.140169
ENSG00000007376	RPUSD1	RPUSD1	22.548153	1810	18.929884	1532	16.59831	1295	16.79724	1474	19.471777	1730	12.377244	1149	10.548871	971	11.727845	920	10.549439	861	9.713497	760	9.791327	831	10.05649	806	17.77533	1388	12.873142	1035	13.460052	1283	16.950944	1371	11.110906	882	12.37528	1161	14.354742	1196	11.980828	996	11.409477	993	12.752616	1056	10.506207	842	12.46439
ENSG00000007384	RHBDF1	RHBDF1	1.27618	157	1.0446	129	1.396236	164	1.142506	148	1.694685	219	0.875308	121	1.365324	179	1.500425	173	1.196475	147	1.77738	207	1.273473	159	1.696267	203	2.899387	371	1.507764	189	1.316828	184	1.468393	181	1.316727	153	1.183878	155	1.348249	166	1.135585	143	1.295231	167	1.263487	158	1.183457	138	0.959757
ENSG00000007392	LUC7L	LUC7L	20.904135	1336	19.591157	1341	18.364529	1253	19.058419	1361	22.422491	1562	17.834561	1437	27.809203	1961	27.842613	1785	27.607772	1867	33.484739	1865	25.684305	1873	29.222649	1943	30.029781	2037	29.543864	2073	29.764287	2232	28.857395	1801	30.952398	1852	27.777849	2045	38.336904	2405	32.350122	2025	29.719341	1995	34.581964	2243	33.143099	2103	31.265504
ENSG00000007402	CACNA2D2	CACNA2D2	0.013595	4	0	0	0.015379	4	0.011672	3	0.000423	1	0.005515	2	0.036567	9	0.012026	3	0.022291	5	0.016113	4	0.018439	5	0.014454	4	0.050362	12	0.012077	3	0.004687	2	0.063238	14	0.045339	10	0.025248	6	0.040776	10	0	0	0.02021	5	0.023928	6	0.015817	4	0.013604
ENSG00000007516	BAIAP3	BAIAP3	0.427554	83	0.484772	95	0.381771	71	0.224238	40	0.376507	77	0.398169	87	0.19102	40	0.330994	61	0.375035	73	0.279597	52	0.136324	27	0.496414	93	0.402207	82	0.633223	126	0.393272	83	0.354986	70	0.25452	47	0.321176	67	0.206242	41	0.192692	39	0.236912	49	0.379886	75	0.273101	53	0.270355
ENSG00000007520	TSR3	TSR3	33.936644	1706	31.169727	1564	26.862958	1273	28.543569	1459	34.295991	1807	27.907215	1534	20.010557	1075	18.84119	880	18.18306	882	20.09476	959	17.929599	901	20.49367	993	20.771633	1099	19.831484	1006	23.207311	1302	24.336614	1215	25.560748	1189	25.467131	1370	34.107526	1699	23.152632	1188	25.073927	1314	28.367931	1422	23.517992	1158	28.834449
ENSG00000007541	PIGQ	PIGQ	9.46446	906	8.067864	849	8.273826	801	7.241603	803	10.37745	1154	6.374509	756	4.371495	505	6.556587	638	4.832205	481	5.108968	454	4.626404	410	4.792823	504	8.694361	861	6.778253	730	6.907642	846	7.760175	811	7.484604	695	7.223992	726	6.144771	675	5.358069	576	5.585128	657	5.71848	605	5.197466	533	5.888181
ENSG00000007545	CRAMP1	CRAMP1	1.582322	437	1.404969	449	1.327511	404	1.495305	503	1.455436	489	1.191542	426	2.446156	830	2.446316	733	2.363759	751	1.727744	523	1.781674	576	1.746399	543	1.816883	603	2.316098	752	1.863669	675	1.740901	557	1.622262	489	1.502344	511	2.00648	640	2.366581	770	2.443366	816	2.047425	664	2.323384	709	1.418242
ENSG00000007866	TEAD3	TEAD3	10.861855	1327	10.274448	1260	10.094619	1179	11.036538	1423	11.927153	1532	9.673792	1325	13.050581	1698	13.066621	1502	13.957808	1697	12.912984	1498	12.137745	1507	14.698827	1754	13.553446	1726	17.790353	1779	13.651325	1897	13.901741	1705	12.879376	1488	11.20056	1460	15.564391	1905	13.917033	1737	13.836004	1773	13.898559	1728	16.81044	2026	14.522801
ENSG00000007908	SELE	SELE	0	0	0	0	0	0	0	0	0	0	0.005603	1	0	0	0	0	0	0	0	0	0	0	0	0	0	0	0	0	0	0	0	0	0	0	0	0	0	0	0	0	0	0	0	0	0	0	0
ENSG00000007923	DNAJC11	DNAJC11	32.732621	4295	29.432833	4005	29.513308	3819	28.477065	4075	31.531076	4505	29.156075	4433	22.046513	3176	21.792506	2771	20.193042	2731	24.065312	2450	18.928272	2608	21.408551	2735	17.129824	2422	22.148841	2936	18.936779	2922	20.71063	2819	17.771946	2278	16.873947	2445	19.619568	2665	21.145576	2922	20.868259	2966	19.446177	2619	21.291491	2847	19.437619
ENSG00000007933	FMO3	FMO3	0	0	0	0	0	0	0	0	0	0	0	0	0	0	0	0	0	0	0	0	0	0	0	0	0	0	0	0	0	0	0	0	0	0	0	0	0	0	0	0	0.022312	2	0	0	0	0	0
ENSG00000007944	MYLIP	MYLIP	1.040485	120	1.099666	127	0.254864	17	0.399099	29	1.517991	184	1.613059	208	1.195499	87	3.354753	360	0.60269	42	2.588482	282	0.564139	40	2.997644	335	3.688076	441	4.260654	488	4.42269	567	0.860024	59	1.159678	75	2.799798	343	3.237676	368	4.278427	475	3.995809	462	3.737675	427	3.585515	377	3.027675
ENSG00000007952	NOX1	NOX1	0.108341	12	0.1807	19	0.125044	13	0.101068	12	0.050584	6	0.092779	11	0.135327	15	0.061471	6	0.037729	4	0.147014	15	0.06065	7	0.145161	15	0.072493	8	0	0	0.089361	11	0.043862	5	0.073133	8	0.092728	11	0.078331	9	0.057297	7	0.026146	3	0.078318	9	0.025914	3	0.087497
ENSG00000007968	E2F2	E2F2	4.0872	869	4.49104	959	4.506693	916	4.024657	904	3.897978	874	4.040317	963	2.077044	471	1.577396	316	1.940369	412	1.527896	309	1.586454	343	1.780585	370	1.537405	341	2.412781	523	1.965014	476	1.99119	425	1.900347	382	1.623196	369	1.726114	368	1.862469	405	1.799047	402	1.698811	368	1.505951	316	1.849098
ENSG00000008018	PSMB1	PSMB1	158.350937	6014	150.735855	5749	150.097565	5450	155.454895	6239	166.872299	6683	150.237762	6402	144.363007	5843	158.757736	5674	162.448868	6162	186.169617	6723	176.918549	6830	170.882874	6342	190.984131	7567	170.07254	6587	197.615952	8543	188.952637	7209	190.646286	6849	209.83165	8520	252.893158	9628	231.931564	9002	235.906845	9403	244.693069	9463	202.906311	7605	230.238876
ENSG00000008056	SYN1	SYN1	1.988056	251	1.892807	252	1.681714	211	1.980188	277	2.336244	326	1.443174	211	1.434415	201	1.24898	157	1.159746	152	1.192067	148	1.258917	170	1.356443	174	1.175478	166	1.552097	211	1.610669	240	2.30359	301	1.194192	149	1.055262	147	2.589301	341	1.540849	206	1.732299	240	1.513812	201	1.761365	228	1.949922
ENSG00000008083	JARID2	JARID2	1.927688	455	1.571688	372	1.894473	427	1.840309	459	1.659002	412	1.598556	423	1.187568	299	1.005553	223	0.965727	227	0.970109	218	0.926897	222	0.982289	227	0.767868	189	1.734792	417	1.090151	293	0.679014	161	0.898005	201	0.673717	170	1.084815	257	1.145871	276	1.018937	252	0.986684	237	1.008361	235	0.681606
ENSG00000008086	CDKL5	CDKL5	0.320402	165	0.239423	124	0.335097	162	0.36921	201	0.322316	175	0.320794	185	0.125536	69	0.266534	129	0.165084	85	0.18975	93	0.155132	82	0.175392	88	0.154032	83	0.25568	134	0.210662	123	0.106184	56	0.265371	129	0.170846	94	0.263323	136	0.209508	111	0.209709	114	0.175689	92	0.280004	132	0.174815
ENSG00000008118	CAMK1G	CAMK1G	0	0	0	0	0	0	0	0	0	0	0	0	0	0	0	0	0	0	0	0	0	0	0	0	0	0	0	0	0	0	0	0	0	0	0	0	0	0	0	0	0	0	0	0	0	0	0
ENSG00000008128	CDK11A	CDK11A	10.299787	1115	8.738553	950	9.688488	997	10.257096	1155	12.425381	1402	9.96589	1210	20.050097	2196	17.105168	1667	18.301001	1880	17.737375	1755	17.261138	1799	18.657134	1868	16.949964	1828	14.563967	1510	13.490174	1581	12.20592	1285	15.513092	1530	12.520209	1400	12.841925	1339	11.042134	1186	12.119332	1296	12.378336	1347	13.460097	1354	12.172227
ENSG00000008130	NADK	NADK	27.530054	3627	25.277865	3340	26.495691	3332	26.670122	3694	27.293058	3781	22.448493	3301	18.001462	2462	20.20424	2507	19.554673	2431	18.075122	2253	17.116435	2263	18.229908	2319	21.798423	3008	23.281911	3083	22.430972	3315	23.240137	3059	19.99725	2430	21.296368	2927	21.812575	2783	22.852837	3004	23.657564	3249	22.125716	2940	23.189582	2942	21.504241
ENSG00000008196	TFAP2B	TFAP2B	0	0	0	0	0	0	0	0	0	0	0	0	0	0	0	0	0	0	0	0	0	0	0	0	0	0	0	0	0	0	0	0	0	0	0	0	0	0	0	0	0	0	0	0	0	0	0
ENSG00000008197	TFAP2D	TFAP2D	0	0	0	0	0	0	0	0	0	0	0	0	0	0	0	0	0	0	0	0	0	0	0	0	0	0	0	0	0	0	0	0	0	0	0	0	0	0	0	0	0	0	0	0	0	0	0
ENSG00000008226	DLEC1	DLEC1	0.348203	92	0.261648	70	0.150866	38	0.284069	79	0.355591	99	0.249336	75	0.104611	31	0.081554	21	0.127038	34	0.270619	68	0.093058	25	0.180258	47	0.107259	30	0.069208	19	0.162451	49	0.068519	20	0.166684	42	0.061939	18	0.04935	14	0.050452	14	0.025859	8	0.028746	8	0.036405	11	0.058361
ENSG00000008256	CYTH3	CYTH3	1.758453	325	1.622762	301	1.47051	260	1.59216	311	1.533496	299	1.381144	286	2.693443	530	2.40696	418	2.68649	495	1.725535	304	2.102235	395	3.505297	632	1.878173	362	3.256064	613	2.954351	620	2.366943	439	2.242705	392	2.038813	402	2.920872	541	3.431656	647	3.223506	624	2.942852	553	3.483021	634	3.200214
ENSG00000008277	ADAM22	ADAM22	0.243108	93	0.312512	120	0.320602	118	0.248419	101	0.275871	112	0.320743	138	0.186923	75	0.210489	76	0.081326	32	0.078735	29	0.202023	57	0.136282	51	0.098576	40	0.130981	36	0.137838	53	0.060411	24	0.141842	52	0.049809	20	0.167297	65	0.168351	66	0.091659	38	0.193613	68	0.058557	23	0.076525
ENSG00000008282	SYPL1	SYPL1	33.364658	2917	32.778389	2878	34.646236	2869	32.420637	2993	32.922123	3043	26.02843	2562	26.524026	2476	31.492014	2550	25.586405	2232	27.412106	2268	28.706763	2541	25.954345	2200	32.579352	2957	38.140602	3399	38.732234	3819	34.464687	3025	30.475824	2515	33.467067	3087	39.734207	3458	51.41822	4565	49.049208	4484	42.391823	3772	33.221085	2835	37.075921
ENSG00000008283	CYB561	CYB561	0.153277	21	0.185546	25	0.254508	32	0.347249	49	0.400268	56	0.224148	33	0.056577	8	0.093916	12	0.274528	36	0.131661	17	0.045078	6	0.068771	9	0.159969	22	0.089705	12	0.123759	19	0.090817	12	0.08885	12	0.141901	20	0.234521	31	0.072482	10	0.152308	21	0.057896	8	0.305359	40	0.227843
ENSG00000008294	SPAG9	SPAG9	6.449055	2028	7.772485	2008	7.239045	1998	8.819963	2173	6.659666	1947	6.876014	2347	9.455852	2854	9.23199	2601	10.285705	2688	8.362999	2435	8.279888	2462	8.47696	2771	7.570874	2441	11.603353	3221	9.402478	3224	6.84819	2194	8.208502	2344	6.504579	2355	12.845854	3606	20.71563	4623	18.343073	4377	17.596034	4140	17.969047	4492	15.996493
ENSG00000008300	CELSR3	CELSR3	0.63715	312	0.545769	269	0.642563	301	0.471975	245	0.639261	330	0.464598	256	0.669259	349	0.583901	269	0.690186	338	0.646106	301	0.57445	286	0.729176	349	0.694893	355	0.83925	419	0.629018	351	0.551885	272	0.717424	333	0.596688	313	0.554557	272	0.39395	197	0.447193	230	0.529796	264	0.570355	276	0.427852
ENSG00000008311	AASS	AASS	0.270397	36	0.452205	61	0.65533	78	0.664473	93	0.299478	40	0.568655	81	0.308745	44	0.347195	43	0.446455	36	0.228094	29	0.774772	95	0.396255	49	0.524663	73	0.480363	65	0.303273	38	0.086027	12	0.295628	38	0.205369	29	0.427132	56	0.236138	33	0.369808	51	0.505721	69	0.447541	59	0.171361
ENSG00000008323	PLEKHG6	PLEKHG6	4.081962	495	3.043202	337	3.181062	360	3.297466	424	3.693091	453	3.915131	397	1.211712	138	1.178867	135	1.019253	125	1.623447	124	1.235873	145	1.011871	120	1.972318	225	1.71507	171	1.901924	250	2.480962	200	0.960168	110	1.205031	157	1.225811	150	1.322366	149	1.560016	190	1.105104	144	1.237939	149	1.341966
ENSG00000008324	SS18L2	SS18L2	27.974597	952	23.357932	900	28.971521	926	24.782832	883	26.067275	904	25.025019	961	20.978788	759	23.721612	888	22.719698	756	26.324214	817	19.537262	761	21.296527	679	21.777052	847	28.320814	960	26.070641	1113	30.571719	1175	25.171047	818	34.681567	1204	28.054152	995	27.26735	893	29.360355	1008	29.276844	1091	22.501449	754	23.503184
ENSG00000008382	MPND	MPND	7.320274	435	6.486914	400	6.751383	323	5.97282	373	8.26905	520	6.373134	398	4.123059	247	3.059809	176	3.833407	205	4.276227	244	3.854782	207	4.376562	231	5.762429	330	3.281145	205	4.147221	287	5.738802	316	3.229096	190	6.028436	330	4.732933	289	4.526375	293	4.583439	283	5.115588	325	3.632084	218	4.990026
ENSG00000008394	MGST1	MGST1	368.100626	13756	370.673663	13888	379.326225	13560	356.739115	14047	396.036315	15587	338.577909	14181	324.74153	12938	385.921381	13526	340.686471	12684	405.771178	14363	406.042731	15368	362.491858	13204	442.122366	17148	440.357913	16717	484.125392	20488	429.658708	16093	440.566323	15556	490.932716	19399	550.891606	20522	574.874123	21834	566.543233	21975	620.117663	23575	532.745141	19395	488.926996
ENSG00000008405	CRY1	CRY1	6.513742	775	6.929753	858	6.249771	694	6.123539	799	5.470032	731	5.411129	702	5.252904	627	5.131047	587	6.721725	740	5.303776	585	6.83115	764	6.17548	623	5.451356	666	8.161158	953	6.498875	765	5.338102	616	6.396706	646	6.209377	720	4.094167	511	6.496857	724	6.370976	782	6.170713	683	6.213575	722	6.008736
ENSG00000008438	PGLYRP1	PGLYRP1	0	0	0.036501	2	0	0	0	0	0	0	0	0	0	0	0	0	0	0	0	0	0	0	0	0	0	0	0	0	0	0	0	0	0	0	0	0	0	0	0	0	0.114258	4	0	0	0	0	0
ENSG00000008441	NFIX	NFIX	1.687635	341	1.66649	365	1.959926	353	1.574367	355	1.918854	452	1.649829	406	1.020103	192	1.226833	212	0.843706	179	0.739666	148	0.621342	127	0.909662	185	0.780211	153	1.679643	216	0.835597	192	0.712007	159	0.837849	158	0.928904	196	0.739971	149	1.23854	258	1.111344	188	0.79862	158	1.460019	230	1.093589
ENSG00000008513	ST3GAL1	ST3GAL1	2.383066	667	2.200633	629	2.535067	665	2.470316	734	2.647391	795	2.797438	860	1.280103	386	1.385733	340	1.251609	354	1.323673	336	1.282667	336	1.250749	332	1.32089	384	1.67903	474	1.331408	432	1.218713	349	1.009138	251	0.840072	253	1.709917	488	2.259883	592	1.967127	581	0.993361	110	1.583097	417	1.974993
ENSG00000008516	MMP25	MMP25	0	0	0.037805	2	0.032217	5	0.022556	4	0.014954	3	0.056502	10	2.390328	371	1.735116	238	1.913284	278	1.743345	242	1.842809	273	1.826439	260	1.720553	262	1.620259	241	1.334761	221	1.503181	220	1.018965	141	1.128017	177	1.731128	253	1.291116	191	1.333728	202	1.54901	230	1.58961	227	1.513195
ENSG00000008517	IL32	IL32	95.092218	3941	91.231194	3877	83.095119	3323	81.667157	3458	97.797283	4285	80.238374	3740	129.501898	5813	120.552957	4968	140.137834	5381	151.781172	6088	142.794131	5848	152.442652	6286	151.816937	6695	118.612358	4971	148.75329	7173	170.549447	7021	137.157091	5559	151.981425	6980	235.395278	10008	183.264766	7662	171.935886	7531	190.570447	7966	174.68472	7243	187.520078
ENSG00000008710	PKD1	PKD1	1.477415	842	1.142831	664	1.571977	870	1.651387	997	1.679046	990	1.327896	854	1.970073	1215	1.440113	785	1.420761	809	1.269505	699	0.984425	579	1.704356	964	1.57683	952	2.080516	1228	1.632504	1076	1.905785	1108	1.55298	828	1.332344	825	1.543812	896	1.363696	807	1.274009	774	1.232911	727	0.999586	572	1.299687
ENSG00000008735	MAPK8IP2	MAPK8IP2	2.278597	316	2.602571	362	1.813274	240	1.907779	279	1.989231	291	1.570907	244	1.869841	276	2.165755	282	1.540559	213	1.605342	212	1.579148	223	1.851625	251	2.372317	343	2.359304	333	1.856357	293	2.756151	384	2.020729	265	1.797747	266	2.298582	319	2.517136	356	2.216736	322	1.661252	235	2.281882	312	2.141255
ENSG00000008838	MED24	MED24	24.898252	3528	25.957873	3192	24.463269	2852	21.818125	3257	29.175244	3594	19.438717	3240	27.657387	2334	28.647618	2158	15.767131	2058	15.961585	1969	25.635856	1788	18.062722	2130	16.134808	2085	21.743953	2343	20.327675	2561	18.379455	2405	13.925391	1837	13.942712	1980	21.190001	2783	19.903643	2830	20.280461	2795	16.295878	2289	20.213393	2649	17.724943
ENSG00000008853	RHOBTB2	RHOBTB2	1.283595	287	1.005027	226	1.160357	248	1.179928	279	1.432682	337	1.138892	286	0.800845	191	0.732566	154	0.832902	183	0.74018	157	0.800405	182	0.873031	191	0.975627	220	2.424512	462	0.960529	193	1.789068	318	0.999721	211	0.92678	222	1.127506	253	1.696802	271	1.427223	330	1.231764	280	1.265308	279	1.405739
ENSG00000008869	HEATR5B	HEATR5B	2.617708	684	3.164707	722	2.318189	551	2.456222	689	2.802188	749	2.632934	707	2.111858	587	2.169444	527	2.18806	508	1.563787	399	1.975402	490	1.81038	451	1.76312	462	2.885819	648	2.361277	662	1.56749	388	2.122663	510	1.494857	430	1.715371	388	1.590822	401	1.540293	403	2.315905	416	1.734745	430	1.962685
ENSG00000008952	SEC62	SEC62	7.526374	1995	7.536408	2010	8.786742	2220	8.146991	2292	7.054839	1925	8.061358	2373	8.469772	2253	8.904418	2159	8.844627	2288	9.630439	2277	9.339041	2371	8.676014	2128	7.907886	2125	8.225272	2121	9.260517	2716	8.769566	2319	8.646878	2135	9.56335	2693	9.827356	2541	12.032972	3097	11.129743	2932	12.174459	3138	11.5971	2714	9.448659
ENSG00000008988	RPS20	RPS20	694.675736	21501	695.336777	20903	743.005487	19707	579.335091	18920	714.688094	20786	679.512089	21036	546.838608	17242	604.220644	17928	654.171487	20021	705.22059	19645	692.417727	21289	524.698054	18331	817.686211	25279	680.146322	20483	825.910416	27427	983.556224	28117	762.814844	23592	986.798547	29634	943.664096	27193	839.219314	24082	816.445996	24129	906.75733	25988	664.300853	20067	861.481904
ENSG00000009307	CSDE1	CSDE1	51.789965	8507	57.588932	9485	56.432607	8852	57.866843	10047	53.915207	9218	54.045999	10046	43.454814	7588	42.927203	6635	42.536829	6965	38.089958	6389	41.036952	6833	42.215791	6820	39.058335	6754	53.843048	8856	46.390893	8701	45.075569	7424	42.994449	7173	49.68402	8705	56.952776	9361	74.750147	12518	69.71112	12005	63.758547	10664	70.113264	11527	57.950827
ENSG00000009335	UBE3C	UBE3C	10.194539	2182	10.049051	2160	10.109672	2067	11.115689	2514	10.252035	2314	8.935439	2146	9.135027	2076	9.753251	1964	8.501359	1816	8.026643	1623	7.938009	1727	8.36493	1749	8.602697	1917	14.09428	3076	11.102141	2705	8.750572	1881	9.33537	1888	8.689706	1982	12.114962	2593	15.904793	3473	14.857554	3337	12.596093	2740	14.979047	3164	12.47866
ENSG00000009413	REV3L	REV3L	2.832361	982	2.681769	921	2.551867	975	2.976927	1100	2.074408	982	3.234205	1229	4.930596	2039	5.236208	1989	4.780769	1930	4.6255	1889	4.413131	1797	5.306059	1795	4.50126	2005	6.993989	2211	5.947494	2298	4.045111	1664	5.995553	1858	5.117968	2154	4.950783	1671	5.614342	2062	5.624536	1936	4.835067	1885	5.396902	1669	3.764265
ENSG00000009694	TENM1	TENM1	0.132785	71	0.07416	40	0.092232	47	0.0652	37	0.107711	60	0.080529	49	0.013328	8	0.049648	25	0.037174	20	0.043183	22	0.017717	10	0.042368	22	0.093339	52	0.030471	17	0.011647	7	0.008177	5	0.020225	11	0	0	0.056313	30	0.023928	13	0.063997	36	0.052647	29	0.028966	16	0.049165
ENSG00000009709	PAX7	PAX7	0	0	0	0	0	0	0	0	0	0	0	0	0	0	0	0	0	0	0	0	0	0	0	0	0	0	0	0	0	0	0	0	0	0	0	0	0	0	0	0	0	0	0	0	0	0	0
ENSG00000009724	MASP2	MASP2	25.143148	977	22.398737	887	20.912856	850	18.17292	855	25.274868	968	18.788762	840	7.38188	420	9.032089	453	6.538856	355	9.477439	428	8.293976	396	9.585162	410	10.225157	528	11.524118	546	13.396448	648	12.27737	533	12.366298	497	16.388252	676	11.38673	471	6.715005	367	8.303688	419	9.081114	426	8.937887	446	10.747003
ENSG00000009765	IYD	IYD	0	0	0	0	0	0	0	0	0	0	0.012523	6	0	0	0	0	0	0	0	0	0.0055	2	0	0	0.012272	5	0.021854	8	0	0	0	0	0	0	0	0	0	0	0	0	0	0	0	0	0.003305	2	0
ENSG00000009780	FAM76A	FAM76A	6.110508	686	4.13892	535	5.177666	636	4.516215	599	5.173602	651	4.65188	684	9.092375	693	5.415769	621	5.816526	703	4.931383	583	5.027296	591	5.186884	645	4.796198	621	4.988547	597	5.163424	676	4.258805	471	5.247827	557	3.894308	529	5.076857	581	5.428075	612	6.424645	785	5.195147	605	4.779156	463	4.523084
ENSG00000009790	TRAF3IP3	TRAF3IP3	0	0	0	0	0	0	0	0	0	0	0	0	0	0	0	0	0	0	0	0	0	0	0	0	0	0	0	0	0	0	0	0	0	0	0	0	0	0	0	0	0	0	0	0	0	0	0
ENSG00000009830	POMT2	POMT2	4.440589	663	3.894758	564	3.651562	547	3.95719	650	4.527087	746	4.451257	673	6.508948	775	7.366881	796	4.835938	742	3.633635	580	4.806508	627	5.790556	729	3.79273	665	4.484682	602	4.073053	697	4.352053	749	4.351905	678	4.73231	730	4.024029	638	3.642272	557	3.696046	610	3.609852	611	3.832974	604	2.990846
ENSG00000009844	VTA1	VTA1	9.834504	2587	10.747398	2907	10.398766	2718	10.967609	3001	9.608887	2631	9.052212	2688	7.193569	1930	7.890162	1952	6.393014	1837	7.374948	1949	7.444971	2003	6.30699	1699	8.962393	2484	10.377325	2888	9.787414	3074	9.621206	2650	9.055244	2323	9.891543	2725	8.920555	2451	11.914639	3311	10.81974	3182	10.488796	2842	9.759515	2636	8.630009
ENSG00000009950	MLXIPL	MLXIPL	59.35441	7779	42.926899	5713	44.505118	5618	45.416137	6182	55.503962	7700	49.882354	7291	22.232079	3094	19.704436	2424	19.684732	2599	18.174268	2240	17.266898	2319	19.805063	2554	19.123199	2534	18.806355	2402	13.674626	2082	15.562336	2069	16.565029	2070	14.599479	2084	13.959092	1870	12.71047	1707	12.145146	1676	11.673349	1570	11.530659	1444	12.39493
ENSG00000009954	BAZ1B	BAZ1B	10.643948	2616	10.721395	2632	10.201574	2383	11.284334	2922	12.317854	3182	11.256677	3079	11.9097	3095	11.722164	2704	11.57459	2844	11.65224	2734	10.447193	2605	12.083097	2889	9.909149	2513	13.365664	3323	10.817561	2983	9.77061	2398	12.573018	2896	8.921266	2333	13.089596	3210	13.67106	3416	12.826983	3295	13.141446	3243	14.600709	3507	12.181191
ENSG00000010017	RANBP9	RANBP9	19.351326	2466	20.26067	2592	21.875492	2665	19.543966	2632	19.619719	2636	19.538479	2793	17.900196	2431	18.562809	2226	15.582397	1983	16.245071	1968	15.410063	1996	17.125666	2132	16.906103	2247	22.490042	2922	19.888304	2884	16.216997	2076	17.829264	2149	18.388008	2505	17.133451	2189	22.067703	2873	22.034189	2947	21.843575	2834	21.498331	2703	20.017462
ENSG00000010030	ETV7	ETV7	0	0	0	0	0	0	0	0	0	0	0	0	0	0	0	0	0	0	0	0	0	0	0	0	0	0	0	0	0	0	0	0	0	0	0.049098	4	0	0	0	0	0	0	0	0	0	0	0
ENSG00000010072	SPRTN	SPRTN	3.598057	513	3.570624	511	4.451944	599	3.86104	581	4.096769	614	3.161106	505	3.900722	592	3.736611	502	3.827697	512	4.393609	593	3.858109	560	4.209545	583	4.997567	744	5.852345	828	6.613231	1035	5.350163	767	5.347842	719	6.061895	925	5.050675	721	7.817372	1137	6.086226	876	6.51363	945	6.140432	863	5.772635
ENSG00000010165	EEF1AKNMT	METTL13	12.32135	1678	10.960721	1487	10.744442	1394	10.80746	1546	12.113446	1728	9.884684	1495	10.210069	1482	10.803296	1383	10.338719	1334	9.109535	1180	9.172923	1270	9.937687	1324	9.839768	1398	11.221927	1559	11.189618	1735	11.789064	1613	10.134583	1306	11.118304	1619	12.042056	1644	13.887502	1935	14.723294	2049	14.70629	1923	13.302504	1722	12.364216
ENSG00000010219	DYRK4	DYRK4	3.991956	358	3.087891	308	3.068103	278	3.052634	346	3.480315	331	3.340768	341	2.240398	217	2.592039	204	2.52256	238	2.481251	237	2.966032	274	2.703664	220	3.280675	295	2.142052	202	2.827402	268	3.138397	288	2.338111	217	3.497882	338	3.154363	293	3.013224	280	2.519302	251	2.274357	200	1.925179	170	2.839137
ENSG00000010244	ZNF207	ZNF207	38.003023	6772	37.752215	7238	30.452354	6243	29.285179	6891	32.201852	7191	29.084915	6876	44.261286	8069	49.253178	7666	35.60376	7647	31.568511	6572	37.469742	7447	31.17091	7148	62.823513	9288	66.892148	10472	89.081671	11267	63.75855	8672	47.915959	8043	61.809733	9589	82.565775	8861	83.970158	10987	87.801848	11333	72.514263	10799	73.464856	10094	82.784521
ENSG00000010256	UQCRC1	UQCRC1	106.222249	8628	103.19061	8409	92.203952	7161	90.919833	7797	103.13501	8834	84.044746	7660	66.411497	5750	82.448524	6303	60.254542	4887	64.095505	4951	62.480362	5159	68.586027	5443	87.230766	7393	82.022537	6795	96.103736	8886	101.886215	8314	75.770996	5823	97.283262	8442	111.729244	9094	104.085838	8641	101.10463	8620	97.517891	8067	90.462148	7237	102.33265
ENSG00000010270	STARD3NL	STARD3NL	18.465856	1234	18.400932	1263	18.96626	1148	18.451505	1350	16.592021	1206	15.243141	1125	11.798983	730	13.233334	790	12.556547	867	11.965438	754	12.908767	908	11.771352	779	13.411142	964	15.374574	1061	14.460704	1132	17.358217	1157	13.372822	888	18.795327	1276	14.813224	1033	19.502064	1335	17.864143	1245	18.915282	1203	14.385005	990	17.918693
ENSG00000010278	CD9	CD9	19.998313	999	17.07308	802	16.839575	805	19.506134	1019	16.502399	825	14.55308	808	9.799466	523	13.2734	624	11.260586	564	10.712984	511	11.474135	590	12.666937	618	12.897871	678	13.351684	724	17.448346	993	22.616359	1135	14.251774	681	17.512407	918	14.947452	757	17.289189	937	20.165045	1042	16.169512	828	13.91906	711	14.118236
ENSG00000010282	HHATL	HHATL	0	0	0	0	0	0	0	0	0	0	0	0	1.197232	98	0.903457	65	0.951329	70	0.481394	35	0.759956	59	0.824427	62	0.572902	46	0.248307	20	0.345035	30	0.593823	46	0.396449	29	0.604934	50	0.112667	9	0.354549	28	0.139322	12	0.10826	9	0.065854	5	0.201602
ENSG00000010292	NCAPD2	NCAPD2	19.088171	4335	17.362321	3960	18.460358	4008	19.12859	4590	20.073658	4806	18.948029	4827	6.259815	1515	5.859838	1252	5.971841	1355	5.651423	1220	5.854812	1352	6.109965	1356	5.840649	1384	7.590168	1758	6.974305	1803	6.562046	1497	7.555282	1623	5.903569	1433	6.821479	1552	8.693278	2018	7.569083	1804	6.945143	1607	8.609937	1931	7.922433
ENSG00000010295	IFFO1	IFFO1	6.17979	680	5.769617	644	6.416422	676	5.91057	688	7.435449	865	5.482911	679	4.229972	503	4.142531	430	4.054694	459	3.375894	358	3.532921	408	4.054355	444	4.437266	510	4.59068	518	3.871486	497	4.291261	475	2.775165	291	4.072967	492	3.222268	359	2.795898	323	2.73893	323	2.549908	295	2.420762	264	2.801062
ENSG00000010310	GIPR	GIPR	0.015495	3	0.051691	7	0.050355	7	0.033748	5	0.064385	10	0.060039	10	0.087698	13	0.045477	6	0.030251	5	0.070535	10	0.070172	10	0.092488	13	0.096432	14	0.048666	7	0.030287	5	0.005276	1	0.152785	20	0	0	0.014133	2	0.064268	9	0.061964	9	0.035656	5	0.060881	9	0.006197
ENSG00000010318	PHF7	PHF7	1.624454	106	1.98175	149	1.759362	128	1.642914	128	2.00615	157	2.320211	163	1.174902	92	1.309797	101	1.4241	102	1.571067	108	1.695952	106	1.94638	114	1.146891	98	1.902117	140	1.714693	125	1.172481	103	2.553003	175	0.775121	73	1.184107	90	1.626819	112	1.75028	123	1.053213	82	1.578795	123	1.201042
ENSG00000010319	SEMA3G	SEMA3G	1.658907	333	2.587931	522	2.240832	430	2.379483	505	2.681332	567	2.62072	590	2.328926	498	2.078182	393	1.903171	382	1.831115	350	1.833142	374	1.753926	344	2.544434	533	3.385628	693	2.50022	571	2.029862	409	2.285236	434	2.339377	502	1.91833	386	1.689964	347	1.827417	385	1.620142	331	2.107689	418	1.821291
ENSG00000010322	NISCH	NISCH	8.269773	1536	7.893228	1439	6.911991	1211	7.191421	1407	8.516863	1678	6.789167	1362	9.816153	1621	9.855072	1446	8.629735	1359	8.685675	1286	7.949616	1287	9.592188	1487	9.413938	1624	10.783415	1735	9.226183	1580	8.875133	1366	8.340301	1203	8.4164	1330	8.294588	1258	8.009067	1210	8.170004	1363	7.098326	1093	7.219565	1083	7.548686
ENSG00000010327	STAB1	STAB1	0.107317	35	0.100917	33	0.074304	24	0.075205	26	0.076562	27	0.058631	22	0.117721	41	0.049429	16	0.032904	11	0.058811	19	0.109843	37	0.051532	17	0.109045	37	0.03858	13	0.091885	34	0.071043	24	0.038491	12	0.092795	33	0.121297	40	0.039278	14	0.052272	18	0.151375	51	0.114251	37	0.111621
ENSG00000010361	FUZ	FUZ	0.077974	3	0.143958	9	0.092951	6	0.107312	8	0.062434	5	0.20203	15	0.052011	4	0.295003	18	0.094598	4	0.369598	14	0.074594	5	0.063384	4	0.101113	8	0.063783	5	0.043102	4	0.165709	11	0.115455	7	0.026335	2	0	0	0.109998	3	0.069562	6	0.261382	15	0	0	0
ENSG00000010379	SLC6A13	SLC6A13	0.018713	2	0	0	0	0	0	0	0	0	0.01349	2	0.528032	51	0.482795	40	0.363872	33	0.457902	39	0.350709	31	0.493745	44	0.334266	32	0.242357	19	0.197231	21	0.218158	14	0.19018	17	0.043726	5	0.306044	21	0.139785	13	0.149463	14	0.714944	54	0	0	0.188087
ENSG00000010404	IDS	IDS	2.247103	609	2.460433	614	2.553686	669	2.277996	707	1.869459	557	2.222938	693	2.702363	757	3.689517	854	2.565696	648	2.481315	617	2.277538	642	2.271339	604	3.008904	766	2.83554	867	3.424692	925	2.947842	734	2.667173	689	2.79361	890	4.799068	1042	4.09291	1131	3.969486	1128	3.463768	871	3.622727	932	3.533797
ENSG00000010438	PRSS3	PRSS3	0	0	0	0	0	0	0	0	0	0	0	0	0	0	0	0	0	0	0	0	0	0	0	0	0	0	0	0	0	0	0	0	0	0	0	0	0	0	0	0	0	0	0	0	0	0	0
ENSG00000010539	ZNF200	ZNF200	3.633441	458	3.068011	405	2.425212	303	3.706702	500	3.377778	482	2.955868	449	3.836008	549	4.403011	565	4.101865	562	4.594775	588	4.557868	587	4.427524	560	4.527119	648	4.963155	633	4.606337	677	3.228286	436	4.325609	534	3.814343	552	3.897755	520	6.558502	830	4.980804	649	4.501488	599	4.501917	584	4.146607
ENSG00000010610	CD4	CD4	0.014169	2	0	0	0.063854	8	0.066616	9	0	0	0.045741	7	0.067101	10	0.051757	7	0.015033	2	0	0	0.015441	2	0.028804	4	0.103556	14	0.066471	9	0.089028	13	0	0	0.051044	7	0	0	0	0	0	0	0.024295	4	0.012518	2	0.052322	7	0.121303
ENSG00000010626	LRRC23	LRRC23	3.115038	183	2.191735	122	2.717724	148	2.700446	163	3.385304	185	1.988664	130	2.83098	169	2.440527	124	2.753805	158	2.952617	163	2.185108	126	2.342688	143	2.255924	142	2.296006	145	2.289139	148	2.911934	169	2.871723	156	2.61576	152	2.96089	192	1.756327	105	3.007395	178	2.9656	165	3.121632	176	3.512679
ENSG00000010671	BTK	BTK	0	0	0.015126	2	0	0	0	0	0	0	0	0	0.129101	16	0.136329	15	0.04144	5	0.103966	12	0.1049	13	0.134121	15	0	0	0.080824	10	0.084003	11	0	0	0.039956	5	0.02335	3	0.048512	6	0.035489	5	0.087454	11	0	0	0.19962	23	0.030473
ENSG00000010704	HFE	HFE	1.658027	343	2.426806	428	2.021391	409	1.608839	358	1.772555	405	1.888729	452	0.421812	98	0.797923	163	0.858297	186	0.660191	136	0.74426	162	1.08139	150	0.831388	188	1.64665	364	0.967519	235	1.099685	239	1.013517	208	1.007057	233	0.808456	176	0.957186	212	1.015613	231	0.546458	121	0.664896	131	0.95286
ENSG00000010803	SCMH1	SCMH1	17.321056	2163	16.48592	2106	17.007281	2101	18.00237	2332	19.569883	2468	15.598862	2168	7.570856	1059	6.519808	826	7.742915	936	6.740503	768	6.5862	833	7.895409	953	6.569642	883	8.404594	1093	8.016652	1126	8.863891	1103	6.923922	815	6.238998	886	7.603252	948	7.82678	1046	8.568988	1102	8.370809	970	6.968669	883	8.592896
ENSG00000010810	FYN	FYN	0	0	0	0	0.03992	6	0	0	0	0	0.027535	5	0.003328	1	0	0	0	0	0	0	0.038434	6	0	0	0	0	0	0	0	0	0.02682	4	0.025157	4	0	0	0	0	0.03313	6	0	0	0	0	0.083764	11	0.129783
ENSG00000010818	HIVEP2	HIVEP2	0.282035	116	0.208814	87	0.333742	131	0.371528	162	0.261398	114	0.24544	114	0.621216	265	0.465735	180	0.433909	178	0.497919	195	0.638605	260	0.544659	219	0.386816	167	0.645482	271	0.479965	219	0.438233	181	0.431572	168	0.449872	198	0.866057	346	1.019752	428	0.896116	377	0.835873	340	0.964496	391	0.876059
ENSG00000010932	FMO1	FMO1	0	0	0.006945	1	0	0	0.021411	3	0.011896	2	0	0	0	0	0.029424	4	0	0	0	0	0	0	0	0	0	0	0	0	0	0	0.019637	3	0	0	0	0	0	0	0	0	0	0	0.006134	1	0	0	0
ENSG00000011007	ELOA	--	14.924441	2890	15.030881	2712	16.58443	2727	17.072717	3035	18.190775	3135	16.065257	3002	27.379951	3975	22.599343	3836	26.054079	3974	18.112962	3429	28.459057	3812	29.487134	3769	28.045798	4076	29.642844	4242	27.526096	4353	25.178878	3901	28.083773	3756	24.701241	3693	38.964005	5117	42.028809	6036	44.204345	5899	38.122484	5251	42.055209	5780	39.222815
ENSG00000011009	LYPLA2	LYPLA2	64.833534	4745	60.19009	4425	59.175843	4147	57.663851	4445	63.535176	4892	52.459115	4284	63.643451	4890	65.707349	4477	57.000502	4117	63.550518	4403	56.064537	4158	62.509225	4432	70.088482	5265	65.043888	4803	73.553922	6109	77.706349	5649	66.884774	4560	70.82848	5500	98.151315	7219	85.326825	6261	80.730668	6156	85.3741	6300	73.156537	5123	81.748454
ENSG00000011021	CLCN6	CLCN6	11.180693	2283	10.516318	2197	10.338961	2017	11.08261	2476	11.694942	2515	11.40522	2625	10.992721	2379	9.324412	1791	10.002843	2053	9.35039	1773	8.441528	1751	8.988601	1764	7.387589	1578	8.525946	1770	6.393346	1520	5.411418	1133	8.134558	1576	5.822484	1286	4.685095	968	4.396957	970	4.485887	1002	5.476737	1150	4.558687	935	4.396143
ENSG00000011028	MRC2	MRC2	0	0	0	0	0	0	0	0	0	0	0	0	0.072752	20	0.094943	22	0.115711	29	0.07222	17	0.135383	34	0.057076	14	0.071535	19	0.061864	16	0.017424	5	0.043252	11	0.05562	13	0.084484	23	0	0	0.007986	2	0	0	0.105002	27	0	0	0.014546
ENSG00000011052	NME1-NME2	NME1-NME2	80.668338	3570	139.167451	6205	121.554263	5183	127.951113	5971	111.445518	5189	148.515395	7419	146.908447	7175	144.190823	6090	126.565742	5549	118.025472	4944	147.681767	6634	157.726219	6958	0	0	123.846387	5590	168.444884	8491	128.615699	5600	169.394843	7116	228.286684	11162	242.635703	10773	197.152675	9080	191.576747	9073	239.922627	10988	187.360639	8192	189.107624
ENSG00000011083	SLC6A7	SLC6A7	0	0	0	0	0	0	0	0	0	0	0	0	0.024529	5	0	0	0	0	0	0	0	0	0	0	0	0	0	0	0	0	0	0	0	0	0	0	0	0	0	0	0	0	0	0	0	0	0
ENSG00000011105	TSPAN9	TSPAN9	6.364	1124	5.618798	994	5.093618	861	6.131367	1146	5.939163	1093	4.851559	959	3.079503	540	3.092945	507	2.682474	468	2.331318	389	2.793079	503	3.097612	534	3.87261	711	4.545812	806	4.404826	877	4.403728	783	3.356827	557	3.918226	670	4.342297	767	4.128341	739	4.164485	757	2.989247	532	3.240154	556	3.706791
ENSG00000011114	BTBD7	BTBD7	3.636445	967	3.162781	845	3.039178	824	3.686939	1019	3.481666	1055	2.95293	950	3.178426	746	3.16686	731	3.391642	766	3.962405	757	3.675644	817	3.879747	848	3.088711	782	4.30522	1152	3.365946	988	2.46532	661	3.953242	846	2.726982	671	3.225242	779	4.187799	1042	3.81389	1074	4.0659	986	3.871198	926	3.146058
ENSG00000011132	APBA3	APBA3	4.903663	417	4.730818	404	4.928606	401	4.197059	377	5.68166	509	3.597669	343	4.309849	391	5.588301	447	3.999755	340	4.810574	389	3.680609	318	4.608086	383	7.434977	659	5.88471	510	6.337583	613	7.680441	656	5.519433	444	5.577967	507	5.854436	499	5.882406	511	5.444939	486	5.332171	462	4.632977	389	5.702208
ENSG00000011143	MKS1	MKS1	6.949094	591	6.134263	567	5.347467	473	5.564644	557	6.551602	635	5.497403	566	2.808679	277	2.59503	230	2.79166	249	2.350661	206	3.47109	271	2.852837	240	3.167511	300	2.55159	238	2.994262	291	2.883479	250	2.649882	223	3.224013	312	2.488361	223	2.571375	222	2.646382	255	2.969818	246	1.573896	133	2.975255
ENSG00000011198	ABHD5	ABHD5	2.210737	344	1.618085	281	3.493861	406	1.967292	396	2.895522	447	1.777366	344	4.807739	735	4.128959	591	5.347946	808	4.81824	761	5.233091	667	4.452185	686	5.996596	748	6.634663	840	5.026579	874	5.371553	753	4.220726	646	5.09676	696	6.538684	728	6.66657	849	6.805288	956	7.094547	963	5.330275	900	5.139708
ENSG00000011201	ANOS1	ANOS1	0	0	0	0	0	0	0	0	0.022023	6	0	0	0	0	0	0	0.019374	6	0	0	0	0	0	0	0	0	0	0	0	0	0.013253	4	0	0	0	0	0	0	0	0	0	0	0	0	0	0	0
ENSG00000011243	AKAP8L	AKAP8L	14.058298	1239	13.451594	1183	12.960313	1087	11.992999	1111	15.565889	1438	14.894072	1463	29.507653	2751	29.823408	2460	30.58109	2676	29.647123	2467	29.078295	2571	32.763133	2805	30.821477	2817	29.277977	2609	27.1719	2695	24.328632	2143	29.4172	2439	25.870813	2432	31.220601	2745	27.91578	2512	23.675499	2180	26.954999	2392	31.635648	2732	28.741867
ENSG00000011258	MBTD1	MBTD1	3.024926	666	2.952716	654	2.696964	568	2.872212	669	2.556415	593	2.628818	650	2.880894	671	2.407935	497	3.130238	685	2.31622	486	2.885633	642	3.003774	647	2.430032	559	2.853376	640	2.549379	637	1.981504	438	2.359041	482	2.451118	578	2.544888	562	2.956081	666	2.088303	476	2.331775	523	1.849066	402	2.193434
ENSG00000011260	UTP18	UTP18	40.447271	3089	40.258013	3120	38.680117	2846	39.25438	3179	38.31294	3112	35.864736	3086	26.395052	2131	30.647696	2105	29.053144	2208	29.616862	2146	31.792572	2484	28.10476	2098	31.558426	2537	33.152923	2592	35.093336	3049	33.281851	2536	33.869723	2427	34.05501	2805	38.200143	2934	44.696502	3516	45.607123	3699	40.891769	3200	38.32858	2917	38.600258
ENSG00000011275	RNF216	RNF216	4.966156	1132	4.287551	577	6.731882	1094	6.726491	1213	5.41802	1310	4.619722	1134	7.257173	1310	5.791539	1066	5.120122	1162	5.679909	702	5.680811	938	4.790908	1011	4.944905	1147	4.901518	1065	5.040542	1205	6.417834	1067	4.296682	931	5.314219	1008	7.472115	1197	7.06239	1360	5.799392	1239	6.296059	1319	6.090429	1129	5.721444
ENSG00000011295	TTC19	TTC19	7.553128	910	7.673623	797	7.576036	773	7.111993	900	6.213047	794	6.805198	884	13.065595	1456	9.560958	1044	12.173291	1403	11.136946	1211	10.021584	1190	10.36848	1171	9.466812	1143	10.983526	1234	8.758685	1191	9.07572	1090	10.320301	1121	8.874173	1128	10.724979	1244	13.451293	1606	12.776286	1588	10.753261	1302	11.307776	1305	10.867875
ENSG00000011304	PTBP1	PTBP1	104.895231	13574	109.04164	14151	99.027471	12436	107.05806	14713	112.568228	15422	95.850486	13930	92.726866	12856	98.139272	11929	90.826536	11703	88.100585	10770	86.612991	11328	99.767999	12566	105.12262	14003	124.113271	16487	109.053829	16251	109.797291	14268	97.95287	12018	97.34934	13419	127.403952	16606	138.799994	18246	132.372225	18200	123.384241	16505	138.494117	17663	129.13438
ENSG00000011332	DPF1	DPF1	0.720596	70	0.653873	63	0.743032	67	0.372972	39	0.54816	57	0.390633	43	0.579346	60	0.60591	55	0.597248	58	0.574368	53	0.435799	42	0.494057	46	0.582128	58	0.586844	58	0.340099	37	0.335291	33	0.488123	45	0.22281	23	0.392615	38	0.445483	44	0.544925	54	0.508383	51	0.669884	63	0.42858
ENSG00000011347	SYT7	SYT7	0.089705	18	0	0	0.009162	2	0	0	0	0	0.008944	2	0.026609	6	0.00856	2	0.084805	13	0	0	0.035331	8	0.051339	8	0.154591	15	0.067662	14	0.015421	4	0.03204	7	0	0	0.08546	9	0.055107	11	0	0	0.08135	17	0.119091	17	0	0	0.055073
ENSG00000011376	LARS2	LARS2	7.836695	1362	6.764241	1308	7.80911	1326	6.194362	1271	8.403808	1552	5.942984	1295	3.595106	672	4.296469	785	2.847012	495	3.007656	536	3.390647	604	3.99911	685	3.600948	730	4.382687	784	4.099372	906	3.983564	702	4.192453	695	3.607178	749	4.434064	768	4.950486	983	4.221767	852	4.826732	955	5.223705	912	4.17665
ENSG00000011405	PIK3C2A	PIK3C2A	5.334946	1797	5.022711	1699	5.755242	1853	5.427676	1932	5.332675	1879	5.24065	1980	5.204932	1865	5.801442	1822	5.924008	1987	5.55298	1705	4.955207	1693	5.582055	1804	4.555582	1600	5.950737	2026	5.520366	2116	3.98636	1349	4.612667	1470	4.959775	1786	3.738903	1262	5.133557	1762	5.300665	1863	4.72739	1621	4.683115	1554	4.138741
ENSG00000011422	PLAUR	PLAUR	2.350027	148	2.155519	122	2.478925	137	1.653375	111	1.986434	126	2.042556	142	4.903726	327	6.484426	383	4.220556	259	4.620683	268	4.5001	290	4.666573	284	4.4452	283	5.118197	332	4.339762	312	6.122964	384	5.192769	305	6.17621	409	9.139824	569	7.612505	469	7.784602	505	6.943388	442	9.006598	551	6.10897
ENSG00000011426	ANLN	ANLN	17.089506	3336	18.039438	3504	20.002464	3652	18.561391	3701	17.09063	3497	16.531906	3622	7.532664	1569	7.852838	1449	6.894853	1350	7.173342	1337	7.338483	1458	6.494541	1234	7.441985	1519	9.656464	1870	8.418114	1876	8.75591	1724	8.025732	1488	6.952835	1448	7.50338	1474	10.891161	2137	10.368144	2120	9.891245	1965	8.920849	1701	7.850793
ENSG00000011451	WIZ	WIZ	5.143617	1186	4.296338	991	4.687158	1024	4.870495	1177	5.641626	1198	5.742212	1027	5.134096	1269	4.794328	1034	5.172027	1091	4.630539	1022	4.477434	1055	4.818582	1085	5.971045	1439	5.833444	1349	5.382117	1423	4.87391	1131	4.526582	933	3.840153	947	6.499827	1514	7.084349	1372	6.469513	1543	6.109365	1429	9.926665	1586	6.205756
ENSG00000011454	RABGAP1	RABGAP1	1.969805	403	1.976616	404	2.871475	562	2.880376	619	2.646682	553	2.758512	633	2.710186	591	2.203553	420	2.358737	455	2.101083	341	2.173201	437	2.381946	448	1.52918	326	2.669219	552	1.960201	454	2.409838	495	2.101194	405	1.815314	396	2.58564	531	3.064521	640	3.795338	807	3.013585	627	3.341085	675	2.538684
ENSG00000011465	DCN	DCN	0	0	0.006597	2	0	0	0	0	0.006434	2	0	0	0	0	0	0	0	0	0	0	0	0	0.047164	3	0	0	0	0	0	0	0	0	0	0	0	0	0	0	0	0	0	0	0	0	0	0	0
ENSG00000011478	QPCTL	QPCTL	14.262053	1342	13.445538	1277	11.804933	1061	11.855754	1182	14.353975	1431	12.515958	1324	7.565101	763	8.817194	782	8.327415	787	7.56598	681	7.245844	697	7.851233	726	12.475626	1230	12.851355	1237	12.157193	1298	14.18368	1320	10.425824	931	13.064172	1317	9.746472	924	9.119865	826	7.652673	754	7.991564	770	8.59872	803	8.786263
ENSG00000011485	PPP5C	PPP5C	26.522432	2287	30.830308	2655	28.166637	2309	29.30311	2660	31.216283	2829	28.819156	2784	20.050231	1840	23.109382	1870	20.676166	1774	17.370572	1421	18.201357	1584	21.057731	1763	22.017162	1954	24.275349	2126	21.559644	2103	26.869863	2313	22.647893	1815	20.450342	1869	27.72686	2379	27.374586	2406	28.422955	2559	24.864157	2174	30.53008	2575	27.043777
ENSG00000011523	CEP68	CEP68	1.621666	360	2.093636	484	2.104541	453	2.383858	576	2.651269	606	1.62284	411	2.643087	628	2.731335	549	2.329682	518	2.675708	562	2.299654	528	2.344887	516	3.735881	822	3.147453	723	3.662775	877	4.06248	913	2.950234	600	3.17128	754	4.211113	972	4.209221	989	3.946493	965	2.867258	661	3.865083	884	3.274875
ENSG00000011566	MAP4K3	MAP4K3	11.054762	1833	11.614738	2012	11.908424	2008	10.832325	2018	11.942035	2175	10.764441	2127	14.04126	2625	14.014663	2333	14.363848	2509	14.351793	2431	14.10701	2545	13.871092	2374	14.192682	2614	19.567799	3493	15.183216	3031	14.03272	2474	14.20501	2392	13.351438	2522	13.072031	2309	17.620257	3160	15.834763	2910	15.210983	2737	15.444373	2686	12.303521
ENSG00000011590	ZBTB32	ZBTB32	0	0	0.058834	5	0	0	0.008722	1	0.057751	6	0	0	0	0	0	0	0.03011	3	0.050414	1	0	0	0.048371	4	0	0	0.021397	2	0.005329	1	0	0	0.040554	4	0	0	0	0	0	0	0.005779	1	0	0	0	0	0
ENSG00000011600	TYROBP	TYROBP	0	0	0	0	0	0	0	0	0	0	0	0	0	0	0	0	0	0	0	0	0	0	0	0	0	0	0	0	0	0	0	0	0	0	0	0	0	0	0	0	0	0	0	0	0	0	0
ENSG00000011638	TMEM159	LDAF1	2.285438	188	2.378676	191	1.926925	142	2.328821	183	2.100577	180	1.809306	167	0.966894	77	1.963394	151	1.782453	106	1.825469	130	1.008701	85	1.032095	84	1.952428	168	1.972005	160	2.753061	194	1.534625	118	1.39461	109	1.506607	133	1.297725	102	2.487757	206	1.630815	126	1.452574	109	1.194732	92	1.521606
ENSG00000011677	GABRA3	GABRA3	0.14179	22	0.038546	6	0.123659	18	0.096974	16	0.174188	28	0.061724	11	0.049291	8	0.067437	10	0	0	0.033879	5	0.057513	9	0.016887	3	0.101766	17	0.116192	19	0.080778	14	0.010485	2	0.041614	6	0	0	0.114483	18	0.067938	11	0.135481	22	0.102018	16	0.094057	15	0.108756
ENSG00000012048	BRCA1	BRCA1	3.800666	905	3.277079	973	3.219117	902	5.096904	1099	3.615933	1023	4.66594	1167	1.11225	259	0.978159	226	0.877669	246	0.78344	222	0.902316	273	0.769977	217	0.848878	264	0.98165	299	0.832292	282	0.966255	290	0.950442	268	0.643527	205	0.855755	243	1.044528	312	1.425976	294	0.860274	261	1.003737	272	0.931393
ENSG00000012061	ERCC1	ERCC1	11.25462	936	10.490741	852	9.714076	733	9.68622	1049	10.610289	805	10.44184	1077	9.78329	989	11.046953	1062	11.008903	1044	10.906756	930	11.461434	1046	10.884747	1099	12.718701	1094	13.930565	1192	10.928327	1146	16.107797	1286	12.186715	1084	15.662378	1277	21.766526	2067	17.593915	1854	17.702888	1805	18.71063	1769	18.094686	1663	18.672783
ENSG00000012124	CD22	CD22	0.328319	24	0.320243	33	0.3985	31	0.643152	55	0.413017	46	0.253304	37	0.39855	52	0.635338	74	0.580443	71	0.609996	60	0.325639	30	0.666815	69	0.70234	99	0.615848	68	0.465581	57	0.738612	100	0.975734	80	0.453241	65	0.536209	69	0.711153	90	0.671283	88	0.860861	91	0.790875	78	0.622221
ENSG00000012171	SEMA3B	SEMA3B	55.808583	6305	52.237006	5941	47.018572	5116	51.241663	6140	60.6819	7241	45.251876	5786	30.031165	3648	31.379909	3412	27.973063	3332	27.447427	2974	25.351694	2909	29.897763	3333	43.566746	5167	43.461285	5046	39.203774	4935	41.124232	4704	36.757331	3967	38.230442	4627	25.444017	2903	23.890748	2772	22.09224	2644	20.24637	2337	23.318734	2741	21.212119
ENSG00000012174	MBTPS2	MBTPS2	4.794451	871	5.569813	1014	5.10179	885	5.34593	1025	4.736323	906	4.331808	882	2.466356	477	2.049814	351	2.143138	389	1.663401	288	1.992696	368	2.167738	385	2.668923	506	3.744185	693	3.495327	722	2.097777	383	2.62303	451	2.313533	450	3.261464	594	4.359339	809	3.987017	760	3.373039	624	3.507465	628	3.269768
ENSG00000012211	PRICKLE3	PRICKLE3	3.059095	264	2.602804	218	2.041122	169	1.977522	183	3.096321	269	2.136162	203	3.341181	302	4.591771	355	2.80802	235	3.55707	284	2.781697	244	3.6987	302	3.667867	351	3.76524	329	5.474383	521	3.010418	260	3.607306	293	4.695126	429	3.969432	351	4.547807	380	3.64312	333	3.810812	334	4.690332	381	3.605585
ENSG00000012223	LTF	LTF	0	0	0	0	0	0	0	0	0	0	0	0	0	0	0	0	0	0	0.016852	2	0	0	0	0	0	0	0	0	0	0	0	0	0	0	0	0	0	0	0	0	0	0	0	0	0	0	0
ENSG00000012232	EXTL3	EXTL3	2.603655	691	2.693479	718	2.304148	585	2.563793	720	2.225201	624	2.287297	681	2.218815	628	1.525048	381	1.878274	498	1.543397	390	1.660384	448	1.765021	459	2.035195	564	3.198861	866	2.411206	729	2.537835	677	2.662841	666	2.087826	593	2.000365	531	2.806773	743	2.093828	584	1.851101	501	2.567569	673	2.370011
ENSG00000012504	NR1H4	NR1H4	15.848551	1459	15.371531	1464	16.410017	1488	15.162529	1496	17.23152	1692	14.970402	1593	3.099588	315	3.560465	300	4.724044	442	3.277825	250	4.067731	341	2.971199	304	3.554937	316	5.456613	491	4.368316	499	3.96879	365	3.204423	340	4.7831	479	2.458281	199	3.112406	243	2.5358	211	2.823285	244	1.715615	153	2.448473
ENSG00000012660	ELOVL5	ELOVL5	42.152182	4729	45.30264	5214	44.720638	4836	47.278998	5662	43.27633	5166	39.725526	5025	30.610429	3596	36.601957	3668	32.672487	3510	29.372188	3166	29.33383	3114	31.930344	3403	35.553605	4109	47.823552	5397	44.101365	5536	34.157564	3711	40.283413	4200	36.899704	4412	36.183686	3888	50.612239	5708	46.775384	5434	46.886583	5171	47.211508	5114	41.711892
ENSG00000012779	ALOX5	ALOX5	0	0	0	0	0	0	0	0	0	0	0	0	0	0	0	0	0	0	0.036236	4	0	0	0	0	0.172987	19	0.038246	4	0.054486	7	0	0	0	0	0	0	0	0	0	0	0	0	0	0	0	0	0
ENSG00000012817	KDM5D	KDM5D	3.292912	752	2.90874	655	2.632473	552	3.151467	746	2.928959	706	2.914941	733	3.515554	840	3.062672	659	3.627247	828	2.743846	596	2.802108	651	3.107713	681	3.162683	754	3.296462	768	3.356887	873	2.262807	510	3.010346	643	2.564878	627	2.819105	646	3.036125	709	2.967408	712	2.988494	695	3.054089	689	3.11192
ENSG00000012822	CALCOCO1	CALCOCO1	1.561559	192	1.041909	196	0.66364	134	1.015428	201	0.946046	177	1.086405	227	1.070177	167	2.19133	187	1.440438	190	1.47325	182	0.789947	155	1.52625	255	1.192705	199	0.681185	145	0.953181	164	0.755875	118	1.314009	197	0.436182	95	2.004763	157	2.084446	181	1.351958	200	1.885789	165	1.480397	178	1.60984
ENSG00000012963	UBR7	UBR7	8.918254	1350	8.475758	1287	8.64348	1250	9.127229	1459	9.373336	1495	8.189422	1390	3.010322	485	3.708767	528	3.28633	498	3.389728	488	2.836677	433	3.248224	480	3.184137	502	5.413197	824	4.150651	715	3.562603	541	3.003931	430	3.730364	603	3.173043	482	5.059085	782	4.160027	661	4.077981	628	4.634744	686	4.059247
ENSG00000012983	MAP4K5	MAP4K5	4.899138	873	4.40413	789	5.443897	930	4.613453	871	4.150859	782	4.752676	951	7.841238	1490	7.258967	1218	8.198668	1460	7.487167	1269	8.022001	1453	7.581172	1320	6.701149	1246	7.217662	1313	7.383094	1498	6.719384	1205	7.852993	1324	5.936103	1131	7.480539	1337	10.511211	1915	9.953257	1860	8.807437	1599	10.539724	1855	7.16738
ENSG00000013016	EHD3	EHD3	0	0	0	0	0	0	0	0	0	0	0	0	0	0	0	0	0.02111	5	0.011013	2	0	0	0	0	0	0	0	0	0	0	0	0	0	0	0	0	0	0	0	0	0	0	0	0	0	0	0
ENSG00000013275	PSMC4	PSMC4	91.343521	5948	100.587887	6319	82.99923	5086	82.993462	5711	99.957896	6743	78.695883	5745	103.944796	7075	106.814004	6536	102.915674	6688	106.600736	6597	112.390117	7075	104.456757	6646	133.722363	9068	125.896563	8357	131.633606	9756	136.352631	8918	121.523781	7485	142.153218	9498	144.313348	9186	140.353106	9124	138.456854	9193	137.11083	8965	127.864019	8097	133.834
ENSG00000013288	MAN2B2	--	2.397979	553	2.259575	573	2.256064	517	2.957692	693	2.767982	727	2.423226	647	1.120606	375	1.192768	253	1.324109	322	0.856058	258	1.429581	326	1.466482	372	1.271574	410	2.417168	547	1.673523	486	1.549761	349	1.531528	329	1.367884	352	1.800858	396	2.053708	504	1.776513	452	1.43911	343	1.682672	437	2.057454
ENSG00000013293	SLC7A14	SLC7A14	0	0	0	0	0	0	0	0	0	0	0.008652	5	0	0	0	0	0	0	0.003358	2	0	0	0	0	0	0	0	0	0	0	0	0	0	0	0	0	0.003024	2	0	0	0	0	0	0	0	0	0
ENSG00000013297	CLDN11	CLDN11	1.459774	130	1.022569	92	1.001895	86	0.662134	63	1.134789	107	0.903984	91	0.17752	17	0.281585	24	0.219204	20	0.088156	8	0.306511	28	0.108993	10	0.451279	42	0.275885	25	0.297468	31	0.161276	15	0.292813	25	0.014964	2	0.203492	19	0.202625	19	0.21669	21	0.376624	35	0.171166	15	0.175509
ENSG00000013306	SLC25A39	SLC25A39	180.889911	10925	166.707007	10333	154.801263	8901	155.076796	9831	176.72162	11314	134.44953	9279	133.058344	8553	149.927422	8111	128.597821	7763	134.058706	7897	132.519911	8317	136.876597	8173	175.071763	11163	166.398425	9895	173.233498	11704	189.225186	11527	157.634264	9118	175.354971	10841	177.337862	11072	150.812768	9335	150.796652	9533	156.920871	9833	137.053445	8493	171.952735
ENSG00000013364	MVP	MVP	15.569094	1811	17.325281	2042	15.181665	1727	16.974915	2103	18.223178	2245	15.49184	2021	12.731204	1588	13.138902	1480	12.196019	1443	10.324871	1163	11.119422	1321	13.007468	1481	13.990729	1738	15.703135	1887	13.434089	1815	18.964963	2194	13.616182	1540	16.539566	2112	13.572109	1592	12.418298	1511	11.608963	1418	12.399708	1505	14.112236	1609	12.465821
ENSG00000013374	NUB1	NUB1	8.682616	867	10.748075	1055	8.687927	842	9.321067	920	9.375692	945	8.996716	1003	8.298964	857	8.707379	832	7.154027	676	7.609981	722	7.779784	786	7.585701	738	6.343094	656	9.693188	945	9.236381	989	8.282243	796	8.037257	721	7.341365	797	10.069483	959	11.879724	1136	10.163468	1076	10.402343	1069	9.517642	961	10.351901
ENSG00000013375	PGM3	PGM3	12.830926	3127	14.189561	3407	14.059058	3114	12.993361	3347	13.937992	3566	12.372704	3378	7.112478	1653	10.902399	1608	6.655435	1552	7.295938	1578	6.721399	1648	6.538358	1514	6.46468	1620	8.116864	2002	7.58702	2035	6.949985	1646	8.676894	1606	7.546869	1950	9.710669	1502	8.56391	2074	8.566595	2122	8.764366	2115	6.54274	1571	6.897705
ENSG00000013392	RWDD2A	RWDD2A	1.985537	305	2.134284	329	2.04919	301	2.399141	389	1.692745	274	1.858942	320	0.945586	155	0.697416	101	1.045116	160	1.074785	157	0.937552	147	0.841383	126	1.002416	161	1.277895	200	1.030471	180	1.316444	203	1.449848	211	1.015198	167	0.88577	137	1.011302	159	1.15999	187	0.754986	118	0.752591	114	0.779891
ENSG00000013441	CLK1	CLK1	23.991137	1884	20.687495	1523	26.075067	1810	24.79948	1871	22.775175	1805	22.744209	1868	61.825209	4523	65.663663	3913	63.844478	4409	65.524307	4153	64.788566	4431	53.380988	3718	74.343354	5572	67.757004	4798	55.30999	4411	57.487688	4166	60.749769	4013	56.578705	4444	45.764978	3288	48.078984	3454	48.761138	3670	48.502682	3600	39.814896	2776	42.631351
ENSG00000013503	POLR3B	POLR3B	3.179428	556	3.368549	592	3.275266	548	3.838761	710	3.962903	731	3.26002	640	2.092179	390	1.969515	325	1.959703	343	2.021707	337	1.784712	318	2.156527	369	1.912393	349	2.236017	399	2.615325	521	2.716105	478	2.568056	425	1.968211	368	1.979469	347	2.695687	482	2.75108	505	2.393396	427	2.578842	446	2.187807
ENSG00000013523	ANGEL1	ANGEL1	2.887181	582	2.806478	597	2.505359	505	2.782766	589	3.121354	678	2.811939	630	2.384031	511	2.215737	442	2.111092	410	2.14046	420	1.682801	363	1.841322	372	2.585834	538	2.879886	623	2.784848	668	2.560311	536	2.04618	407	1.836425	414	3.159237	671	3.230421	678	3.289898	729	2.455157	520	2.904474	606	3.215572
ENSG00000013561	RNF14	RNF14	3.326117	566	3.126489	486	2.848251	473	3.933415	653	3.423039	601	2.634623	511	4.674127	633	3.603859	588	2.883888	498	2.976747	474	3.321633	573	3.098713	524	4.729874	615	3.143018	556	5.532688	728	4.807569	596	3.342093	548	3.873711	715	3.830554	658	8.249939	966	4.78949	825	4.385659	764	4.58168	759	4.571295
ENSG00000013563	DNASE1L1	DNASE1L1	0.758923	67	1.063524	103	0.960581	89	0.747878	88	0.87029	113	0.920302	113	0.271566	36	0.465166	54	0.208455	26	0.268913	32	0.263564	26	0.197161	24	0.389104	50	0.495804	63	0.433615	61	0.399112	50	0.29829	35	0.489162	65	0.326476	41	0.362075	46	0.604821	60	0.645401	60	0.466456	45	0.569799
ENSG00000013573	DDX11	DDX11	6.777534	1072	7.224204	1111	6.073399	884	7.387608	1153	7.642045	1215	7.129487	1198	5.7605	970	4.976966	699	5.147401	822	5.002355	767	5.332457	895	6.180706	908	5.571822	939	5.670901	739	4.491752	755	4.362344	679	5.165311	682	3.623086	620	3.863736	604	3.80221	621	3.929497	564	3.753557	575	3.33896	506	3.486822
ENSG00000013583	HEBP1	HEBP1	24.960848	1188	23.117088	1115	23.206766	1045	26.201546	1334	24.694394	1278	20.934697	1091	16.28442	835	17.492868	788	17.237274	831	18.508552	849	18.348238	898	20.006112	928	16.946374	856	20.305973	991	20.091328	1082	23.667889	1124	19.613548	884	19.030545	972	29.732322	1433	27.838896	1365	25.09783	1265	25.597366	1254	25.830595	1266	25.548336
ENSG00000013588	GPRC5A	GPRC5A	0.120614	37	0.112315	34	0.17858	52	0.123024	40	0.131563	42	0.105752	36	0.507291	163	0.453779	128	0.338602	103	0.216137	63	0.33271	102	0.340523	102	0.585598	185	0.30473	94	0.483499	166	0.530437	158	0.428846	123	0.400884	131	0.416934	126	0.567538	174	0.407758	129	0.413986	127	0.500321	149	0.475497
ENSG00000013619	MAMLD1	MAMLD1	0	0	0	0	0	0	0	0	0	0	0	0	0.009447	3	0	0	0	0	0	0	0.009906	3	0	0	0	0	0	0	0.007106	2	0	0	0	0	0	0	0.009508	2	0	0	0	0	0	0	0	0	0
ENSG00000013725	CD6	CD6	0	0	0	0	0	0	0	0	0	0	0	0	0	0	0	0	0	0	0	0	0	0	0	0	0	0	0	0	0	0	0.074803	11	0	0	0	0	0	0	0	0	0	0	0	0	0	0	0
ENSG00000013810	TACC3	TACC3	24.893053	2829	24.334857	2737	22.636989	2436	23.074905	2755	24.664071	2929	23.715382	3005	11.099762	1339	9.870117	1056	11.056106	1210	10.921871	1174	11.650324	1348	11.546528	1285	10.691973	1270	10.236347	1189	9.399347	1199	10.633127	1216	9.445949	1005	8.317525	1013	11.334025	1294	11.877387	1374	9.826991	1174	10.368469	1188	13.833917	1554	12.642622
ENSG00000014123	UFL1	UFL1	5.09469	881	4.988483	866	5.348702	884	5.378157	983	5.131367	936	4.627951	898	2.695735	497	2.416056	394	3.078242	532	3.143875	517	3.020003	531	2.495482	422	3.433314	620	4.236421	747	3.226992	635	2.814878	489	2.603208	426	3.079762	570	2.269933	394	3.694251	653	2.991329	543	2.967312	523	2.406202	411	2.476439
ENSG00000014138	POLA2	POLA2	6.401242	930	5.551833	767	5.093812	700	5.532171	842	4.447528	699	4.660376	782	1.518015	244	0.848595	115	1.443901	215	1.063656	147	1.021553	150	1.953886	274	1.531454	245	1.689466	241	2.044419	354	1.460199	211	1.600382	191	1.342422	220	1.42649	219	1.502534	236	0.738081	119	1.045988	163	1.755238	264	1.016735
ENSG00000014164	ZC3H3	ZC3H3	10.816452	1444	10.479008	1372	10.328437	1288	10.184437	1401	11.737064	1625	8.912953	1319	7.002976	968	7.58487	923	5.291611	682	7.37276	884	5.852986	757	6.53043	803	8.196594	1143	7.010174	923	7.699479	1035	7.394028	977	6.439024	818	7.345685	1042	8.913322	1200	7.943114	1086	7.438997	994	7.547185	1012	7.422679	970	7.621462
ENSG00000014216	CAPN1	CAPN1	29.150967	3584	28.385642	3473	26.705803	3114	25.293029	3298	30.424537	3939	23.445956	3231	19.775547	2602	20.813206	2404	16.171321	1991	17.265492	2053	17.737331	2245	18.646082	2208	21.127364	2768	23.098317	2898	21.933903	3099	23.307473	2850	19.879592	2309	22.548237	2977	22.124085	2770	24.355335	3055	22.506974	2890	21.287066	2645	20.412406	2438	21.745719
ENSG00000014257	ACPP	ACP3	0	0	0	0	0	0	0	0	0	0	0	0	0	0	0	0	0	0	0	0	0	0	0	0	0	0	0	0	0	0	0	0	0	0	0	0	0	0	0	0	0	0	0	0	0	0	0
ENSG00000014641	MDH1	MDH1	99.328012	6704	113.519887	7106	111.652635	7074	100.898041	7200	103.998347	7398	92.896789	6707	47.880156	3438	63.662928	3970	55.805737	3758	54.543278	3486	60.666512	3943	53.179382	3505	70.658843	4916	77.956459	5369	85.625661	6579	88.581027	5992	73.141745	4573	88.217079	6369	74.574383	5041	99.200281	6706	99.06739	6350	77.236297	5308	74.445127	4935	88.950152
ENSG00000014824	SLC30A9	SLC30A9	5.021939	1278	5.285111	1351	5.076824	1236	5.547239	1492	4.878254	1309	4.870081	1391	2.795002	758	3.097842	742	2.995494	762	2.704588	655	2.666225	690	3.059487	761	3.106217	825	4.046501	1038	3.318549	958	3.592468	919	3.655639	880	3.08335	839	3.584607	915	5.222916	1359	4.585561	1225	4.367695	1132	4.973803	1249	4.310221
ENSG00000014914	MTMR11	MTMR11	0.454466	53	0.46051	54	0.050455	6	0.251232	31	0.325103	37	0.168876	19	0.621856	76	0.57722	63	0.422276	49	0.703629	69	0.551638	65	0.72241	75	0.58112	71	0.616431	64	0.588879	66	0.141177	17	0.472892	52	0.483166	60	0.417136	44	0.38051	45	0.271498	28	0.225352	27	0.490566	51	0.591475
ENSG00000014919	COX15	COX15	21.969605	2362	21.815878	2357	21.484133	2213	21.675488	2467	20.095965	2291	21.52019	2607	12.966867	1475	12.630268	1261	12.814193	1374	12.155935	1226	12.311366	1344	14.294237	1500	13.239277	1449	16.669537	1814	15.053569	1807	15.331226	1656	14.096658	1422	14.956906	1699	17.258892	1852	19.78178	2155	18.140214	2028	17.511945	1915	17.135395	1824	16.738455
ENSG00000015133	CCDC88C	CCDC88C	4.009987	740	3.424655	508	4.165474	578	3.280223	677	2.898993	799	2.352585	690	2.248625	639	4.010246	574	3.852821	549	2.513041	586	2.271928	552	4.995103	698	4.328147	600	2.776375	757	3.680873	606	1.916124	465	3.621433	495	3.248229	522	2.846138	697	2.614865	674	2.947596	778	4.02457	586	3.169086	714	2.533011
ENSG00000015153	YAF2	YAF2	4.066518	402	4.21148	441	4.138931	413	3.672336	386	3.199301	404	3.491454	413	4.002458	378	5.378449	487	5.353679	528	5.065475	472	5.227401	527	3.789192	421	3.4487	373	7.544226	707	5.614606	683	5.588088	575	5.774927	520	4.336031	464	4.170035	522	6.292157	610	6.999756	686	5.803981	570	5.92306	555	3.785839
ENSG00000015171	ZMYND11	ZMYND11	8.132035	1402	8.753211	1503	10.02895	1593	9.537073	1615	10.311956	1712	8.581477	1618	7.099186	1211	6.507979	1053	5.857166	972	5.884635	958	5.831428	1002	6.556203	1092	5.362959	939	8.586704	1375	7.567489	1483	5.71113	988	6.632851	1061	7.240927	1189	6.560801	1130	9.496787	1671	9.732637	1622	8.572402	1381	12.212337	1706	8.03463
ENSG00000015285	WAS	WAS	0.079291	7	0.052642	5	0	0	0	0	0	0	0	0	0.194603	16	0.184876	10	0.229231	18	0.213313	16	0.132797	11	0.117217	9	0	0	0.517253	41	0.113014	10	0.18068	14	0.155445	12	0.118012	10	0.296805	23	0.394086	31	0.375389	24	0	0	0.527997	40	0.208739
ENSG00000015413	DPEP1	DPEP1	37.420967	2439	40.204647	2631	34.71262	2163	36.604763	2521	46.177959	3173	30.786757	2251	17.400414	1209	19.484364	1195	15.408901	1003	16.074142	996	15.366825	1018	15.205846	969	29.219305	1986	26.03758	1730	25.414152	1886	34.384777	2251	23.786285	1466	28.871733	2011	24.1651	1579	22.934723	1527	22.840847	1562	21.856743	1471	20.059887	1290	21.36668
ENSG00000015475	BID	BID	22.151362	1919	24.509713	2126	18.750075	1574	18.824508	1766	22.880902	2085	17.465479	1732	14.783522	1345	19.581121	1622	14.79233	1308	17.74229	1454	17.615975	1559	16.340233	1442	22.996027	2162	23.193083	2136	28.825405	2814	27.978455	2533	20.781056	1730	25.742333	2441	26.019766	2270	27.95417	2492	24.946791	2313	27.36572	2370	24.479737	2105	24.037559
ENSG00000015479	MATR3	MATR3	33.044131	6549	17.871489	3170	26.322827	4988	59.789718	10379	47.315557	9876	32.089558	7136	37.042557	7825	34.983421	6525	32.320051	6392	38.396404	7185	37.457062	7526	35.103742	6767	36.301756	7480	49.660929	10038	50.654796	11412	30.185006	5998	35.530152	6628	17.749025	3744	31.921843	6343	23.903881	4839	28.672913	5960	35.890631	5653	32.841782	6424	17.481118
ENSG00000015520	NPC1L1	NPC1L1	10.285453	2072	8.386454	1691	8.780816	1674	9.387685	2042	11.02116	2358	8.279279	1852	13.876174	3050	13.4748	2570	13.164523	2665	11.196584	2200	11.042795	2315	12.103191	2365	15.215614	3220	18.613766	3777	13.560718	3125	13.470764	2795	13.686373	2655	12.642261	2736	10.737357	2160	10.010488	2016	10.745156	2227	9.531438	2002	10.026513	1882	9.898201
ENSG00000015532	XYLT2	XYLT2	2.492739	360	2.80444	401	2.420637	331	2.583518	383	2.872816	424	2.296563	371	1.759252	259	1.856353	248	1.597055	222	1.585269	218	1.245675	183	1.373022	194	1.956457	294	2.603237	382	2.113887	347	2.365103	328	1.800357	246	2.051416	304	1.245362	168	0.946327	140	1.266389	189	1.262343	186	1.465581	207	1.29773
ENSG00000015568	RGPD5	RGPD6	1.080937	321	0.87071	261	1.081481	307	1.177468	347	1.13665	355	1.046427	349	1.683064	533	1.000377	280	1.48153	430	1.435559	407	0.993911	300	1.139022	330	1.131647	346	1.06246	323	1.265135	417	1.06128	317	0.979554	274	0.546243	174	0.872567	261	0.533897	162	1.188202	349	1.145599	347	1.233234	359	0.985201
ENSG00000015592	STMN4	STMN4	0	0	0	0	0	0	0	0	0	0	0	0	0.053212	4	0.019521	2	0	0	0.052344	5	0	0	0	0	0	0	0.025492	2	0	0	0	0	0	0	0.082782	9	0.071999	4	0.020902	3	0	0	0.045871	5	0	0	0.100909
ENSG00000015676	NUDCD3	NUDCD3	4.222268	1427	4.284808	1454	3.948176	1276	3.953136	1412	4.173703	1487	3.861784	1464	3.785421	1364	3.452107	1098	3.388245	1144	3.249632	1044	3.167345	1088	3.670684	1212	3.467592	1223	3.767622	1299	3.333511	1282	3.765044	1278	3.38691	1083	2.989557	1080	3.703793	1255	3.898312	1346	3.961032	1405	3.814409	1313	3.42289	1142	3.856319
ENSG00000016082	ISL1	ISL1	0	0	0	0	0	0	0	0	0	0	0.017773	3	0	0	0	0	0	0	0	0	0	0	0	0	0.025784	3	0	0	0	0	0	0	0	0	0	0	0	0	0	0	0	0	0	0	0	0	0
ENSG00000016391	CHDH	CHDH	8.506911	2659	8.7372	2748	8.482372	2544	9.419661	3100	9.065625	2999	8.415138	2941	4.148749	1378	4.67797	1368	4.459901	1392	3.687279	1096	4.082068	1290	4.362545	1338	4.064453	1330	5.483949	1755	4.118268	1467	3.787822	1188	3.916921	1161	3.722002	1249	3.37617	1062	4.486287	1421	4.094832	1344	3.532286	1129	4.256929	1314	3.906334
ENSG00000016402	IL20RA	IL20RA	0	0	0	0	0	0	0	0	0	0	0	0	0	0	0	0	0	0	0	0	0	0	0	0	0	0	0	0	0	0	0	0	0	0	0	0	0	0	0	0	0	0	0	0	0	0	0
ENSG00000016490	CLCA1	CLCA1	0	0	0	0	0	0	0	0	0	0	0	0	0	0	0	0	0	0	0	0	0	0	0	0	0	0	0	0	0	0	0	0	0	0	0	0	0	0	0	0	0.013318	2	0	0	0	0	0
ENSG00000016602	CLCA4	CLCA4	0	0	0	0	0	0	0	0	0	0	0	0	0	0	0	0	0	0	0	0	0	0	0	0	0	0	0.012288	2	0	0	0	0	0	0	0	0	0	0	0	0	0	0	0	0	0	0	0
ENSG00000016864	GLT8D1	GLT8D1	27.709118	2079	29.715404	2151	29.715032	2141	31.182916	2359	32.151438	2434	27.837228	2302	9.899136	798	9.479977	665	9.074365	680	9.022949	647	9.476124	728	9.971078	730	15.155418	1187	14.295673	1096	13.155183	1133	14.063146	957	13.382758	955	13.107722	1060	8.242488	621	9.927435	721	9.339631	734	10.779624	822	9.594145	707	9.099263
ENSG00000017260	ATP2C1	ATP2C1	8.256454	1600	8.739623	1525	9.720337	1631	11.639865	1822	8.232298	1528	7.903095	1622	7.581646	1218	6.788795	1122	6.109305	1053	7.019701	1068	5.945078	1055	7.779724	1153	5.913784	1135	10.208922	1539	9.467505	1599	6.521427	1091	6.422339	1163	6.711996	1319	7.968662	1314	11.066433	1752	9.195969	1667	10.091018	1552	7.305019	1292	8.964634
ENSG00000017427	IGF1	IGF1	0	0	0.011375	4	0	0	0.011857	4	0	0	0.039579	14	0.023887	8	0	0	0.017199	6	0.005611	2	0.111361	19	0.006774	2	0.018419	6	0.019536	6	0.004862	2	0	0	0	0	0	0	0	0	0	0	0.018983	6	0	0	0	0	0
ENSG00000017483	SLC38A5	SLC38A5	32.635018	3015	32.789796	3115	26.948024	2344	26.749557	2631	29.036095	3196	26.990418	2833	13.968324	1531	18.957823	1606	12.774663	1331	12.753937	1238	13.918289	1437	18.256543	1616	18.516245	2038	18.370214	1954	20.78879	2274	23.92988	2292	19.225996	1898	20.932692	2191	16.805728	1713	17.411486	1835	18.292119	1743	16.463139	1558	18.889052	1694	18.038247
ENSG00000017797	RALBP1	RALBP1	7.250156	1286	7.058187	1203	8.290065	1347	8.091747	1451	7.093296	1315	6.966448	1325	7.068719	1325	7.397798	1183	6.076446	1034	5.622668	931	5.753428	992	5.754765	985	5.525714	993	7.481061	1300	7.093968	1418	6.89706	1177	7.214451	1169	6.926033	1295	8.007863	1410	10.078472	1792	9.99393	1778	10.271377	1779	10.753643	1870	9.639755
ENSG00000018189	RUFY3	RUFY3	1.1597	129	2.046849	167	1.575787	123	2.259639	240	1.294103	136	1.999204	220	2.311798	280	1.981844	189	2.542074	281	2.186107	215	2.678966	263	2.761681	256	2.33329	237	1.906044	199	2.449512	297	1.351338	154	1.70161	163	1.649551	148	2.464435	219	3.634378	359	3.136438	286	2.495325	282	3.514594	315	2.644666
ENSG00000018236	CNTN1	CNTN1	0	0	0	0	0	0	0	0	0	0	0	0	0.006216	2	0	0	0	0	0	0	0.04159	10	0	0	0	0	0	0	0	0	0	0	0	0	0	0	0.02088	5	0.076171	14	0	0	0	0	0	0	0
ENSG00000018280	SLC11A1	SLC11A1	0.194615	31	0.359617	57	0.207498	32	0.272504	46	0.241899	41	0.147308	27	0.315591	54	0.169701	26	0.28426	45	0.442351	67	0.473878	76	0.315514	46	0.305068	51	0.293897	48	0.28417	51	0.35929	57	0.250581	38	0.274928	47	0.410112	65	0.64029	104	0.513284	85	0.502558	81	0.284685	45	0.381753
ENSG00000018408	WWTR1	WWTR1	14.365477	2783	15.27453	2975	14.918354	2792	14.855231	2995	15.413119	3093	14.348082	3136	8.939314	1411	10.19623	1569	8.339457	1422	8.843535	1491	8.769442	1612	9.460015	1507	9.473459	1628	10.954708	1870	10.836259	2030	11.39536	1767	10.070698	1629	9.804286	1845	16.302025	2128	16.883008	2490	14.529432	2478	14.3026	2389	14.63336	1990	16.698295
ENSG00000018510	AGPS	AGPS	12.426247	3939	12.993975	4141	14.075338	4274	13.565952	4547	12.838115	4293	12.196892	4333	8.782588	2944	9.442718	2810	9.782441	3097	8.875071	2682	9.085284	2909	9.127033	2823	9.095024	2999	13.571846	4366	11.36794	4096	9.16295	2881	10.054026	3003	10.104568	3428	11.749596	3707	14.981299	4852	14.358451	4757	12.724461	4104	13.239865	4148	12.08147
ENSG00000018610	CXorf56	STEEP1	8.080561	777	7.814608	721	8.066341	687	9.457175	892	7.128616	684	7.284337	735	5.709023	556	7.223404	634	6.940974	653	7.767961	635	7.072032	659	7.020736	645	7.49722	732	9.67758	937	8.216462	858	8.454964	778	7.548081	642	8.383231	845	9.115324	864	11.312179	1051	8.496377	847	9.653195	892	9.146113	746	8.910129
ENSG00000018625	ATP1A2	ATP1A2	0	0	0	0	0	0	0	0	0	0	0	0	0	0	0	0	0	0	0	0	0	0	0.002952	1	0.060091	14	0	0	0	0	0	0	0	0	0	0	0	0	0	0	0	0	0	0	0	0	0.01623
ENSG00000018699	TTC27	TTC27	11.02114	1298	12.07205	1425	11.693931	1318	11.18136	1392	11.519883	1332	11.186892	1479	7.303877	917	7.000724	777	6.815774	796	7.225351	805	5.340888	677	6.147872	737	7.06988	919	8.579207	1030	7.304018	977	7.592216	900	6.348537	708	7.439677	937	9.004783	1064	11.506486	1378	11.08595	1371	8.788927	1049	10.239824	1191	9.564727
ENSG00000018869	ZNF582	ZNF582	0	0	0	0	0	0	0.061665	2	0	0	0.052271	2	0.062571	8	0	0	0	0	0.068013	8	0.034053	5	0.090428	3	0	0	0	0	0	0	0	0	0.027685	4	0	0	0	0	0.412426	11	0	0	0	0	0.20179	6	0
ENSG00000019102	VSIG2	VSIG2	3.695631	176	2.976635	142	2.828847	129	3.03423	155	4.0675	206	1.969038	106	2.943969	149	1.773999	80	1.968385	94	1.788956	82	2.017076	98	2.286993	107	3.755382	188	2.458472	118	3.632769	196	2.885519	139	2.898016	131	3.324263	168	1.736733	83	2.035027	99	1.634041	82	2.684501	130	1.93551	91	2.397297
ENSG00000019144	PHLDB1	PHLDB1	0.790418	194	0.813193	197	0.863218	202	1.278534	325	1.142672	284	1.095366	296	1.542691	399	1.009897	232	1.124295	274	1.231122	275	1.3488	334	1.116213	260	1.244465	315	1.464538	350	1.205122	299	1.533952	375	1.177841	259	1.097997	273	1.082187	225	1.062976	264	1.203316	298	1.086893	269	0.959398	231	1.084282
ENSG00000019169	MARCO	MARCO	0	0	0	0	0	0	0	0	0	0	0	0	0	0	0	0	0	0	0	0	0	0	0	0	0	0	0	0	0	0	0	0	0	0	0	0	0	0	0	0	0	0	0	0	0	0	0
ENSG00000019186	CYP24A1	CYP24A1	0.708472	95	0.638559	86	0.635946	82	0.795524	113	0.794341	112	0.643772	97	0.67215	96	1.172387	148	0.876233	117	1.048052	134	1.121192	153	1.040991	136	1.041289	146	1.257713	172	0.788346	118	0.579041	78	0.60321	77	0.683269	98	0.801236	108	1.446772	198	0.866547	122	0.560203	77	0.927508	123	1.004458
ENSG00000019485	PRDM11	PRDM11	1.192436	219	0.936226	166	0.656765	135	1.13197	220	1.098856	207	1.193987	230	1.233619	238	0.978419	138	1.377962	226	0.933246	148	1.009125	173	1.257091	186	0.941231	188	1.329586	236	1.09245	214	1.341283	237	1.195435	172	0.987553	172	0.952681	168	1.370149	236	0.984111	180	1.29922	212	1.293238	221	1.200508
ENSG00000019505	SYT13	SYT13	0	0	0	0	0	0	0	0	0	0	0	0	0	0	0	0	0	0	0	0	0	0	0	0	0	0	0	0	0	0	0	0	0	0	0	0	0	0	0	0	0	0	0	0	0	0	0
ENSG00000019549	SNAI2	SNAI2	0	0	0.110912	12	0	0	0	0	0	0	0.015249	2	0	0	0	0	0	0	0	0	0	0	0	0	0	0	0	0	0	0	0	0	0	0	0	0	0	0	0	0	0.038357	5	0	0	0	0	0
ENSG00000019582	CD74	CD74	44.812583	2606	46.929152	2793	43.326681	2341	42.86908	2586	45.352595	2820	41.212673	2597	35.585685	2156	34.53318	1927	28.983597	1672	36.541343	1897	35.346556	2056	39.421867	2192	36.549067	2107	41.774066	2453	44.350507	2826	46.13243	2591	39.269559	2038	39.153159	2285	61.637539	3462	51.087001	3023	46.725425	2809	47.070071	2733	48.158959	2766	49.086032
ENSG00000019991	HGF	HGF	0	0	0	0	0	0	0	0	0	0	0	0	0	0	0	0	0	0	0	0	0	0	0	0	0	0	0	0	0	0	0	0	0	0	0	0	0	0	0	0	0	0	0	0	0	0	0.00676
ENSG00000019995	ZRANB1	ZRANB1	4.89181	1141	4.883192	1143	5.12023	1141	5.202503	1282	5.335269	1312	5.64701	1477	7.556964	1878	6.986114	1533	7.69428	1792	6.450638	1430	7.669173	1817	7.053295	1607	6.43996	1566	8.527482	2027	8.552196	2269	5.627052	1318	7.552901	1666	5.880246	1466	8.100572	1893	10.548577	2513	9.843324	2408	10.170543	2414	9.782182	2250	8.391492
ENSG00000020129	NCDN	NCDN	4.883525	687	5.682082	771	4.748933	680	5.58308	847	5.777027	863	4.304183	662	5.890864	912	7.216445	994	5.632886	791	5.66518	774	5.144237	780	5.874619	851	7.22903	1135	8.394853	1251	7.405601	1222	7.440353	1055	6.881731	912	8.390265	1317	8.214461	1240	8.616962	1289	8.342945	1284	9.256121	1352	7.133628	1024	8.935435
ENSG00000020181	ADGRA2	ADGRA2	0	0	0.024572	7	0	0	0	0	0.026	8	0.028354	9	0.023968	7	0	0	0.013316	4	0	0	0.015116	4	0	0	0	0	0	0	0	0	0	0	0	0	0	0	0.011938	4	0	0	0	0	0.072213	19	0.036582	10	0
ENSG00000020256	ZFP64	ZFP64	6.533765	800	6.59606	837	6.257459	756	6.368077	838	6.022594	792	5.124494	686	3.278816	453	4.914512	568	3.171496	414	3.089994	389	3.368719	399	3.164385	398	4.026768	550	5.147442	689	4.30061	630	4.167872	550	4.183251	507	4.267035	559	3.961369	513	4.872302	623	4.139344	533	3.549989	455	4.604374	587	3.981969
ENSG00000020426	MNAT1	MNAT1	9.069287	959	7.347633	786	8.161543	823	7.646512	820	7.928878	896	8.195137	882	6.290782	616	5.532092	562	6.571629	708	7.329451	704	6.522843	706	6.330222	632	6.877021	745	6.973031	735	5.984311	722	5.626607	610	6.560741	667	6.834473	750	7.577176	820	9.513536	999	8.652803	908	7.936093	872	7.329767	780	8.014488
ENSG00000020577	SAMD4A	SAMD4A	3.655385	978	3.033595	762	2.725572	694	2.888646	796	3.197282	772	2.799555	845	3.933033	848	3.877912	791	2.999602	832	2.996912	754	2.835659	720	3.51235	699	2.499661	628	3.442131	858	3.310197	788	3.211766	747	3.643785	689	3.423538	761	4.057775	701	2.974197	703	4.2643	782	2.674655	659	3.512618	727	2.484327
ENSG00000020633	RUNX3	RUNX3	1.601249	254	1.876669	298	1.540938	262	2.113583	353	1.64946	309	1.730745	307	0.814521	155	0.899371	151	0.944672	150	0.927898	157	0.898902	163	1.172558	204	1.253328	233	1.235978	224	1.235098	250	1.632717	292	1.181146	199	1.14901	219	2.385233	378	1.606159	260	1.28673	214	1.103215	200	1.199705	188	1.372749
ENSG00000020922	MRE11	MRE11	3.480117	951	3.74265	1052	3.528567	932	3.61255	1067	3.237025	958	3.9642	1214	2.185536	647	2.248639	586	2.834826	785	2.668114	715	2.70023	749	2.948012	807	1.760609	480	2.131433	602	2.077355	668	1.498955	425	2.092937	559	1.786203	515	1.789932	507	2.359083	671	1.728492	503	1.932151	534	2.040029	528	1.707449
ENSG00000021300	PLEKHB1	PLEKHB1	14.675986	1200	13.70257	1136	13.421364	1055	12.459982	1080	16.445309	1417	12.49108	1150	5.467774	534	8.679702	672	6.462358	528	6.324486	492	6.456832	541	7.264323	583	8.671101	742	8.795448	738	9.292593	871	10.22403	846	8.112749	630	8.606383	761	9.039384	749	8.717059	730	8.848725	768	6.96397	587	9.197979	748	9.328937
ENSG00000021355	SERPINB1	SERPINB1	24.279896	2603	26.819914	2887	25.796225	2644	24.678253	2796	26.876057	3038	24.401428	2935	14.566987	1664	18.16811	1833	16.547422	1772	16.092779	1640	15.578332	1698	16.114834	1688	18.671581	2088	23.513275	2571	21.945299	2678	20.771875	2237	20.3286	2062	22.884739	2623	19.255239	2069	19.6721	2155	21.283518	2395	19.531683	2132	16.535597	1749	17.694939
ENSG00000021461	CYP3A43	CYP3A43	0	0	0.020978	2	0	0	0.111756	7	0	0	0.047238	4	0	0	0.054192	3	0	0	0	0	0	0	0	0	0	0	0.299108	22	0.155101	13	0.039665	3	0	0	0	0	0	0	0	0	0	0	0	0	0.066263	5	0.015142
ENSG00000021488	SLC7A9	SLC7A9	4.932375	302	3.730962	255	4.326522	299	3.948429	264	3.742065	272	4.498875	336	2.034016	156	3.277281	209	2.190211	142	2.240617	155	2.685992	194	1.888957	123	3.396837	269	2.959652	215	3.184658	260	3.367955	241	3.881227	265	4.247577	295	4.379628	280	3.584986	251	2.572436	186	3.564731	238	4.030606	286	3.441764
ENSG00000021574	SPAST	SPAST	5.181375	1119	5.27379	1144	6.028075	1245	5.674649	1295	4.881532	1110	5.021428	1217	3.061404	695	3.033829	617	3.127637	675	3.626868	745	3.153173	680	3.015458	637	3.707321	836	4.574783	988	3.987091	934	3.44594	748	3.505453	717	3.122105	721	3.898338	844	4.963553	1075	4.235624	960	3.64831	803	3.588051	765	3.35626
ENSG00000021645	NRXN3	NRXN3	0	0	0	0	0	0	0.021192	8	0	0	0	0	0	0	0	0	0	0	0	0	0	0	0.023565	9	0	0	0.005617	2	0	0	0	0	0	0	0	0	0	0	0	0	0	0	0	0	0	0	0
ENSG00000021762	OSBPL5	OSBPL5	0	0	0.009135	2	0	0	0	0	0	0	0	0	0	0	0	0	0.008116	1	0	0	0	0	0	0	0	0	0	0	0.007949	2	0.046788	8	0.011513	2	0	0	0	0	0	0	0	0	0	0	0	0	0
ENSG00000021776	AQR	AQR	3.373161	1339	3.636644	1449	3.841743	1418	3.726755	1562	3.348551	1401	3.790709	1687	3.280864	1382	4.008688	1468	3.435855	1344	3.599626	1358	3.50096	1395	3.654139	1407	3.191414	1312	4.716758	1753	3.476615	1511	3.616389	1427	3.213046	1206	4.039552	1635	3.696842	1465	4.723177	1897	4.23707	1724	4.29999	1737	4.710601	1836	3.570183
ENSG00000021826	CPS1	CPS1	3.476604	829	4.122978	987	3.293765	751	3.69688	920	3.634945	914	3.334095	892	1.274965	324	1.158644	260	1.277739	305	1.107899	251	1.374941	326	1.440173	336	1.294636	322	1.887007	449	1.713273	465	1.433352	304	1.994511	450	1.417651	362	1.801446	431	2.339704	564	1.672669	410	1.656098	402	1.75231	412	1.618515
ENSG00000021852	C8B	C8B	0.970481	95	1.231404	121	1.589987	128	1.219547	122	1.133301	117	0.94817	104	0.406972	43	0.560341	52	0.62257	61	0.577305	54	0.37319	32	0.53501	51	1.002597	88	0.558293	56	0.463444	52	0.839733	83	0.571751	46	0.519439	55	0.404567	40	0.999226	100	0.743248	66	0.634108	63	0.298622	29	0.567664
ENSG00000022267	FHL1	FHL1	0	0	0	0	0	0	0	0	0	0	0	0	0	0	0	0	0	0	0	0	0	0	0	0	0	0	0	0	0	0	0	0	0	0	0	0	0.033767	4	0	0	0	0	0	0	0	0	0
ENSG00000022277	RTF2	RTF2	44.84911	3602	46.628058	3647	46.517437	3432	37.862654	3450	41.120639	3925	35.626224	3618	36.337468	3016	32.835014	2496	31.776072	2606	30.113159	2592	33.431959	2698	28.442806	2516	45.611433	3531	36.77603	3166	41.723364	3627	37.954998	3452	32.399422	2647	36.321714	3515	45.460033	3702	49.247834	3948	41.664013	3959	41.448714	3768	39.590034	3360	42.493101
ENSG00000022355	GABRA1	GABRA1	0	0	0	0	0	0	0	0	0	0	0	0	0	0	0	0	0	0	0	0	0	0	0	0	0	0	0	0	0	0	0	0	0	0	0.029266	6	0	0	0	0	0	0	0.010208	2	0	0	0
ENSG00000022556	NLRP2	NLRP2	0	0	0	0	0	0	0	0	0	0	0.010145	2	0.01663	3	0	0	0.009943	2	0	0	0.013153	2	0.034947	5	0	0	0.014024	3	0	0	0	0	0	0	0	0	0	0	0	0	0	0	0.0432	7	0	0	0
ENSG00000022567	SLC45A4	SLC45A4	0.02719	9	0	0	0	0	0	0	0	0	0.00487	2	0.012297	5	0.01048	4	0.01031	4	0.029401	9	0.023989	8	0.040393	13	0	0	0.062152	17	0.03768	14	0.043496	14	0	0	0	0	0.066606	21	0.006071	2	0.013981	5	0.048191	16	0.027333	9	0.011523
ENSG00000022840	RNF10	RNF10	25.384066	3811	25.502875	3776	24.189655	3420	26.649571	4173	24.826441	3987	24.727897	3871	25.121198	4032	24.55332	3464	19.944244	3067	20.907731	2919	23.1973	3246	22.469669	3303	22.497815	3464	32.377745	4850	26.749445	4518	25.404789	3868	24.035038	3407	23.370526	3790	31.999678	4830	38.787826	6043	35.309239	5590	30.011898	4640	36.552127	5416	33.022436
ENSG00000022976	ZNF839	ZNF839	3.056293	285	2.967926	307	2.393378	250	3.966414	429	5.674148	392	3.14239	337	1.262435	140	0.558316	65	0.619775	59	0.870682	40	1.10006	79	0.403524	44	0.776892	76	0.599647	60	0.603611	73	0.462331	58	1.148877	81	1.076587	80	0.108371	12	0.654847	56	0.598188	46	0.771637	57	0.140515	17	0.286445
ENSG00000023041	ZDHHC6	ZDHHC6	18.335202	1635	24.522728	2192	25.658397	2198	24.618715	2317	25.12446	2355	24.440298	2436	17.426478	1662	19.605052	1649	20.203808	1796	21.033757	1790	20.844648	1899	19.276055	1688	18.791753	1756	22.114812	2021	22.37734	2254	18.755086	1685	16.68914	1412	20.260803	1949	25.753253	2303	24.868779	2293	26.963506	2539	24.764233	2248	24.029743	2116	21.519819
ENSG00000023171	GRAMD1B	GRAMD1B	0	0	0	0	0	0	0	0	0	0	0.014176	6	0	0	0	0	0.004604	2	0	0	0	0	0	0	0	0	0	0	0.079128	9	0	0	0.046826	14	0	0	0	0	0	0	0.004475	2	0	0	0	0	0
ENSG00000023191	RNH1	RNH1	55.672751	4370	53.524585	4221	48.381682	3382	42.761332	3438	57.906363	4542	42.448685	3511	36.293952	2935	44.969029	3136	33.555203	2490	36.698541	2504	33.918804	2551	33.555791	2522	53.474857	4067	48.066108	3785	47.844594	4091	57.109434	4306	40.091473	2930	52.543772	3984	67.442964	4707	56.680221	4378	51.562786	4159	52.315756	3963	45.238809	3407	57.471775
ENSG00000023228	NDUFS1	NDUFS1	13.224031	4090	16.039424	4692	9.873872	4449	12.026856	5063	8.697583	4166	10.570177	4823	5.370807	2638	5.847769	2409	5.924807	2690	12.349654	2196	4.907467	2268	5.768262	2279	5.848798	2565	9.520727	4003	6.989688	3575	6.975426	3134	6.618217	2687	5.866404	2832	5.83465	2734	12.70037	4599	16.977538	4171	10.561936	3505	11.885446	4006	12.084919
ENSG00000023287	RB1CC1	RB1CC1	3.097462	823	3.056957	834	3.190128	819	2.684996	770	2.624034	734	2.811937	856	3.842002	1111	4.313075	1078	4.441838	1197	5.800269	1482	4.717475	1299	4.823146	1278	5.699171	1587	6.414736	1775	5.043276	1550	5.083974	1381	3.848733	976	4.169998	1210	5.677332	1500	7.375391	2031	7.378991	2092	6.73378	1851	5.849837	1568	5.452835
ENSG00000023318	ERP44	ERP44	11.806056	2346	12.199407	2434	12.20851	2319	11.948182	2509	11.314967	2370	11.608373	2588	5.802131	1229	7.959264	1488	6.97963	1385	7.375794	1394	7.635724	1542	7.352166	1428	7.95319	1649	9.344771	1894	9.71273	2197	9.210124	1838	8.828349	1659	8.883681	1887	8.876193	1768	10.243558	2080	10.780942	2248	9.730919	1969	7.821283	1534	8.28276
ENSG00000023330	ALAS1	ALAS1	16.843719	1542	20.102034	1834	20.299947	1704	19.588856	1838	22.462054	1823	17.608868	1767	18.288546	1777	20.708289	1743	19.02232	1695	18.987887	1498	18.505881	1686	18.433165	1569	25.173484	2337	25.786808	2392	26.092193	2559	25.47946	2311	24.380626	2103	22.928165	2177	30.240124	2668	28.994612	2700	28.359163	2706	24.533804	2305	27.557329	2436	25.33765
ENSG00000023445	BIRC3	BIRC3	0.046139	10	0.055126	12	0.112881	23	0.059535	14	0.064304	15	0.05597	14	0.119181	27	0.109098	23	0.106174	23	0.057848	10	0.160676	35	0.138953	30	0.150633	34	0.08963	20	0.069924	17	0	0	0.086983	18	0.15399	36	0.243654	52	0.248276	55	0.272725	55	0.343169	75	0.242104	51	0.213963
ENSG00000023516	AKAP11	AKAP11	1.753256	712	1.209073	493	1.481212	575	1.7141	736	1.29862	556	1.388711	633	1.096519	475	1.053065	403	1.34043	544	0.96309	372	1.213668	501	1.342786	533	1.500417	636	1.692881	701	1.415496	655	1.045559	427	1.052338	405	1.2363	537	1.27332	519	1.681964	698	1.411953	602	1.281596	530	1.624096	651	1.142897
ENSG00000023572	GLRX2	GLRX2	6.71785	1313	15.149806	1323	8.155889	1615	6.536616	1472	7.575183	1444	7.716502	1644	10.139946	961	4.609856	844	5.282512	923	12.315833	947	15.646323	1215	10.703473	926	11.714688	927	12.054493	972	14.229022	1177	11.658609	899	5.505017	875	6.548928	1031	17.16431	1130	7.306339	1170	12.713805	1128	18.1265	1241	10.392915	659	6.096564
ENSG00000023608	SNAPC1	SNAPC1	2.953202	322	2.14314	234	2.755759	287	2.928084	337	2.286746	263	2.224397	272	2.597039	301	3.210747	329	3.473497	378	4.254948	440	3.404076	377	3.453624	367	3.898235	443	4.411435	489	4.148744	514	3.379441	369	4.563347	470	4.550783	529	4.136454	451	5.676571	631	5.220787	596	5.801696	643	4.92021	528	4.562732
ENSG00000023697	DERA	DERA	27.8177	1931	26.530235	1850	28.770931	1917	26.42568	1924	25.835109	1895	23.64357	1836	10.935784	813	15.729906	1029	13.609542	945	13.368574	886	13.411725	949	12.116517	825	14.891984	1084	18.474675	1307	16.653256	1303	16.301036	1142	16.697344	1103	18.511542	1360	18.621539	1301	24.042263	1690	21.920128	1598	21.929691	1553	21.547405	1483	20.454786
ENSG00000023734	STRAP	STRAP	74.64299	5594	81.060713	6089	77.614452	5538	79.70371	6198	73.717715	5771	67.06295	5685	64.065176	5023	71.74588	5018	61.832746	4554	59.867479	4258	60.314799	4669	63.011566	4582	67.039706	5270	84.778488	6300	83.416542	7116	72.725492	5403	75.703749	5327	75.695093	6119	91.383903	6716	122.31844	9341	115.417689	8863	108.277759	8112	91.573117	6808	96.031225
ENSG00000023839	ABCC2	ABCC2	68.448111	15608	61.550207	14201	65.736425	14397	66.317258	16139	69.303739	16717	65.866258	17080	173.354002	41918	152.487098	32361	168.437801	37889	148.728728	31791	150.047058	34326	157.048573	34066	131.504248	30680	141.879397	31968	116.443212	29860	98.846745	22458	123.547474	26354	95.868259	23247	102.372873	23466	118.821243	27648	117.769814	28224	124.374179	28785	126.764201	28480	106.837078
ENSG00000023892	DEF6	DEF6	5.884799	545	5.705552	531	4.874509	432	4.951368	485	6.503215	636	5.264893	547	4.960628	491	4.776484	417	4.635392	429	4.131795	364	4.555889	429	4.610504	418	5.861331	567	4.889153	462	4.228331	446	4.786329	446	4.450508	390	4.027631	399	4.01186	373	3.938288	374	4.19432	408	4.015291	379	3.567766	326	4.799901
ENSG00000023902	PLEKHO1	PLEKHO1	1.703794	143	1.983112	168	1.164308	93	1.302108	115	2.382597	211	1.262082	119	2.930707	247	3.138746	249	2.841233	224	2.652492	207	3.201381	269	2.434804	201	3.599387	311	2.619541	221	3.535498	317	3.524846	277	2.539536	191	3.077496	259	4.890935	378	3.70249	316	4.703707	415	4.01581	344	3.917567	303	3.553353
ENSG00000023909	GCLM	GCLM	11.5465	2252	11.893026	2292	11.521237	2145	11.128204	2310	10.223971	2092	10.214788	2234	39.138955	8094	48.936938	8771	40.945206	7912	45.311731	8283	45.594943	9053	41.940736	7818	45.980487	9160	65.513022	12533	58.937234	13027	50.199536	9603	51.955376	9333	52.567165	10692	67.480718	12953	90.309096	17507	85.816664	17242	78.435269	15556	68.345111	12805	67.724205
ENSG00000024048	UBR2	UBR2	2.929863	943	2.610541	843	2.605866	803	2.584014	879	2.529192	858	2.317471	837	3.008669	1032	2.761279	836	3.011811	969	2.490552	762	2.832143	927	3.330064	1047	2.43236	816	2.52349	829	2.597685	951	2.438324	788	2.914479	887	2.4459	841	2.427394	784	2.6241	864	2.871061	969	2.902035	942	2.566491	816	2.649044
ENSG00000024422	EHD2	EHD2	0.361829	54	0.476858	71	0.478889	68	0.486396	76	0.493326	77	0.492739	82	0.545588	86	0.585954	81	0.258878	38	0.290339	41	0.316693	48	0.474417	69	0.502159	77	0.728398	109	0.572261	96	0.369131	55	0.43958	62	0.414075	65	0.579209	86	0.467114	71	0.416967	65	0.723421	109	0.585252	85	0.477104
ENSG00000024526	DEPDC1	DEPDC1	3.962151	854	3.836379	841	3.793816	785	3.717597	857	3.213746	740	3.771459	885	0.98801	230	0.759505	157	0.822353	180	0.83161	173	0.781295	174	0.951003	176	1.192586	272	1.188013	265	0.861349	198	0.848983	187	0.805423	167	0.916065	214	0.767429	168	1.517642	328	1.022675	235	1.184828	264	1.039172	223	0.649747
ENSG00000024862	CCDC28A	CCDC28A	7.693613	431	7.055705	394	5.997755	312	7.091093	400	7.198788	415	7.305266	420	4.985597	291	4.139195	211	4.067124	240	4.603804	238	4.462703	257	5.66726	307	6.109705	348	3.816769	218	4.73675	293	5.164255	291	5.431671	291	5.305693	316	8.075822	444	5.647815	324	6.212699	351	5.670212	324	5.018111	286	5.539673
ENSG00000025039	RRAGD	RRAGD	0	0	0.015263	4	0.010397	2	0.028756	7	0	0	0.026343	6	0.017594	4	0.017488	4	0.045437	10	0	0	0.01678	4	0.050526	10	0.076233	16	0.042609	9	0.048195	12	0.051664	11	0.027132	6	0.110489	24	0.091237	19	0.127561	27	0.053946	12	0.049172	11	0.100427	20	0.051235
ENSG00000025156	HSF2	HSF2	6.507623	697	6.634139	689	8.198896	831	6.596013	742	7.222807	804	6.260233	740	8.437412	946	9.57528	962	9.628961	1027	8.550123	860	8.867714	948	9.903653	1033	10.205699	1057	11.180843	1220	11.717103	1417	9.968077	1033	9.984581	1001	10.030703	1147	10.27135	1091	12.026686	1309	10.074771	1117	12.251419	1323	8.885674	934	9.45266
ENSG00000025293	PHF20	PHF20	2.987697	725	3.530316	860	3.478877	804	3.458588	886	3.302913	845	3.512959	950	3.036671	785	3.837703	834	3.11036	748	2.6806	604	3.340888	823	2.971103	700	2.52838	640	4.577244	1102	2.565535	708	2.82991	689	3.507854	805	2.681468	695	4.303402	1046	5.389682	1335	5.141488	1308	4.521617	1117	4.355808	1042	3.927276
ENSG00000025423	HSD17B6	HSD17B6	0.47401	34	0.662543	48	0.825213	42	0.859795	66	0.498323	38	0.420089	34	0.762001	53	0.528051	36	0.371204	27	0.290224	19	0.496754	37	0.237747	17	0.875971	66	0.837527	56	0.624977	51	0.541997	40	0.309295	21	0.791214	61	0.342042	25	0.206933	16	0.67479	44	0.669816	49	0.684614	48	0.343777
ENSG00000025434	NR1H3	NR1H3	10.088496	758	12.386616	822	11.375354	746	12.374073	888	8.507049	884	11.669803	895	6.907737	509	4.602466	451	6.122871	437	8.48641	530	5.652739	402	4.598495	440	5.39632	521	6.735882	513	7.091879	562	9.208799	638	6.938749	460	7.981324	610	8.162431	522	6.668283	465	7.127545	509	5.198464	376	4.418312	356	8.019092
ENSG00000025708	TYMP	TYMP	13.912986	873	9.884103	665	10.120051	643	10.797159	735	15.528071	1042	8.22068	612	9.748087	674	12.494416	779	9.311575	623	11.604794	707	8.895649	601	10.085455	659	13.69471	942	13.032739	883	14.419012	1096	16.519482	1076	10.685538	677	14.083327	995	16.103639	1069	14.355179	932	13.278815	925	13.080156	888	12.239858	792	13.308084
ENSG00000025770	NCAPH2	NCAPH2	43.284003	3566	38.243573	3047	37.983086	2964	35.64891	3094	43.291654	3759	32.442236	2975	28.582094	2497	27.921712	2023	25.779267	2096	24.56093	1913	23.272675	1930	25.215116	2019	38.400043	3254	33.611112	2803	31.021569	2870	33.338385	2722	27.806858	2152	31.426346	2744	33.821384	2781	29.253246	2434	29.751988	2534	27.940997	2257	27.003167	2165	33.016595
ENSG00000025772	TOMM34	TOMM34	43.230083	3649	44.840294	3800	45.203201	3647	43.631264	3891	48.444862	4311	41.951893	3972	63.820942	5740	62.954025	4999	58.130917	4900	56.434723	4528	61.851112	5305	62.134361	5124	54.263309	4777	62.557762	5384	64.847626	6229	67.591583	5730	58.377548	4660	60.136547	5426	99.730019	8437	100.49189	8666	97.90535	8671	92.731079	7968	92.526321	7706	91.746246
ENSG00000025796	SEC63	SEC63	11.719329	2949	12.25683	3085	12.975589	3211	13.022286	3496	11.296831	2976	12.845827	3683	7.361196	2017	5.934398	1418	7.75117	2000	6.856757	1630	6.927329	1802	6.723414	1705	6.45252	1682	7.562075	2010	6.758189	1969	6.518764	1650	6.762997	1623	6.922511	1942	8.193313	2136	9.09228	2428	9.221626	2440	8.661729	2299	9.749151	2525	8.271037
ENSG00000025800	KPNA6	KPNA6	7.735096	2336	8.489954	2575	7.90816	2283	9.081367	2898	8.536285	2718	8.019365	2717	8.964871	2885	9.126395	2590	9.496709	2864	8.394051	2409	8.583814	2635	9.655918	2849	8.624004	2717	12.038248	3707	10.651594	3661	10.384399	3150	9.63211	2752	8.865016	2862	12.6788	3838	16.104659	4964	15.149194	4800	13.58645	4176	15.753392	4694	14.228164
ENSG00000026025	VIM	VIM	0	0	0.118197	12	0	0	0	0	0	0	0.102878	13	0.032337	4	0.013247	2	0	0	0.029049	4	0	0	0	0	0.041546	4	0	0	0	0	0	0	0.033805	3	0.304535	30	0.09699	10	0.021049	2	0	0	0	0	0.013684	2	0.034021
ENSG00000026036	RTEL1-TNFRSF6B	RTEL1	2.458563	486	4.630415	918	2.811979	531	2.317896	484	3.866326	805	2.835336	629	2.991923	630	0.915643	171	0	0	1.009107	190	0.852628	172	1.62116	313	0	0	1.341236	271	1.622261	365	0.850743	169	1.134199	212	0	0	0.807464	160	0.483823	98	0.558653	116	0	0	1.444453	282	0.174711
ENSG00000026103	FAS	FAS	9.793473	1015	10.83164	1111	10.44883	1032	10.67029	1094	9.020272	977	8.758107	995	30.731362	3338	34.894384	3258	31.439302	3196	31.779601	3057	33.283434	3442	29.480957	2914	35.314746	3788	46.850885	4729	41.104755	4794	33.877301	3487	37.542459	3609	36.106605	3736	33.520525	3429	49.495119	5064	47.058989	4960	44.497249	4602	48.520855	4691	35.831987
ENSG00000026297	RNASET2	RNASET2	20.712045	1225	22.703578	1284	22.176772	1201	19.339572	1237	28.423095	1564	19.47861	1243	22.177353	1398	25.917567	1256	22.666029	1199	20.768511	1184	22.228047	1311	21.469527	1214	22.16209	1504	25.695444	1471	28.734216	1803	34.506778	1849	25.944386	1403	31.790247	1908	24.61821	1369	17.527757	1016	21.025331	1188	19.867739	1223	22.213239	1071	20.81882
ENSG00000026508	CD44	CD44	0	0	0.008321	2	0	0	0	0	0	0	0	0	0	0	0	0	0.009732	3	0.035272	8	0	0	0	0	0	0	0.03046	3	0	0	0	0	0.198159	15	0	0	0.008505	3	0	0	0.013106	4	0.020487	5	0	0	0
eration (GO:2000561);; Biological Process: negative regulation of CD4-positive, alpha-beta T cell proliferation (GO:2000562);; Biological Process: regulation of response to DNA damage stimulus (GO:2001020);; Biological Process: negative regulation of response to DNA damage stimulus (GO:2001021);; Biological Process: regulation of apoptotic signaling pathway (GO:2001233);; Biological Process: nega…	K06256|0.0e+00|hsa:960|K06256 CD44 antigen | (RefSeq) CD44, CDW44, CSPG8, ECMR-III, HCELL, HUTCH-I, IN, LHR, MC56, MDU2, MDU3, MIC4, Pgp1; CD44 molecule (Indian blood group)	ECM-receptor interaction (ko04512);; Hematopoietic cell lineage (ko04640);; Shigellosis (ko05131);; Epstein-Barr virus infection (ko05169);; Proteoglycans in cancer (ko05205);; MicroRNAs in cancer (ko05206)	--	--	Extracellular link domain	CD44 antigen OS=Homo sapiens OX=9606 GN=CD44 PE=1 SV=3	T	Signal transduction mechanisms	CD44 antigen isoform 1 precursor [Homo sapiens]	--
ENSG00000026559	KCNG1	KCNG1	0	0	0	0	0	0	0	0	0	0	0	0	0	0	0	0	0	0	0.017436	2	0	0	0	0	0.021189	2	0.040748	4	0	0	0.022004	2	0	0	0	0	0	0	0	0	0	0	0	0	0	0	0
ENSG00000026652	AGPAT4	AGPAT4	0	0	0	0	0	0	0.005724	2	0	0	0.003969	2	0.022234	8	0.005239	2	0.004397	2	0	0	0.007846	3	0.015008	5	0.037765	13	0	0	0.005459	3	0.043611	14	0	0	0	0	0.02463	8	0	0	0	0	0.030696	11	0.012992	5	0.019819
ENSG00000026751	SLAMF7	SLAMF7	0	0	0	0	0	0	0	0	0	0	0	0	0	0	0	0	0	0	0	0	0	0	0	0	0	0	0	0	0	0	0	0	0	0	0	0	0	0	0	0	0	0	0	0	0	0	0
ENSG00000026950	BTN3A1	BTN3A1	0.699419	59	0.783836	110	0.648848	88	1.002589	149	1.082993	161	0.870041	138	0.444143	67	0.453915	61	0.100851	8	0.253012	34	0.282186	41	0.325571	45	0.202183	30	0.260128	38	0.298839	47	0.216766	31	0.255406	34	0.102901	16	0.156404	23	0.316917	46	0.197028	30	0.229835	31	0.345441	48	0.137287
ENSG00000027001	MIPEP	MIPEP	7.963542	783	9.088787	897	8.099396	761	8.247068	856	8.69346	901	7.998878	882	4.538203	476	3.843198	356	4.086148	401	3.843349	359	4.905635	490	4.065801	391	5.308311	544	5.794982	581	4.21939	472	6.009595	593	4.491451	418	6.562099	690	6.131465	604	7.064069	710	7.049877	727	6.64446	665	5.942637	576	6.423988
ENSG00000027075	PRKCH	PRKCH	0.9274	135	0.887194	133	1.087773	153	1.095111	172	1.011902	158	0.759902	126	0.659001	103	0.418966	59	0.413028	56	0.412842	58	0.57232	85	0.547566	80	0.310842	48	0.724252	109	0.605364	102	0.518619	77	0.45514	64	0.646434	102	0.705204	104	1.063485	161	0.717294	113	0.761359	109	0.599877	87	0.565627
ENSG00000027644	INSRR	INSRR	0	0	0	0	0	0	0	0	0	0	0	0	0	0	0	0	0.005052	2	0	0	0	0	0	0	0	0	0	0	0	0	0	0	0	0	0	0	0	0	0	0	0	0	0	0	0.009709	3	0
ENSG00000027697	IFNGR1	IFNGR1	22.052067	1930	25.999818	2283	24.289366	2033	26.255013	2430	23.974068	2229	22.945745	2255	12.880096	1205	12.758862	1051	14.724996	1288	13.349296	1112	14.040562	1250	13.710889	1176	15.944243	1456	21.759791	1944	19.17523	1910	16.548254	1456	16.14724	1338	17.162508	1607	15.2137	1335	20.50719	1834	20.693086	1900	18.380871	1639	18.965111	1639	15.059857
ENSG00000027847	B4GALT7	B4GALT7	11.262718	766	12.136749	852	9.842134	659	12.458259	924	11.051393	827	9.046516	674	5.145868	390	7.460469	496	5.499119	387	4.807647	305	5.430586	374	5.038689	342	9.678453	721	8.585442	611	7.909988	601	8.65866	609	6.303618	416	8.3528	639	6.719476	463	8.004236	565	6.020365	452	5.872752	420	6.308736	440	6.878607
ENSG00000027869	SH2D2A	SH2D2A	0.493757	34	0.520228	36	0.852036	56	0.546891	40	0.801781	58	0.497211	39	1.10845	81	1.036529	67	1.136966	78	1.097704	72	0.887791	62	1.018545	69	1.482841	106	1.124458	78	1.370682	107	1.912344	132	0.954514	62	1.873978	138	2.375857	164	1.967968	137	1.599034	115	1.267853	89	1.389193	94	1.582371
ENSG00000028116	VRK2	VRK2	10.756918	970	10.115243	812	11.365835	860	9.906498	875	11.850493	975	10.335739	1044	12.035747	1116	11.325984	925	11.186825	902	11.814243	887	13.814512	1216	12.014299	925	13.110655	1069	9.812813	798	11.951619	1060	11.512999	924	11.324014	859	10.34312	860	10.690313	953	13.969577	1123	12.857121	1057	13.197642	1101	8.967599	750	9.578625
ENSG00000028137	TNFRSF1B	TNFRSF1B	0	0	0	0	0	0	0	0	0	0	0	0	0	0	0	0	0	0	0	0	0	0	0.013682	3	0	0	0.052054	9	0	0	0	0	0.009866	2	0.011791	2	0.010854	2	0	0	0	0	0	0	0.133568	20	0
ENSG00000028203	VEZT	VEZT	3.534076	553	4.335403	695	4.265091	682	5.063221	731	3.307713	639	3.390588	655	5.48483	898	4.451255	687	6.151059	897	5.317853	882	4.975314	849	4.758836	813	7.48714	1004	7.983286	1096	5.167004	994	4.95041	851	6.809173	832	6.172976	927	4.711061	843	6.762336	1072	7.660541	1184	6.683711	1088	6.303376	1107	6.242616
ENSG00000028277	POU2F2	POU2F2	0	0	0.049366	15	0.014937	5	0.094107	8	0.026508	8	0.02508	8	0.036458	11	0.015704	5	0.065871	19	0.083669	23	0.058506	17	0.036842	11	0.058948	18	0.12259	36	0.118821	32	0.005428	2	0.040975	11	0.031178	10	0.041351	12	0.039801	12	0.022312	7	0.065331	19	0.034017	9	0.017536
ENSG00000028310	BRD9	BRD9	6.615681	806	6.778733	769	5.662931	619	6.962031	783	6.297668	827	7.177541	964	10.776443	1520	9.315892	1141	10.250462	1307	11.306496	1417	9.665085	1252	12.078448	1493	8.970911	1265	11.357163	1365	9.84541	1446	8.760585	1141	9.781615	1195	9.643666	1098	9.507002	1226	10.218733	1162	9.857097	1223	9.604869	1175	8.7102	932	8.843011
ENSG00000028528	SNX1	SNX1	22.023984	2304	23.432661	2137	23.278123	2308	20.134735	2354	20.13895	2321	16.273898	2271	20.36645	2022	23.733721	1968	22.689575	2291	23.028892	2023	21.62078	1932	19.126522	2212	6.686767	2069	22.577169	2179	19.517469	2409	22.112642	2102	23.417895	2039	19.674382	1932	27.532149	2328	29.878392	2740	29.728321	2710	28.699983	2714	25.983369	2419	26.081767
ENSG00000028839	TBPL1	TBPL1	3.953219	677	4.241223	634	4.489636	713	4.354802	693	3.956585	706	3.815651	688	5.193307	881	6.004769	963	5.202768	878	4.474479	732	5.256693	884	4.415623	732	6.035912	1065	6.093917	1018	10.898094	1297	6.805348	1107	5.79825	922	6.475708	1174	6.312387	1078	8.634758	1300	10.522009	1313	6.787596	1159	6.068366	982	6.496231
ENSG00000029153	ARNTL2	ARNTL2	2.704133	683	3.154066	694	3.118331	794	4.82516	750	5.37386	750	2.436124	675	1.021217	284	1.969773	377	1.770617	314	1.188649	312	1.07501	296	2.951305	333	0.587478	171	1.326594	364	1.188579	374	1.397939	390	0.991914	261	2.734189	495	1.941058	446	3.494585	565	3.56406	617	1.923855	500	1.717718	386	2.159482
ENSG00000029363	BCLAF1	BCLAF1	16.829731	4358	17.1485	4464	18.192481	4627	17.049945	4851	14.546495	4409	16.013028	5154	22.95646	6578	20.68029	5458	25.176377	6265	25.553643	5694	22.996395	6613	24.91018	6314	22.49995	6416	32.167562	7742	22.297406	7127	22.630503	6518	25.429034	6041	26.114059	7361	28.014487	6758	32.57526	9176	35.682104	8871	31.321963	8754	31.224729	8415	24.842384
ENSG00000029364	SLC39A9	SLC39A9	11.421956	2385	12.277459	2445	11.9923	2259	12.473036	2667	12.808066	2656	10.814147	2471	10.089669	2014	10.580597	1841	12.581081	1215	8.885334	1531	7.881427	1615	8.410402	1704	7.60843	1658	11.882273	2414	12.082659	2627	11.355666	2167	10.291303	2026	10.635338	2249	11.445916	2270	14.871693	2958	12.645407	2626	12.429508	2468	13.83181	2663	10.091529
ENSG00000029534	ANK1	ANK1	0.953994	323	0.765398	260	1.18598	305	0.731013	241	0.930188	335	1.024371	272	0.488027	176	0.668925	201	0.517159	175	0.504849	159	0.60076	207	0.540574	179	0.513874	181	1.013287	282	0.660231	253	0.597896	203	0.567082	182	0.650282	235	0.787565	221	0.693817	229	0.616316	160	0.51207	176	0.647643	218	0.585459
ENSG00000029559	IBSP	IBSP	0	0	0	0	0	0	0	0	0	0	0	0	0	0	0	0	0	0	0	0	0	0	0	0	0	0	0	0	0	0	0	0	0	0	0	0	0	0	0	0	0	0	0	0	0	0	0
ENSG00000029639	TFB1M	TFB1M	23.302876	1359	24.908529	1458	23.0478	1285	21.222788	1307	23.906967	1469	22.950548	1501	7.625224	474	10.186667	559	11.002022	641	11.324845	628	11.210133	664	10.849262	618	10.563025	643	13.719522	816	11.192753	743	11.399225	668	11.491794	634	14.186731	884	9.991818	584	11.952967	712	12.002679	735	11.815093	702	12.562907	723	11.909443
ENSG00000029725	RABEP1	RABEP1	6.150341	1091	5.989025	1093	5.18658	930	6.404814	1170	5.271025	1041	5.576176	1078	5.157278	940	5.808339	806	5.549238	895	6.123198	848	6.330375	1015	5.444371	941	10.15041	1137	6.608156	1051	5.122409	907	5.683259	955	4.22705	692	6.118923	949	6.682987	1032	7.259244	1297	6.940194	1180	6.360358	979	6.815651	1138	6.434295
ENSG00000029993	HMGB3	LOC111535005	17.012681	2254	15.063299	2088	17.17127	2105	15.06793	2252	15.826355	2326	14.654581	2310	12.920791	1720	11.978363	1590	12.684908	1597	10.50585	1438	13.564055	1734	12.758847	1676	11.419023	1719	13.585421	1856	12.470585	2007	13.378117	1662	13.945835	1858	11.976199	1823	13.818397	1918	15.472543	2136	15.754139	2201	15.596795	2102	20.149007	2339	12.429377
ENSG00000030066	NUP160	--	10.871101	2138	12.542723	2531	12.742482	2481	13.239972	2866	13.432192	2897	10.855655	2413	8.891129	1832	8.667698	1573	8.627721	1679	9.077518	1617	8.924722	1661	8.981022	1675	8.837045	1697	12.645428	2436	10.037908	2232	7.935621	1627	9.294548	1709	8.367446	1688	8.918553	1735	11.860608	2450	10.285817	2183	10.043186	1958	10.727827	1991	9.234417
ENSG00000030110	BAK1	BAK1	9.814282	859	9.673019	850	8.728721	731	8.826316	816	8.520324	786	8.23813	809	16.360029	1526	18.728267	1543	17.150151	1499	16.940066	1409	15.07869	1340	17.496762	1496	23.574644	2151	25.011543	2232	25.384065	2528	27.988118	2460	21.719894	1797	23.127602	2163	29.652629	2600	32.58773	2912	30.855065	2833	26.4372	2355	26.913595	2323	33.975118
ENSG00000030304	MUSK	MUSK	0	0	0	0	0	0	0	0	0	0	0	0	0	0	0	0	0	0	0	0	0	0	0	0	0	0	0	0	0	0	0	0	0	0	0	0	0	0	0	0	0	0	0	0	0	0	0
ENSG00000030419	IKZF2	IKZF2	0.04981	20	0.166872	31	0.038287	15	0.0277	12	0.047061	19	0.012579	6	0.012686	6	0.08791	32	0	0	0.003079	2	0.024487	4	0	0	0.02846	12	0	0	0.00894	4	0	0	0	0	0.008083	4	0	0	0.016248	7	0	0	0.010513	5	0.009075	4	0.004705
ENSG00000030582	GRN	GRN	96.592419	9046	83.510209	7798	81.989161	7079	85.537135	8123	100.065088	9742	75.253423	7963	64.377824	6421	73.501281	6323	54.33992	5000	55.454683	4966	56.184928	5273	63.63607	5585	96.566839	9210	97.704658	8648	93.107505	9487	108.804588	8803	79.834999	6922	84.934859	8306	88.842823	8147	85.886368	7588	82.61543	7506	74.530077	6940	77.053118	7002	79.93157
ENSG00000031003	FAM13B	FAM13B	2.431838	544	2.582795	581	2.913127	623	2.166231	512	2.289668	540	2.402221	596	2.998186	713	3.591602	751	3.83079	843	3.316077	706	3.558001	809	3.380176	738	4.270451	989	4.436324	1012	3.999873	1019	3.680855	815	3.384836	715	2.240432	536	2.878684	646	3.779772	850	3.686187	858	3.153721	719	2.589429	568	3.108239
ENSG00000031081	ARHGAP31	ARHGAP31	0	0	0	0	0.013935	6	0.004964	2	0	0	0	0	0	0	0.014939	6	0.009488	4	0.005296	2	0	0	0.007265	3	0.055378	23	0	0	0	0	0.039495	16	0.012402	5	0	0	0	0	0.008794	4	0.008047	4	0.004259	2	0.01467	6	0
ENSG00000031691	CENPQ	CENPQ	10.516981	746	10.624154	757	11.214641	761	9.481917	711	9.109151	682	9.697415	772	3.634563	275	3.85003	257	5.713467	405	3.954911	267	5.415521	391	6.452026	448	6.77598	502	6.49772	470	6.345078	513	7.839615	559	5.043476	339	7.235903	549	4.783795	341	6.16572	447	6.651181	496	6.35266	459	5.159729	362	5.48875
ENSG00000031698	SARS	SARS1	33.449807	2537	34.758648	2649	31.507504	2286	30.99439	2485	32.92098	2633	32.721989	2784	50.01048	4047	49.298185	3522	45.831041	3474	45.364158	3273	44.774485	3456	50.034298	3708	52.133891	4126	52.199003	4037	53.964553	4662	62.435634	4758	51.74449	3717	55.94575	4542	60.716763	4642	60.888298	4723	59.172234	4709	56.170049	4379	54.676706	4092	53.245554
ENSG00000031823	RANBP3	RANBP3	17.591598	1825	15.332528	1856	13.740983	1603	14.891567	1848	19.452893	2141	15.130535	1776	16.696276	1802	18.949819	1711	14.195649	1634	15.813275	1637	15.027848	1567	15.545061	1921	18.285532	1988	20.089041	1971	13.705986	1850	18.462719	1873	14.948084	1399	16.995656	1722	17.061706	2188	17.029917	2055	18.543315	2131	21.536348	2092	19.08704	2254	18.777776
ENSG00000032219	ARID4A	ARID4A	1.086596	262	1.067287	259	1.082167	249	1.319661	337	1.125362	287	1.147787	311	2.226233	560	1.598839	331	2.119217	510	1.64088	377	1.518904	373	1.775458	419	2.085909	525	2.119655	522	1.418409	390	1.774187	430	2.206495	504	1.352488	349	1.142667	277	1.0592	261	1.038121	263	1.022414	251	1.193173	284	0.888417
ENSG00000032389	EIPR1	EIPR1	28.295233	2044	27.448408	1991	24.671298	1706	23.998113	1833	26.90413	2024	23.228986	1897	16.651851	1273	17.699091	1207	15.491456	1117	14.673106	1007	15.016224	1101	15.753615	1114	21.191271	1592	22.696697	1663	21.392071	1760	23.995618	1743	17.983773	1222	22.792228	1760	20.673472	1498	24.130732	1782	24.18159	1846	22.978242	1687	19.291286	1376	20.685703
ENSG00000032444	PNPLA6	PNPLA6	8.268997	1479	9.27427	1607	7.4077	1255	8.284276	1512	9.200581	1675	7.107524	1472	5.474082	1072	5.906474	1013	4.209994	786	4.689648	823	4.500972	838	5.006421	892	6.141888	1168	8.186863	1413	5.84622	1232	5.414348	1017	5.18868	921	6.14792	1239	5.423494	1027	6.017638	1060	5.661368	1083	4.502792	836	4.970552	844	5.826885
ENSG00000032742	IFT88	IFT88	3.038372	365	3.672385	432	3.462185	381	3.617397	459	3.298635	413	4.021389	535	2.67452	335	2.271467	242	2.498436	238	2.006356	207	2.917995	342	2.297383	254	1.774679	205	2.278959	271	2.239918	285	2.099906	247	2.185601	239	2.268457	274	3.156784	368	3.121296	351	2.665064	293	2.967654	347	2.360373	271	2.572259
ENSG00000033011	ALG1	ALG1	51.464397	4491	52.350961	4588	45.206072	3770	50.25209	4634	51.173634	4708	39.852422	3893	26.858462	2499	33.111703	2720	29.780149	2596	29.288036	2430	24.915955	2213	29.539988	2520	39.114689	3561	40.22971	3578	43.629765	4333	46.855541	4107	35.671073	2944	40.459166	3773	37.191395	3253	40.82263	3634	38.553888	3531	34.563294	3062	37.16186	3193	35.27561
ENSG00000033030	ZCCHC8	ZCCHC8	4.423892	997	8.079321	997	5.446308	1159	8.139352	1085	8.912506	1170	4.636697	1160	10.960921	1448	6.014385	1253	6.017775	1369	5.477137	1199	5.796616	1300	9.537719	1228	4.876537	1177	4.901771	1092	8.897737	1268	4.564078	916	8.380291	1072	4.932185	1216	4.066151	934	8.008845	1010	8.083256	1042	8.259316	1041	8.3525	1018	4.182361
ENSG00000033050	ABCF2	ABCF2-H2BE1	15.673883	2254	16.683548	2417	15.537532	2156	15.999908	2394	16.117035	2466	13.263563	2148	20.023601	3096	22.256446	3035	17.62915	2530	19.569749	2687	19.155593	2817	21.389076	2998	19.905997	3014	22.990456	3356	21.115164	3476	21.5085	3132	20.044466	2744	18.480872	2860	27.704061	4024	29.459392	4335	27.446821	4149	25.946668	3814	27.005307	3848	25.288928
ENSG00000033100	CHPF2	CHPF2	5.322409	790	5.977991	944	4.836846	703	5.398374	865	5.723783	956	4.464341	799	6.073426	958	6.601754	976	6.217923	894	5.049664	745	5.022721	789	6.351408	969	8.439051	1411	9.011565	1428	6.969242	1212	7.585329	1176	6.926889	1013	6.902445	1132	7.299655	1173	8.843103	1357	8.214819	1360	7.809256	1215	7.933432	1237	8.303311
ENSG00000033122	LRRC7	LRRC7	0.171537	6	0.171443	6	0.287449	10	0.288274	10	0.237994	9	0.307289	14	0.250898	9	0.349888	13	0.138805	5	0.09324	3	0.059092	2	0.165538	8	0	0	0.15591	6	0.076984	3	0	0	0.070015	3	0	0	0.048424	2	0.043073	2	0.138756	5	0.294031	10	0.204753	7	0
ENSG00000033170	FUT8	FUT8	1.47261	312	1.37093	284	1.425231	289	1.70636	352	1.53202	332	1.064217	253	0.978438	221	0.794194	142	0.87217	175	0.575953	113	0.8809	171	0.859749	161	0.964693	213	1.703486	335	1.44451	260	0.934206	199	1.061861	213	0.596366	125	0.670169	143	1.492262	258	1.184327	263	0.995448	200	1.708607	288	0.931729
ENSG00000033178	UBA6	UBA6	3.289599	1288	3.218505	1265	3.853194	1435	3.98274	1632	3.305734	1365	3.799824	1631	5.519952	2263	5.258185	1937	5.331777	2069	4.988177	1857	5.485346	2163	5.317961	2005	4.741819	1937	5.478931	2157	5.022493	2173	4.95152	1947	5.243122	1942	4.253757	1780	3.808909	1480	5.183266	2055	4.297124	1738	4.675578	1864	5.028212	1926	3.910833
ENSG00000033327	GAB2	GAB2	0.706515	177	0.654229	164	0.825083	197	0.86044	227	0.682575	180	0.676482	190	1.353389	360	0.937423	220	1.358263	339	1.304412	302	1.002038	254	1.347373	329	1.003365	261	1.417647	361	0.823322	234	0.722272	181	0.95066	225	1.177973	314	1.615541	404	2.100228	536	1.548843	406	1.523115	387	1.557989	384	1.768651
ENSG00000033627	ATP6V0A1	ATP6V0A1	11.515665	1862	10.986653	1621	10.707618	1649	10.377708	1771	14.125225	2136	10.10339	1867	7.71295	1380	8.169835	1168	7.287066	1230	6.361951	997	6.286639	1043	8.253839	1334	7.376951	1296	9.606321	1445	7.449791	1429	7.516034	1260	6.864494	1097	6.032158	1090	9.770398	1580	8.120786	1364	7.297971	1272	7.881826	1306	9.060275	1245	8.747167
ENSG00000033800	PIAS1	PIAS1	2.541513	845	2.606362	870	2.546571	809	2.874571	1006	2.320079	813	2.150916	801	2.57913	902	2.713985	833	2.345863	738	2.404472	744	2.575683	838	2.386873	775	2.875326	997	3.020455	1007	2.874025	1084	2.028602	677	2.710651	852	3.483118	1233	2.816937	938	3.142665	1052	3.328527	1148	3.262685	1088	3.544963	1158	2.600649
ENSG00000033867	SLC4A7	SLC4A7	3.190501	847	3.309478	879	3.21718	812	3.108914	867	2.782997	801	2.8294	849	9.047692	2658	10.17571	2691	8.705794	2436	9.612951	2479	8.90987	2399	9.041183	2340	9.866481	2720	10.70855	2976	9.078174	2779	8.484024	2303	7.47563	1975	6.825999	1973	7.6369	2013	12.138657	3288	9.890634	2865	10.137722	2720	9.430982	2486	8.558672
ENSG00000034053	APBA2	APBA2	3.556383	470	2.599034	431	2.649206	374	2.909616	452	2.362458	411	1.974443	366	0.909015	160	0.952809	148	1.144413	189	1.156506	182	1.14503	192	1.093986	177	1.426728	246	1.391167	222	1.155121	217	1.140241	189	0.720283	113	1.202008	212	1.313629	218	1.854811	280	1.604366	249	1.590908	268	1.036329	169	1.425663
ENSG00000034152	MAP2K3	LOC107972404	52.45718	4934	49.086284	4645	44.582366	4018	48.065893	4766	50.215303	4985	40.891111	4314	66.132648	6618	74.933673	6616	53.582654	4986	60.076057	5364	58.27914	5649	63.559417	5824	76.629854	7527	81.161178	7830	78.092159	8357	88.379224	8325	68.961056	6103	73.938065	7427	111.661315	10528	117.25222	11253	114.762915	11210	105.568378	10087	91.61809	8480	104.019373
ENSG00000034239	EFCAB1	EFCAB1	0	0	0	0	0	0	0	0	0	0	0	0	0	0	0	0	0	0	0	0	0	0	0	0	0	0	0	0	0	0	0	0	0.025189	2	0	0	0	0	0	0	0	0	0	0	0	0	0
ENSG00000034510	TMSB10	TMSB10	734.553772	14911	731.423889	14909	702.232605	13629	644.86084	13832	759.405212	16253	699.789551	15937	938.982483	20313	1074.7323	20529	1177.476318	23872	1254.105347	24204	1213.292847	25032	1184.438965	23493	1201.266724	25437	943.691284	19535	1208.754883	27927	1385.477783	28250	1220.392212	23434	1242.659546	26967	1605.648071	32672	1201.551392	24924	1279.344238	27255	1439.797974	29759	1358.273804	27208	1492.487671
ENSG00000034533	ASTE1	ASTE1	1.606528	176	1.485572	164	1.452312	151	1.935801	202	2.111019	240	2.017923	248	1.062283	124	1.795345	184	1.472712	159	1.009967	102	1.404773	156	1.122871	117	0.600393	69	1.391845	151	1.807615	226	1.428742	158	1.143039	109	1.840095	193	1.402852	155	1.391314	156	1.310104	141	1.194093	132	1.58271	171	1.357915
ENSG00000034677	RNF19A	RNF19A	3.501589	621	3.783814	675	3.84806	652	4.658208	861	4.785326	895	3.158092	624	8.512683	1609	8.014398	1337	7.941688	1407	7.847564	1323	7.330267	1320	8.063487	1397	7.065335	1306	8.559355	1544	7.778385	1560	7.724825	1372	7.880767	1322	7.802915	1452	8.44613	1499	11.26251	2034	10.578719	1953	9.823064	1771	10.693555	1868	9.029796
ENSG00000034693	PEX3	PEX3	10.442087	827	12.952813	1018	14.145669	1074	12.078893	1001	11.380272	942	9.629482	847	3.960797	329	5.712643	423	5.256711	415	3.796513	287	5.682339	457	5.21996	406	4.522755	360	7.098375	576	6.774143	606	6.752474	539	5.469962	414	6.805237	572	8.432005	677	10.247863	810	8.756077	721	7.868642	635	7.280091	550	7.768076
ENSG00000034713	GABARAPL2	GABARAPL2	29.584655	1210	28.48747	1174	31.979792	1255	26.644617	1155	35.359827	1530	24.556334	1131	25.098443	1098	29.556868	1141	25.324976	1038	27.857587	1070	25.873096	1074	24.949819	1001	27.306793	1169	34.83946	1457	36.971101	1723	31.687226	1306	31.253411	1214	35.99001	1579	38.930119	1601	35.70025	1497	35.516339	1529	45.147183	1886	33.58135	1360	39.828459
ENSG00000034971	MYOC	MYOC	0.019983	2	0	0	0	0	0	0	0	0	0	0	0	0	0	0	0	0	0	0	0	0	0	0	0	0	0	0	0	0	0	0	0	0	0	0	0	0	0	0	0	0	0	0	0	0	0
ENSG00000035115	SH3YL1	SH3YL1	3.492841	329	4.356669	380	4.204536	360	3.806676	332	3.691228	352	3.937592	337	1.889643	220	3.339353	251	3.328664	287	4.10095	323	2.814388	275	3.085576	247	2.817861	227	3.632173	368	2.30708	271	2.481524	217	2.95807	215	2.169766	261	3.177939	252	4.72429	408	4.391262	374	3.084074	346	3.887524	336	3.761882
ENSG00000035141	FAM136A	FAM136A	82.885004	6109	87.316893	6446	88.404872	6231	82.254621	6389	84.947894	6609	80.291562	6653	42.390112	3281	42.417437	2884	43.151022	3140	40.817644	2827	42.296722	3125	46.25374	3288	42.754744	3232	48.916469	3601	49.476677	4115	42.648293	3114	51.652063	3574	47.479196	3683	46.057948	3366	49.540275	3714	48.955438	3744	51.435427	3816	49.35695	3546	47.094988
ENSG00000035403	VCL	VCL	7.401053	1966	7.502479	2001	7.568538	1922	7.982327	2240	7.680042	2151	7.198114	2144	4.213273	1193	4.646844	1162	4.691348	1244	3.844415	971	4.220695	1140	5.085765	1320	4.601501	1275	5.522183	1493	5.134017	1552	4.211901	1124	3.838668	965	4.694451	1333	5.840978	1556	7.326005	1988	6.890378	1921	7.002745	1894	7.572988	1985	5.736843
ENSG00000035499	DEPDC1B	DEPDC1B	23.981441	2447	27.854756	2858	26.129555	2552	23.137829	2489	24.642451	2624	20.669103	2367	8.921559	973	9.635254	928	10.438878	1061	9.036432	877	8.882924	922	9.054732	906	9.736383	1038	15.750921	1624	12.197078	1416	10.6604	1096	10.302	997	12.1048	1315	9.668379	987	14.261566	1489	13.568855	1447	11.928463	1238	9.177597	927	9.820543
ENSG00000035664	DAPK2	DAPK2	0.018131	6	0	0	0	0	0.033989	8	0	0	0.031292	7	0.01606	4	0	0	0.04727	8	0	0	0.017171	4	0.005752	2	0	0	0.021739	5	0.06001	10	0	0	0.043826	8	0.027702	6	0.037291	10	0	0	0	0	0.023203	1	0.029362	6	0.008735
ENSG00000035681	NSMAF	NSMAF	4.684666	685	4.789551	703	4.59034	642	5.427864	840	4.017989	619	3.825218	627	4.294731	690	4.361031	600	4.183135	621	3.872507	538	4.428178	658	4.130507	613	3.796812	579	4.234198	631	3.971452	678	3.482318	512	3.644711	507	3.266977	511	4.159211	609	5.080293	764	4.721559	725	5.063135	768	5.292716	764	4.113007
ENSG00000035687	ADSS	ADSS2	13.347005	1519	11.677313	1335	12.951799	1409	15.010933	1805	11.920704	1430	11.97325	1529	8.925387	1083	11.049146	1183	10.377919	1180	10.410809	1127	11.095222	1283	9.82477	1093	9.85906	1171	12.840172	1490	12.328844	1597	10.250975	1172	11.886638	1280	11.497831	1399	12.786888	1459	18.360714	2135	16.516127	1973	15.752008	1825	15.152125	1702	12.942266
ENSG00000035720	STAP1	STAP1	0	0	0	0	0	0	0	0	0	0	0.028732	2	0.076478	6	0.028528	2	0	0	0	0	0	0	0	0	0	0	0	0	0.017145	2	0	0	0.082401	5	0	0	0	0	0	0	0	0	0	0	0	0	0
ENSG00000035862	TIMP2	TIMP2	4.513128	670	4.022481	597	4.108445	578	4.205798	656	4.092225	626	3.650485	603	5.228735	773	4.612121	611	4.305653	626	4.821916	668	4.042795	589	4.96546	667	5.130812	777	5.209638	786	6.18487	1044	5.387797	797	5.608631	765	5.538746	855	6.842486	998	6.198654	943	5.416885	839	6.261282	926	4.89887	713	6.098345
ENSG00000035928	RFC1	RFC1	9.517166	1896	10.057075	2008	10.575594	2013	9.281444	1952	8.749956	1831	8.631047	1925	4.730386	991	5.032288	915	4.539602	898	4.479218	840	4.764116	961	5.486463	971	4.648172	970	5.341182	1080	4.503591	1004	4.09986	825	4.327626	814	4.842782	1028	4.158894	831	6.074511	1229	5.452013	1131	5.553464	1111	5.466718	1074	4.14076
ENSG00000036054	TBC1D23	TBC1D23	6.154803	922	6.2674	941	6.71404	961	6.677339	1058	6.004729	949	5.983169	1006	6.929794	1105	6.167105	867	7.764077	1162	6.934726	988	7.090712	1083	6.814129	1002	8.820741	1380	7.197056	1099	6.426932	1101	7.597018	1142	6.554048	933	6.187314	991	6.85826	1035	9.210414	1412	8.944107	1407	8.685063	1323	9.074857	1341	7.408609
ENSG00000036257	CUL3	CUL3	14.037901	2342	10.684884	2662	13.122822	2533	11.040334	2600	8.526645	2456	8.842598	2582	13.813056	3322	12.974654	2735	15.007629	3335	21.492993	2965	13.817608	3357	42.193148	3262	17.149166	3687	15.001672	4056	12.411476	3824	16.053534	3280	12.061332	3003	22.999517	3517	13.159285	3450	28.837442	4670	20.774362	4620	16.703647	4460	20.362766	4536	17.123328
ENSG00000036448	MYOM2	MYOM2	0	0	0	0	0	0	0	0	0	0	0	0	0	0	0	0	0	0	0	0	0	0	0	0	0	0	0	0	0	0	0	0	0	0	0	0	0	0	0	0	0	0	0	0	0	0	0
ENSG00000036473	OTC	OTC	0.052826	4	0.088226	6	0.088472	6	0.019063	2	0	0	0.164984	13	0.024592	2	0	0	0	0	0	0	0	0	0	0	0.173108	12	0	0	0.11134	9	0	0	0.256848	16	0.028841	2	0.04255	3	0.090517	6	0	0	0	0	0.207049	14	0.114537
ENSG00000036530	CYP46A1	CYP46A1	0	0	0	0	0	0	0	0	0	0	0	0	0	0	0.004296	2	0	0	0	0	0	0	0	0	0	0	0	0	0	0	0	0	0	0	0	0	0	0	0.020246	2	0	0	0	0	0	0	0
ENSG00000036549	AC118549.1	ZZZ3	4.445107	788	3.807247	678	4.117675	697	3.870109	724	3.732625	698	3.577827	711	5.942953	1120	6.40071	1067	6.509134	1149	5.171468	871	5.243101	944	5.737563	991	5.93135	1096	8.27552	1482	7.956209	1565	7.395664	1316	7.122437	1189	6.752135	1279	7.115418	1260	10.451518	1826	9.147598	1665	7.511516	1355	9.89765	1616	7.529877
ENSG00000036565	SLC18A1	SLC18A1	0	0	0	0	0	0	0	0	0	0	0	0	0	0	0	0	0	0	0	0	0	0	0	0	0	0	0	0	0	0	0	0	0	0	0	0	0	0	0	0	0	0	0	0	0	0	0
ENSG00000036672	USP2	USP2	2.39476	364	2.667337	410	2.115135	310	3.141291	420	2.655913	429	2.645957	454	2.955395	467	2.702935	389	1.864269	285	2.906571	329	3.006106	368	2.262201	335	3.822721	452	2.681412	419	2.180895	380	2.145709	330	2.858557	389	2.364666	387	2.081221	319	3.030984	474	3.218967	492	2.648115	412	2.985997	425	2.371809
ENSG00000036828	CASR	CASR	0	0	0	0	0	0	0	0	0	0	0	0	0	0	0	0	0	0	0	0	0	0	0	0	0	0	0	0	0	0	0	0	0	0	0	0	0	0	0	0	0	0	0	0	0	0	0
ENSG00000037042	TUBG2	--	12.138648	875	11.219278	812	9.097945	627	9.122996	695	13.352274	1015	10.559381	854	11.838195	910	10.88011	738	11.834765	852	11.172081	766	10.544194	773	11.118306	783	8.621322	649	8.198589	603	7.418423	609	7.448981	540	9.395853	641	9.507533	733	7.97234	576	6.354541	468	7.357226	557	8.324895	611	6.875524	489	7.089363
ENSG00000037241	RPL26L1	RPL26L1	54.328593	1548	60.358961	1698	50.056031	1390	50.670559	1518	49.086106	1460	52.894501	1705	43.909202	1316	45.768464	1222	51.997931	1472	55.269247	1460	51.961967	1455	44.566441	1221	58.942383	1778	53.304793	1538	59.555848	1884	64.127318	1859	59.321104	1614	61.584715	1871	66.061408	1833	64.874346	1879	65.764978	1915	69.285875	1939	59.92001	1694	61.061954
ENSG00000037280	FLT4	FLT4	0	0	0	0	0.034538	6	0	0	0	0	0	0	0	0	0	0	0	0	0	0	0	0	0	0	0	0	0	0	0	0	0	0	0	0	0	0	0.016459	4	0.014262	4	0.015623	3	0	0	0.014938	4	0
ENSG00000037474	NSUN2	NSUN2	23.5618	3186	23.266978	3152	23.854681	3083	23.296624	3325	23.723153	3371	20.99106	3184	32.325638	4657	29.142673	3707	31.67001	4264	31.683851	4072	29.968003	4088	31.425933	4116	25.445411	3585	33.013684	4544	27.529606	4236	22.978976	3117	30.487261	3829	24.458551	3535	33.911552	4596	41.398851	5719	38.429927	5436	38.917434	5336	37.429212	4973	33.158264
ENSG00000037637	FBXO42	FBXO42	2.86335	724	3.494522	887	3.260336	784	2.80137	728	3.327016	884	2.888269	822	3.358271	835	3.575744	846	3.322902	815	3.087394	743	3.236865	825	3.562626	843	3.095135	811	4.147744	1050	3.937513	1098	4.390645	1041	3.503585	819	3.654998	957	3.704736	940	4.228425	1081	3.987452	1050	4.205397	1083	4.078973	1014	3.414161
ENSG00000037749	MFAP3	MFAP3	1.661831	197	1.510471	180	2.139291	242	2.133573	267	2.024334	253	1.584813	211	2.103594	266	2.025607	226	1.749935	207	1.548542	175	2.037623	246	1.958807	227	3.226092	399	3.827901	462	3.463966	467	2.779606	331	2.74017	307	2.664469	338	2.880923	342	4.722813	572	4.29645	528	3.207117	387	3.160598	359	3.132514
ENSG00000037757	MRI1	MRI1	7.536137	912	9.121631	1098	8.366756	953	9.401084	1192	9.477334	1188	8.77199	1173	15.114542	1959	17.320841	1988	17.129458	2083	16.199493	1896	13.647924	1696	12.874075	1537	20.303835	2504	23.993428	2904	16.727096	2294	17.004181	2102	19.497207	2252	13.235124	1728	13.145626	1597	13.393773	1642	13.297756	1655	12.910694	1576	13.697531	1565	13.030064
ENSG00000037897	METTL1	METTL1	11.798901	950	10.825206	855	9.602677	713	10.530825	851	11.024127	947	9.418928	832	6.773721	571	7.02087	513	5.843665	403	4.855213	358	5.774127	477	5.990087	477	8.199097	610	8.114113	604	6.586309	559	6.435731	527	7.690103	586	6.285956	505	9.430025	693	7.356225	592	7.388873	617	7.641548	617	6.633057	507	7.105517
ENSG00000037965	HOXC8	HOXC8	0	0	0	0	0	0	0	0	0	0	0	0	0	0	0	0	0	0	0	0	0	0	0	0	0	0	0	0	0	0	0	0	0	0	0	0	0	0	0	0	0	0	0	0	0	0	0
ENSG00000038002	AGA	AGA	5.871017	507	6.682092	580	6.063737	501	5.57442	507	5.823858	531	5.70909	546	5.00087	460	4.489416	365	4.735382	409	5.250968	431	5.10056	448	5.019779	423	5.997904	540	6.093101	536	6.779154	666	6.419308	557	5.436901	445	6.903375	637	5.894806	511	6.794687	600	6.433963	583	6.427948	565	5.695081	485	6.16693
ENSG00000038210	PI4K2B	PI4K2B	9.19877	1333	10.37077	1509	9.440716	1308	9.669852	1481	9.821692	1501	8.275127	1346	4.49804	695	5.327162	727	5.669336	821	6.185102	852	5.951827	877	6.349555	899	4.765367	721	8.380826	1239	7.180348	1184	6.076269	885	5.908601	810	6.015807	932	6.822634	991	10.629422	1574	10.062903	1531	8.698275	1284	8.414935	1204	8.253309
ENSG00000038219	BOD1L1	BOD1L1	1.641296	535	1.77031	607	2.38652	706	2.345757	566	1.971402	615	2.200034	804	3.749843	1248	2.63317	945	3.421086	1225	2.78797	925	2.870163	1048	2.623231	983	2.125175	854	2.736126	946	2.70037	947	2.478572	928	2.934724	893	2.518389	835	2.638017	908	2.549035	827	2.435721	766	2.970825	959	2.138039	646	2.37718
ENSG00000038274	MAT2B	MAT2B	14.509943	1275	16.757284	1455	14.299242	1182	16.385415	1570	15.159735	1419	13.46554	1311	10.170518	964	11.982971	1036	10.223174	912	9.460646	796	11.732687	1034	9.921853	881	12.555521	1130	16.626664	1479	16.71322	1678	13.703517	1217	12.44016	1046	13.659331	1262	11.47903	1017	16.969477	1527	14.365995	1355	13.509587	1216	10.845065	976	12.32766
ENSG00000038295	TLL1	TLL1	0	0	0	0	0	0	0	0	0	0	0	0	0	0	0	0	0	0	0	0	0	0	0	0	0	0	0.007144	3	0	0	0	0	0	0	0	0	0	0	0	0	0.020825	6	0	0	0	0	0
ENSG00000038358	EDC4	EDC4	7.826914	1537	6.867458	1355	6.565936	1234	6.848052	1422	7.941522	1645	6.749396	1488	6.549209	1316	4.794223	887	5.245191	991	5.942213	1110	4.971315	993	5.496695	1049	4.773196	979	4.926367	987	4.310274	938	6.779275	1338	5.390853	1002	4.540338	954	5.897605	1162	5.217467	1048	5.651595	1078	5.541277	1109	5.917789	1148	5.607779
ENSG00000038382	TRIO	TRIO	2.329422	1032	2.433463	1074	2.312645	986	2.13094	1019	2.381053	1117	4.310235	1112	3.127935	1405	3.109194	1134	3.706713	1176	3.466424	1160	2.689057	1195	4.133774	1127	2.854083	971	3.9245	1202	2.311996	1113	1.576874	668	2.099014	817	1.95387	680	2.35729	953	2.900356	1276	2.550293	1163	2.913251	1081	2.891961	1162	2.482189
ENSG00000038427	VCAN	VCAN	3.648645	1886	3.8766	2012	4.035294	1994	5.478078	2183	3.915958	2087	3.879431	2221	3.004036	1618	3.489916	1646	4.749826	1704	3.562015	1465	3.217826	1690	2.976346	1476	3.031258	1579	5.329396	2100	3.517198	1972	2.856931	1483	3.395388	1622	2.918926	1494	2.941947	1524	6.83139	2019	3.628323	1907	3.634629	1807	7.202512	2213	3.540659
ENSG00000038532	CLEC16A	CLEC16A	4.302939	1027	3.657368	866	4.288801	970	3.742886	953	3.832152	1030	3.626974	1079	2.97197	644	2.261132	459	2.500781	478	1.948153	372	2.322943	408	2.756172	519	2.878957	617	2.735211	620	3.606073	725	2.157745	510	2.571383	539	2.49632	537	3.299341	594	2.881605	649	3.280915	676	3.016013	620	4.415604	857	2.541301
ENSG00000038945	MSR1	MSR1	0	0	0	0	0	0	0	0	0	0	0	0	0	0	0	0	0.012236	2	0	0	0	0	0	0	0	0	0	0	0	0	0	0	0	0	0	0	0	0	0	0	0	0	0	0	0	0	0
ENSG00000039068	CDH1	CDH1	3.604482	722	4.174354	827	3.7331	715	4.534634	959	4.088736	863	4.101891	907	0.779845	167	1.186006	224	1.030681	206	1.079111	206	0.818064	167	0.953181	187	1.522781	318	1.748016	357	1.900236	433	1.455213	293	1.421216	269	1.097092	235	1.287075	259	1.013008	207	1.224205	252	1.2281	251	1.254448	247	1.128765
ENSG00000039123	MTREX	MTREX	12.196676	2054	12.183157	2070	12.768224	2049	12.577967	2220	10.518017	1873	11.097006	2106	8.795505	1532	9.749819	1462	11.401771	1831	10.070679	1513	10.977192	1807	10.495403	1623	10.88224	1827	10.926909	1866	10.989226	2057	9.975333	1683	10.327852	1597	9.329001	1648	10.467085	1736	15.343579	2663	12.535422	2218	12.593331	2154	15.192862	2482	10.536566
ENSG00000039139	DNAH5	DNAH5	0	0	0	0	0	0	0	0	0	0	0.002786	2	0	0	0	0	0	0	0	0	0	0	0	0	0	0	0.003392	3	0	0	0	0	0	0	0	0	0	0	0	0	0.005828	4	0	0	0	0	0
ENSG00000039319	ZFYVE16	ZFYVE16	3.206996	890	3.674084	1023	3.391531	899	3.035502	890	2.655454	766	3.355249	1030	2.327924	682	2.671524	675	2.819872	780	3.295333	855	2.851416	723	2.546634	684	2.495097	707	3.041509	850	2.925585	835	2.490498	684	2.597807	664	2.333235	661	2.012684	552	2.762077	784	3.29092	795	3.336968	919	3.39688	866	2.076492
ENSG00000039523	RIPOR1	RIPOR1	6.205532	1080	5.548038	912	5.688845	908	4.582139	812	6.603567	1210	5.344869	979	5.488399	1010	4.98125	815	4.230283	703	5.021602	831	4.77664	828	5.376083	909	4.971126	882	6.076258	1045	4.89333	965	5.326217	910	5.359875	876	4.793224	848	8.357386	1459	7.336763	1267	7.377874	1305	6.630414	1139	6.205734	1037	6.866137
ENSG00000039537	C6	C6	0	0	0	0	0	0	0	0	0	0	0.01047	2	0.050606	9	0.038681	6	0	0	0	0	0.018562	3	0	0	0	0	0	0	0	0	0	0	0	0	0	0	0	0	0	0	0	0	0	0	0	0	0
ENSG00000039560	RAI14	RAI14	4.575038	937	4.64078	973	4.522409	892	4.412346	926	4.206292	913	4.095162	953	3.134842	691	2.815219	549	3.309962	684	2.925193	574	3.118909	647	3.21096	644	2.556354	524	4.165518	880	3.383006	788	2.519425	525	3.244667	630	2.940073	644	4.088682	821	4.765767	1008	4.6734	1010	4.86064	994	5.930129	971	3.819129
ENSG00000039600	SOX30	SOX30	0	0	0	0	0	0	0	0	0	0	0	0	0	0	0	0	0.013638	2	0	0	0	0	0.014246	2	0	0	0	0	0	0	0	0	0.011868	2	0	0	0	0	0	0	0.037652	6	0	0	0	0	0.013474
ENSG00000039650	PNKP	PNKP	9.666861	713	7.504329	604	6.301903	477	7.232971	588	6.254074	515	6.104018	524	7.977624	594	6.004614	441	5.621226	418	6.839945	486	4.6855	390	6.741152	473	5.832674	495	6.602149	519	5.817979	522	6.683278	490	5.48957	374	4.928452	396	6.856905	466	6.13788	474	5.847635	444	6.037641	463	3.577446	255	6.244951
ENSG00000039987	BEST2	BEST2	0	0	0	0	0	0	0	0	0	0	0.02178	2	0.048531	5	0	0	0	0	0.066597	6	0.01696	2	0.059417	6	0.098869	9	0.041052	4	0.042515	5	0.0653	6	0.090325	8	0	0	0	0	0	0	0	0	0.088556	9	0	0	0
ENSG00000040199	PHLPP2	PHLPP2	1.137285	383	1.329951	425	1.152435	372	1.195996	395	1.126978	407	1.23669	468	1.18763	435	1.584471	490	1.443032	460	1.489875	491	1.451962	497	1.549193	510	1.027365	372	1.936203	641	1.614832	590	0.991929	333	1.807968	569	1.091459	405	1.472159	499	2.318007	721	2.00613	665	2.082444	711	2.206428	732	1.415901
ENSG00000040275	SPDL1	SPDL1	8.132638	888	8.337034	911	8.940043	934	8.296813	956	7.654959	877	8.000222	978	3.338742	389	3.461311	354	3.260397	354	2.730264	284	3.734037	415	3.152768	336	3.974703	453	3.97924	439	2.944741	366	3.656526	401	3.980967	412	3.770244	438	3.510085	385	4.424161	489	4.418714	502	4.727555	526	4.090496	438	3.394778
ENSG00000040341	STAU2	STAU2	6.229766	726	6.674388	874	6.636897	813	7.785004	871	7.915534	801	5.985385	766	2.903123	353	2.433225	349	2.389456	281	2.24442	266	2.050515	262	2.426349	319	2.435108	336	3.562537	440	3.400586	452	1.617188	140	2.430296	289	2.991524	382	3.221153	418	5.2027	582	3.446435	477	4.801408	492	4.122308	467	3.482555
ENSG00000040487	PQLC2	SLC66A1	27.290222	2126	24.761442	1989	25.17263	1872	25.162401	1921	28.640508	2288	21.367101	1842	25.868126	2003	30.068622	2147	24.324744	1865	27.637996	2122	25.049081	1959	27.093209	2049	32.472216	2689	29.793813	2306	30.311871	2755	33.528553	2794	27.644646	2121	28.464337	2390	42.403484	3467	36.864145	2880	34.499842	2798	35.748327	2938	34.801303	2684	36.279913
ENSG00000040531	CTNS	CTNS	11.895042	1396	11.782713	1372	11.39442	1266	11.221356	1358	11.370459	1390	9.554936	1211	7.189206	877	7.692531	835	6.042963	695	6.775356	743	6.854433	782	8.060059	916	8.634104	1040	9.415289	1120	9.140465	1200	11.163112	1303	6.558226	730	9.085351	1102	8.508809	969	9.929191	1190	9.152239	1092	10.452926	1238	9.112898	1039	7.995797
ENSG00000040608	RTN4R	RTN4R	0.497987	44	0.211413	19	0.463215	40	0.282417	27	0.457515	43	0.188346	18	0.042537	5	0.133491	12	0.079287	7	0.036221	4	0	0	0.19377	17	0.110228	11	0.066652	6	0.114129	12	0.174167	16	0.227622	20	0.509126	49	0.0776	7	0.204639	19	0.074301	7	0.12394	12	0.183714	17	0.096644
ENSG00000040633	PHF23	PHF23	13.724296	1137	13.561984	1121	12.151219	968	14.17991	1190	12.622794	1106	13.033136	1081	20.828232	1840	25.129069	1886	20.452235	1703	20.888825	1651	19.21244	1624	23.705399	1916	22.884109	1990	27.515022	2153	26.521675	2439	26.826557	2247	22.653809	1787	24.763296	2192	39.949303	3082	35.427099	2812	42.336853	2912	29.356207	2479	33.278957	2633	32.750669
ENSG00000040731	CDH10	CDH10	0	0	0	0	0	0	0	0	0	0	0	0	0	0	0	0	0	0	0.012509	2	0	0	0	0	0	0	0	0	0.015653	3	0	0	0	0	0	0	0	0	0	0	0	0	0	0	0	0	0
ENSG00000040933	INPP4A	INPP4A	1.166118	447	1.262479	516	1.139991	441	1.090387	470	0.943868	373	1.172456	529	0.995628	424	1.138004	416	0.975324	399	1.038074	394	0.982747	392	1.136803	422	0.769142	323	1.332051	539	0.669441	311	0.951411	378	0.809474	303	0.893554	339	0.859443	349	1.143112	455	1.501254	498	1.204883	473	0.989464	386	0.896904
ENSG00000041353	RAB27B	RAB27B	0	0	0	0	0	0	0	0	0	0	0	0	0	0	0.007133	2	0	0	0	0	0	0	0	0	0	0	0	0	0	0	0	0	0	0	0	0	0	0	0	0	0	0	0.011228	4	0	0	0.005297
ENSG00000041357	PSMA4	--	97.632529	4963	79.432823	4633	71.308039	4855	44.703188	5150	85.429799	4908	79.868165	5323	44.786448	4265	58.16768	3814	71.010048	5181	87.344178	4481	81.286785	4995	66.997314	4271	63.668388	4575	67.099721	4489	53.697201	4859	78.921529	5694	84.92484	5097	85.181239	5992	55.143569	5631	79.714398	5943	82.844216	6093	113.048042	6174	105.738501	5239	81.682693
ENSG00000041515	MYO16	MYO16	0	0	0	0	0	0	0	0	0	0	0	0	0	0	0	0	0	0	0	0	0.006402	2	0.026568	8	0	0	0	0	0.015956	6	0	0	0	0	0.030574	10	0	0	0.006324	2	0.011418	4	0	0	0.01716	6	0.023388
ENSG00000041802	LSG1	LSG1	6.906157	1010	6.72917	988	6.2328	872	6.509789	1006	6.933933	1069	6.819182	1119	8.831744	1376	8.848426	1218	9.315495	1361	9.925295	1380	9.171425	1363	8.973511	1282	8.515825	1299	9.971052	1486	8.611392	1433	7.164855	1053	10.351013	1432	7.765829	1214	9.677384	1419	11.800961	1763	10.941355	1679	10.663756	1588	11.138265	1607	11.002659
ENSG00000041880	PARP3	PARP3	5.729528	541	6.073538	568	5.655411	512	4.788151	483	6.110258	618	5.384033	579	5.55741	592	4.928183	441	4.97985	474	5.248977	479	4.24373	435	4.937731	461	7.150232	744	3.725074	369	4.902009	565	5.267853	506	6.035044	548	4.774093	511	4.511203	458	4.834948	466	4.068952	423	4.205666	434	4.438243	414	4.383975
ENSG00000041982	TNC	TNC	0	0	0	0	0	0	0	0	0	0	0	0	0	0	0	0	0	0	0	0	0	0	0	0	0	0	0	0	0	0	0	0	0	0	0	0	0	0	0	0	0.012798	5	0	0	0	0	0
ENSG00000041988	THAP3	THAP3	10.790676	536	8.287199	437	8.546128	443	10.567214	611	8.576296	483	7.312861	455	11.500085	649	14.207367	681	11.345724	583	11.400907	590	10.292188	539	12.732072	671	16.170005	864	15.97713	816	15.946778	975	17.053142	900	11.903142	618	16.985057	897	15.179232	771	11.177871	597	12.863406	712	11.559555	623	10.239103	519	14.015042
ENSG00000042062	RIPOR3	RIPOR3	0.055825	10	0	0	0	0	0.018878	4	0	0	0	0	0.009673	2	0	0	0.013713	3	0	0	0	0	0	0	0	0	0.010912	2	0	0	0.06484	12	0.023449	4	0	0	0.009059	2	0	0	0	0	0	0	0	0	0.035178
ENSG00000042088	TDP1	TDP1	8.442905	847	6.29379	745	8.338983	771	9.292615	934	4.718638	754	6.040958	865	2.436497	213	2.712273	264	2.931795	338	2.473143	217	2.833722	253	2.792866	326	3.418114	413	3.946337	434	3.09031	410	2.635184	352	3.193095	316	3.137832	365	2.526685	323	5.146894	522	4.33987	458	4.890331	421	5.159656	551	4.441381
ENSG00000042286	AIFM2	AIFM2	49.741963	6541	47.022097	6251	46.29324	5846	44.727426	6262	48.903317	6837	43.503807	6456	31.952781	4491	34.979728	4346	34.306745	4499	34.724867	4356	31.142231	4131	36.267399	4649	40.075017	5528	41.467153	5503	42.348493	6341	42.762344	5561	38.571072	4812	39.34649	5572	48.58066	6422	43.794293	5878	47.263624	6529	43.55609	5857	40.284478	5172	45.036315
ENSG00000042304	C2orf83	C2orf83	0	0	0	0	0	0	0	0	0	0	0	0	0	0	0	0	0	0	0	0	0	0	0	0	0	0	0	0	0	0	0	0	0	0	0	0	0	0	0.041172	1	0	0	0	0	0	0	0
ENSG00000042317	SPATA7	SPATA7	1.2357	108	0.619015	58	1.597643	130	0.712252	71	1.088223	109	1.182555	115	1.852582	179	1.242214	111	1.941252	165	1.5057	120	1.684107	148	1.488513	129	1.514977	143	1.480931	143	1.647169	168	1.453426	138	1.834698	164	1.52331	154	1.379348	123	2.034152	168	1.336418	113	2.265075	201	2.021248	141	1.001009
ENSG00000042429	MED17	MED17	5.262941	981	5.832757	910	4.961869	851	4.989108	916	4.79548	961	4.457975	930	8.593135	1395	10.280191	1439	8.458466	1599	7.76695	1443	8.482369	1459	8.732489	1254	8.85527	1746	12.210385	1872	12.845529	1984	8.147042	1429	10.990895	1459	12.012318	1600	8.316102	1405	15.742597	2026	13.706888	1917	13.577745	1815	10.83685	1562	11.354316
ENSG00000042445	RETSAT	RETSAT	19.261715	2433	22.350438	2814	21.274223	2454	21.637221	2875	22.156917	2909	22.40781	2821	26.035291	3362	26.206752	2998	25.73021	3077	23.870337	2801	21.864714	2732	27.822578	3308	29.503234	3797	39.980101	5001	30.743609	4306	28.982827	3550	30.567891	3556	29.226743	3781	25.912227	3073	32.322653	3913	27.507427	3346	26.884917	3255	27.667376	3316	26.675402
ENSG00000042493	CAPG	CAPG	4.605428	272	4.504467	267	5.2487	247	4.674663	249	6.291461	342	3.822714	250	3.62612	229	4.15775	220	2.806568	166	4.325814	243	3.533282	203	3.66538	192	5.54181	342	4.865602	293	4.237577	285	6.794085	360	3.378038	189	5.275195	333	4.468829	265	4.42343	227	4.491511	220	3.329908	200	5.353893	226	4.800808
ENSG00000042753	AP2S1	AP2S1	83.587479	3088	71.0152	2677	66.182605	2343	63.028445	2486	72.634614	2846	61.735504	2615	48.085765	1914	50.984883	1754	43.647365	1597	47.770322	1671	43.083826	1604	45.598061	1657	66.949733	2611	53.553504	2024	68.507607	2935	82.621419	3080	59.445666	2106	75.257928	3021	86.494379	3272	74.856216	2814	64.951881	2528	68.034687	2562	55.118105	2034	75.884072
ENSG00000042781	USH2A	USH2A	0.001898	2	0.002543	2	0	0	0.011528	10	0.018647	16	0.005375	5	0.020545	17	0	0	0	0	0.00225	2	0	0	0.002649	2	0	0	0	0	0	0	0	0	0.006429	5	0.003002	3	0	0	0	0	0	0	0	0	0.002763	3	0.004566
ENSG00000042813	ZPBP	ZPBP	0	0	0	0	0	0	0	0	0	0	0	0	0	0	0	0	0	0	0	0	0	0	0	0	0	0	0	0	0.044308	2	0	0	0	0	0	0	0	0	0	0	0	0	0	0	0	0	0
ENSG00000042832	TG	TG	0	0	0	0	0	0	0	0	0	0	0	0	0.010564	4	0.011637	4	0.007374	3	0.032138	11	0	0	0.385216	15	0.011051	4	0.010473	4	0	0	0	0	0.041819	14	0.032297	12	0	0	0	0	0	0	0.01704	7	0	0	0
ENSG00000042980	ADAM28	ADAM28	0	0	0	0	0	0	0	0	0	0	0	0	0	0	0	0	0	0	0	0	0	0	0.014279	5	0	0	0	0	0.003958	2	0	0	0	0	0	0	0	0	0	0	0	0	0	0	0	0	0
ENSG00000043039	BARX2	BARX2	0	0	0.135829	11	0	0	0	0	0	0	0.022344	2	0	0	0	0	0.041024	4	0	0	0.132163	10	0	0	0	0	0	0	0	0	0.023346	2	0	0	0	0	0	0	0	0	0	0	0	0	0	0	0
ENSG00000043093	DCUN1D1	DCUN1D1	2.68282	874	2.793062	913	3.218564	986	2.845127	940	2.98508	1014	2.428391	887	2.771199	958	3.120339	956	3.280781	1061	2.776753	854	3.323483	1094	3.20644	1020	3.200049	1087	4.410337	1438	4.158121	1516	3.677324	1191	3.385352	1035	3.374151	1164	3.876656	1263	5.358854	1757	4.773377	1616	4.516574	1484	3.971594	1276	4.06995
ENSG00000043143	JADE2	JADE2	2.988554	522	1.787091	354	1.86909	349	1.816637	350	2.240546	430	2.175833	449	1.902156	336	1.328828	229	1.208242	210	1.013703	163	1.161169	197	0.963205	185	1.492899	234	1.914802	330	1.884715	355	1.578844	279	1.382802	217	1.538423	224	1.272391	199	1.274901	205	0.966533	209	1.151685	185	1.401848	182	1.332209
ENSG00000043355	ZIC2	ZIC2	0.881441	108	0.57951	72	0.818575	96	0.788276	102	1.020081	132	0.842951	116	1.927162	251	2.168286	250	1.443623	177	1.837308	214	1.450002	180	2.002964	239	1.772805	226	3.261301	407	3.194383	444	1.192894	147	2.05405	238	1.791085	234	2.226967	273	1.980204	248	2.013933	259	2.405502	300	2.058012	248	1.644216
ENSG00000043462	LCP2	LCP2	0.007278	2	0	0	0	0	0	0	0	0	0	0	0.029408	7	0.008845	2	0	0	0	0	0.039469	8	0	0	0	0	0	0	0	0	0	0	0	0	0	0	0	0	0	0	0	0	0	0	0	0	0
ENSG00000043514	TRIT1	TRIT1	7.855797	806	8.586861	698	9.589347	718	2.965324	675	9.677101	868	8.401262	821	13.414383	1057	4.293691	867	4.680142	1049	4.854161	1014	4.522819	1073	13.425581	1023	4.06928	916	13.000191	1086	3.905411	1023	8.911107	760	11.282868	899	10.327731	960	5.979361	877	12.249555	946	10.962347	921	11.83633	868	3.923696	836	10.417782
ENSG00000043591	ADRB1	ADRB1	0	0	0	0	0	0	0	0	0	0	0	0	0	0	0	0	0	0	0	0	0	0	0	0	0	0	0	0	0	0	0	0	0	0	0	0	0	0	0	0	0	0	0	0	0	0	0
ENSG00000044012	GUCA2B	GUCA2B	0	0	0	0	0	0	0	0	0	0	0	0	0	0	0	0	0	0	0	0	0	0	0	0	0	0	0	0	0	0	0	0	0	0	0	0	0	0	0	0	0	0	0	0	0	0	0
ENSG00000044090	CUL7	CUL7	4.713522	1062	4.963713	1123	4.704141	974	4.827267	1097	4.791472	1138	4.714505	1139	4.732508	1136	4.478362	949	4.481484	963	4.455842	911	3.959359	908	4.627987	1019	4.660279	1096	4.977642	1143	3.891979	998	4.476264	1013	3.789966	808	4.423649	1018	4.254221	962	3.067587	707	3.502495	791	3.313225	760	3.618126	804	3.536381
ENSG00000044115	CTNNA1	CTNNA1	40.421528	6188	41.670418	6433	40.825458	6004	43.230376	7010	43.61767	7071	38.031628	6517	41.394388	6754	42.84847	6199	37.280292	5700	38.122658	5566	39.202614	6124	39.883764	5948	38.140123	6106	51.389028	8041	45.166332	7891	42.052854	6488	43.240461	6285	39.637873	6510	54.061432	8315	66.667693	10431	60.969786	9770	60.051822	9356	65.454173	9870	55.435333
ENSG00000044446	PHKA2	PHKA2	6.052341	1377	5.299159	1211	5.526973	1203	5.538906	1332	6.542463	1570	5.20242	1328	4.658396	1130	3.71286	795	4.435407	1008	3.763563	815	4.269086	988	3.268081	727	3.796745	902	4.612093	1070	2.898149	751	2.791484	638	3.751274	808	2.991739	728	3.25018	742	2.75689	641	3.158307	755	3.542238	821	3.602698	809	2.778802
ENSG00000044459	CNTLN	CNTLN	0.807957	178	0.444472	97	0.579148	123	0.593929	136	0.584929	136	0.700762	173	0.365192	86	0.269957	56	0.246878	54	0.195561	41	0.293211	63	0.335593	72	0.428625	96	0.365528	83	0.239997	59	0.171202	37	0.27434	55	0.33083	77	0.238711	52	0.294899	66	0.334525	76	0.219028	48	0.351694	76	0.360338
ENSG00000044524	EPHA3	EPHA3	0	0	0	0	0	0	0	0	0	0	0	0	0	0	0	0	0	0	0	0	0	0	0	0	0	0	0	0	0	0	0	0	0	0	0	0	0	0	0	0	0	0	0	0	0	0	0
ENSG00000044574	HSPA5	HSPA5	294.507996	47103	310.903168	49931	310.408447	47464	328.717346	55554	309.025818	52111	285.084442	51154	103.280258	17604	113.820976	17130	109.765572	17534	105.9795	16116	111.724922	18162	113.163536	17685	141.548431	23616	172.846115	28191	163.369125	29739	138.835571	22305	148.434158	22457	142.190857	24312	130.70816	20956	168.819504	27592	157.582275	26451	136.108978	22165	153.57045	24238	130.702408
ENSG00000046604	DSG2	DSG2	7.464841	1771	8.588058	2041	9.477106	2147	9.345859	2340	7.888196	1976	8.048467	2135	6.590833	1635	8.315947	1841	6.823194	1539	6.185519	1365	6.700243	1505	6.684542	1503	6.375335	1569	11.499098	2764	8.750064	2356	7.90603	1883	7.259073	1639	7.230387	1818	8.356854	1936	11.846963	2855	11.257177	2801	9.823656	2376	10.220716	2398	8.514538
ENSG00000046647	GEMIN8	GEMIN8	5.969425	288	4.636349	266	4.451594	246	4.080181	223	4.745222	287	3.446356	206	3.028938	159	2.816129	128	2.492461	165	3.40028	172	2.805956	169	3.588708	174	3.640319	193	3.970293	206	4.33139	243	3.319411	152	3.988918	192	4.133557	206	3.110984	153	2.855126	166	4.014363	196	2.845713	136	1.728996	84	3.641081
ENSG00000046651	OFD1	OFD1	1.982268	304	1.876987	289	1.762607	258	1.789731	284	2.071623	334	2.303225	389	3.945386	643	2.550186	367	3.846659	588	3.901513	568	3.778293	586	3.827812	553	2.954208	472	2.843163	444	2.521068	439	2.10404	324	2.618227	379	2.810824	460	2.696732	414	2.556472	398	3.159673	499	2.52606	394	2.952252	444	2.499497
ENSG00000046653	GPM6B	GPM6B	0	0	0.025951	5	0.076818	12	0.048504	9	0.008746	2	0.079538	15	0.034148	6	0.090737	14	0.06826	12	0.07625	12	0.035765	6	0.015589	3	0.080548	14	0.073715	13	0.031462	6	0.15664	26	0.026112	4	0.02996	6	0	0	0.021231	4	0.020751	4	0	0	0.010137	2	0.016862
ENSG00000046774	MAGEC2	MAGEC2	0.04909	4	0	0	0	0	0	0	0	0	0	0	0	0	0	0	0	0	0	0	0	0	0	0	0	0	0.042042	4	0	0	0	0	0	0	0	0	0	0	0	0	0	0	0.018964	2	0	0	0
ENSG00000046889	PREX2	PREX2	0	0	0	0	0	0	0	0	0	0	0	0	0	0	0	0	0.003839	2	0	0	0.00407	2	0	0	0	0	0	0	0	0	0	0	0	0	0	0	0	0	0	0	0	0	0	0	0	0	0
ENSG00000047056	WDR37	WDR37	2.774243	457	2.459514	433	2.674909	441	2.49969	452	2.40253	421	2.284138	452	3.316269	661	3.30781	527	2.654827	473	3.007998	513	3.089044	548	2.610802	470	2.993517	540	2.851324	498	2.880944	511	2.450406	408	2.131031	362	2.43491	383	2.128712	347	2.746002	465	2.71024	491	2.632635	430	2.26118	362	2.742806
ENSG00000047188	YTHDC2	YTHDC2	4.362461	1125	4.024722	1045	4.928182	1219	4.281182	1170	4.315906	1177	4.372269	1268	3.024235	834	2.702555	658	3.11222	799	2.963817	729	2.957255	778	2.970163	744	2.427826	637	2.735067	721	2.548381	750	1.976106	514	2.506533	613	2.494902	690	2.165373	537	3.432271	880	3.068703	833	2.71864	716	2.538099	648	2.316744
ENSG00000047230	CTPS2	CTPS2	6.297996	1081	7.60422	1278	6.248756	1056	6.277828	1154	6.225382	1089	6.218223	1215	2.481786	467	2.735594	456	2.554467	436	2.233215	367	2.233282	402	2.385392	412	2.171935	401	3.602182	596	2.732911	480	2.558144	427	2.098139	351	2.426078	459	2.432483	432	3.23878	562	3.427627	619	3.310556	583	2.678469	423	2.889017
ENSG00000047249	ATP6V1H	ATP6V1H	18.011914	1507	19.911541	1639	17.772557	1419	16.0068	1385	18.547926	1656	15.509182	1457	15.325509	1354	17.156176	1303	14.604447	1222	14.169631	1127	15.594792	1344	16.691547	1329	18.374652	1617	22.274192	1880	19.585319	1851	18.239369	1551	19.263963	1596	17.934016	1633	20.909494	1722	26.836153	2303	25.969913	2222	22.23993	1923	21.499817	1783	19.179663
ENSG00000047315	POLR2B	POLR2B	26.158464	4013	26.774262	4125	27.358654	4013	29.745167	4725	28.521914	4610	26.418811	4548	23.088968	3775	23.928004	3455	22.193144	3726	23.905262	3487	21.495859	3674	20.169569	3314	22.271803	3889	31.965782	5001	27.823147	4858	24.860376	3831	22.811039	3628	23.037609	3778	24.067021	3871	34.305065	5380	32.757882	5261	26.957935	4211	30.784436	4662	25.206734
ENSG00000047346	FAM214A	FAM214A	1.118055	187	0.798962	137	1.665776	203	0.800047	140	0.882891	142	1.279058	211	1.882921	360	2.198161	367	2.251586	384	1.826423	296	2.497329	410	2.594675	397	2.38123	420	3.302926	459	2.05006	399	1.880124	325	2.280343	371	2.261789	414	1.66079	279	2.393188	430	1.573799	298	1.492224	277	1.9744	352	1.98123
ENSG00000047365	ARAP2	ARAP2	0.013268	5	0	0	0.018163	6	0.013972	5	0.021651	8	0.015382	6	0.035986	12	0	0	0.043935	14	0.031627	10	0	0	0.006035	2	0	0	0.011608	4	0.053791	19	0.012907	4	0	0	0.004867	2	0.016697	6	0.219492	14	0.043607	15	0.067794	22	0.024496	8	0.047189
ENSG00000047410	TPR	TPR	4.649765	1848	4.354338	1738	4.679281	1778	4.247567	1784	4.348037	1822	5.253641	2342	4.193279	1776	3.19755	1196	4.323509	1716	3.817909	1443	4.005986	1618	4.443541	1725	3.03155	1257	3.355801	1360	2.678885	1212	2.655465	1060	3.560006	1338	2.661853	1131	3.106642	1238	4.058785	1648	3.857024	1609	3.739158	1513	4.31096	1691	3.56204
ENSG00000047457	CP	CP	8.567876	1372	8.891428	1463	7.622687	1212	8.897987	1607	7.169363	1370	7.413948	1401	5.793453	923	6.618273	936	6.936874	1105	5.960997	843	5.950028	991	5.482133	788	9.515417	1508	11.033405	1725	8.889972	1674	7.758573	1460	8.809235	1357	9.800566	1667	3.928067	569	4.617214	820	5.225983	876	4.01755	632	4.936652	818	4.265865
ENSG00000047578	KIAA0556	KATNIP	1.58541	389	1.552417	380	1.348736	333	1.813596	420	1.768244	500	1.463301	390	1.447517	278	1.129495	209	1.489454	266	1.049669	199	1.501272	274	1.363181	215	1.649256	367	1.585819	302	1.341465	251	1.616355	286	0.908759	156	2.097216	292	1.691523	249	1.210552	234	1.41873	289	2.13306	282	2.642524	231	1.559047
ENSG00000047579	DTNBP1	DTNBP1	12.805727	746	13.273436	781	11.375023	631	12.877971	809	13.339711	824	11.460945	747	6.485547	416	6.500039	358	6.04192	361	6.101787	308	5.506286	328	5.672166	326	5.695656	346	5.679193	344	5.538661	374	6.367867	363	4.544792	255	4.881968	311	6.865392	402	5.053865	300	5.332736	327	7.724701	454	5.402655	322	5.100813
ENSG00000047597	XK	XK	0	0	0	0	0	0	0	0	0	0	0	0	0	0	0.009505	2	0	0	0	0	0	0	0	0	0	0	0.0184	4	0	0	0	0	0	0	0.070207	16	0	0	0	0	0	0	0	0	0	0	0
ENSG00000047617	ANO2	ANO2	0	0	0	0	0	0	0	0	0	0	0	0	0	0	0.083394	12	0	0	0	0	0	0	0	0	0	0	0.018851	3	0	0	0	0	0.013955	2	0	0	0	0	0	0	0	0	0	0	0	0	0
ENSG00000047621	C12orf4	C12orf4	3.156203	495	3.233536	505	3.470764	520	3.468227	574	3.390267	554	3.714383	531	2.064821	345	2.185161	322	3.32159	414	2.518852	375	2.272198	362	2.406029	289	2.754676	450	2.665335	425	2.542492	454	2.545238	393	3.203064	474	2.711569	454	2.324312	365	3.271807	524	3.069415	467	2.275017	363	2.399828	360	2.144804
ENSG00000047634	SCML1	SCML1	13.14953	1451	13.921879	1578	14.665831	1547	14.140792	1641	13.20088	1542	14.024086	1725	11.058225	1365	12.817805	1331	12.336845	1356	2.528772	196	11.529704	1358	12.994227	1471	14.012968	1602	16.862824	1875	13.434964	1680	13.406043	1478	12.274061	1280	12.908967	1528	13.294055	1461	17.168689	1938	17.053072	1991	15.689501	1740	14.833748	1599	12.378911
ENSG00000047644	WWC3	--	0.204266	56	0.098941	28	0.126117	33	0.146137	43	0.245617	71	0.103759	32	0.360878	105	0.441661	114	0.283246	77	0.352467	92	0.325832	91	0.302937	81	0.380926	109	0.378892	106	0.384265	119	0.503208	138	0.219803	57	0.245587	72	0.152021	42	0.31448	88	0.347332	100	0.315547	88	0.368971	100	0.28781
ENSG00000047648	ARHGAP6	ARHGAP6	0	0	0	0	0	0	0	0	0	0	0	0	0	0	0	0	0	0	0	0	0	0	0	0	0	0	0	0	0	0	0	0	0	0	0	0	0	0	0	0	0	0	0	0	0	0	0
ENSG00000047662	FAM184B	FAM184B	0	0	0.023229	7	0.025281	7	0	0	0.002927	1	0.031029	10	0.071601	21	0.03333	9	0.023493	7	0.009243	3	0.010034	3	0.048156	13	0.021848	7	0.00689	2	0	0	0	0	0.039354	11	0	0	0.011146	4	0.014188	4	0	0	0.014515	5	0.00822	3	0.010557
ENSG00000047849	MAP4	MAP4	11.72056	3488	18.769514	3156	11.997158	3158	13.502591	3783	13.216028	3683	11.726565	3597	6.348056	1994	6.468549	1805	8.250326	1865	6.829244	1756	6.457542	1822	7.1715	1981	6.034188	1704	8.66655	2487	6.333762	1931	6.981667	1927	6.931002	1912	7.243159	1895	9.059506	2289	8.702529	2519	9.141239	2409	8.426322	2292	12.504557	2291	8.483323
ENSG00000047932	GOPC	GOPC	7.273844	1367	7.574772	1429	8.007217	1430	7.585258	1506	7.715741	1529	7.545534	1591	5.697674	1142	5.770456	1020	5.421961	1018	4.966074	887	5.906005	1128	4.946434	908	5.742898	1126	6.862432	1315	6.040286	1287	5.161016	974	6.112701	1087	5.406304	1086	6.018393	1134	7.588105	1457	7.383735	1456	7.092687	1356	7.000926	1283	6.181202
ENSG00000047936	ROS1	ROS1	0.004294	2	0	0	0	0	0	0	0	0	0	0	0	0	0	0	0.065386	2	0	0	0	0	0	0	0	0	0	0	0	0	0	0	0	0	0	0	0	0	0.004503	2	0.007662	3	0	0	0	0	0
ENSG00000048028	USP28	USP28	2.768125	527	2.349859	450	3.230325	539	3.872926	623	2.640354	532	2.661321	548	1.920381	390	1.790124	322	1.754164	330	1.315928	236	1.563467	303	1.50614	282	1.754643	350	2.615834	498	1.752622	381	1.457648	280	2.306449	325	1.758753	360	1.437814	275	2.218964	358	2.492923	403	2.207712	377	1.848562	333	1.829946
ENSG00000048052	HDAC9	HDAC9	0	0	0	0	0.004249	2	0	0	0.004649	2	0	0	0	0	0.009063	2	0	0	0.021462	4	0.010226	2	0.010307	5	0	0	0	0	0.030003	6	0.021906	4	0	0	0.029699	6	0.045574	8	0	0	0	0	0	0	0	0	0.00843
ENSG00000048140	TSPAN17	TSPAN17	5.386896	577	5.913079	619	4.691941	475	5.995119	652	5.217447	587	4.302733	506	3.582507	387	5.797153	554	4.410391	466	3.006898	299	3.432324	370	3.452792	362	5.379972	599	5.923825	644	4.403037	520	5.753172	608	4.134822	429	4.177892	468	5.582245	579	5.990919	640	4.889264	534	4.625775	510	4.468136	450	4.802156
ENSG00000048162	NOP16	NOP16	49.870857	2462	42.717308	2112	43.222555	2030	40.816539	2110	46.282705	2432	40.885759	2261	68.906683	3635	70.287195	3265	77.854625	3839	78.064553	3677	80.193055	4021	82.108515	3957	73.936154	3814	76.642777	3842	75.972813	4274	78.657147	3885	81.309904	3767	84.586106	4449	110.719437	5490	94.17277	4705	99.937487	5192	100.039295	5047	101.319825	5007	109.920651
ENSG00000048342	CC2D2A	CC2D2A	0.51695	91	0.479086	94	0.476668	80	0.634393	109	0.815392	127	0.494206	88	0.400292	76	0.317016	44	0.461043	83	0.283746	44	0.362075	63	0.611192	93	0.490232	73	0.197952	41	0.488946	109	0.636944	81	0.595601	100	0.279885	65	0.301849	52	0.428136	63	0.345691	62	0.357013	63	0.277738	53	0.212745
ENSG00000048392	RRM2B	RRM2B	5.587371	1126	7.018769	1423	7.334907	1414	6.418578	1369	5.102915	1085	5.703817	1292	9.749934	2054	11.593556	2202	9.360495	1880	9.954147	1909	9.786104	2005	9.640199	1889	11.27866	2333	15.12109	3108	13.982861	3199	13.263488	2683	11.969338	2283	12.009808	2536	10.264565	2073	14.092486	2904	13.157378	2763	12.013844	2452	11.867851	2330	9.679504
ENSG00000048405	ZNF800	ZNF800	2.362732	422	2.070457	372	2.293494	392	2.116096	399	1.711638	322	2.275143	456	4.710271	896	4.151511	697	4.184469	746	4.243805	720	4.577159	830	4.038952	704	4.281059	797	5.222339	950	5.486443	1114	4.571734	820	5.18578	875	4.183525	798	4.648623	832	6.854566	1230	6.412205	1183	5.720317	1039	5.417486	937	5.394552
ENSG00000048462	TNFRSF17	TNFRSF17	0	0	0	0	0	0	0	0	0	0	0	0	0	0	0	0	0	0	0	0	0	0	0	0	0	0	0	0	0	0	0	0	0	0	0	0	0	0	0	0	0	0	0	0	0	0	0
ENSG00000048471	SNX29	SNX29	1.03139	311	1.249714	391	1.236627	373	0.930158	329	0.944642	294	1.202444	391	0.294093	105	0.366018	89	0.531888	108	0.441799	121	0.386909	126	0.61368	174	0.603615	93	0.45344	155	0.441087	161	0.452032	123	0.531403	131	0.256374	82	0.696186	155	0.594812	168	0.484134	153	0.430112	121	0.351268	112	0.657319
ENSG00000048540	LMO3	LMO3	0	0	0.012853	3	0	0	0.050865	2	0.068675	2	0	0	0.091828	8	0.026248	1	0.024218	4	0.049512	8	0.01262	2	0.008391	2	0	0	0.021236	1	0	0	0.049759	8	0	0	0	0	0	0	0.012552	3	0	0	0	0	0	0	0.011546
ENSG00000048544	MRPS10	MRPS10	14.893166	1287	15.115144	1311	16.080654	1328	16.586876	1514	15.420206	1404	14.618768	1417	9.588213	883	9.482463	771	10.300035	889	9.272071	762	10.756696	945	9.74301	823	10.159277	916	12.943093	1140	11.971539	1177	11.655097	1011	11.012541	900	11.467372	1059	12.67682	1098	15.468694	1365	14.124762	1281	13.051442	1148	13.854465	1181	13.62877
ENSG00000048545	GUCA1A	LOC118142757	0	0	0	0	0	0	0	0	0	0	0	0	0	0	0	0	0	0	0	0	0	0	0	0	0	0	0	0	0	0	0	0	0	0	0	0	0	0	0	0	0	0	0	0	0	0	0
ENSG00000048649	RSF1	RSF1	0.733648	347	0.845574	402	0.812895	359	0.778264	385	0.651654	325	0.911826	473	1.526167	683	1.216196	541	1.295775	577	1.282378	577	1.234164	593	1.337784	618	1.26964	627	1.429992	687	1.361796	733	1.221588	522	1.24672	558	1.078528	546	1.60502	762	1.781079	830	1.530501	717	1.690887	714	1.93421	845	1.275759
ENSG00000048707	VPS13D	VPS13D	0.794005	532	0.666309	448	0.837188	536	0.838752	594	0.747924	506	0.803507	565	0.552127	394	0.582736	368	0.577757	387	0.43838	280	0.523161	350	0.565439	370	0.383221	268	0.605264	414	0.520307	397	0.521647	351	0.639989	406	0.386035	277	0.579427	389	0.531813	364	0.654569	460	0.642057	438	0.664109	440	0.525171
ENSG00000048740	CELF2	CELF2	0	0	0	0	0	0	0	0	0	0	0	0	0	0	0.010631	4	0.029374	3	0	0	0	0	0	0	0	0	0	0	0	0	0	0	0	0	0	0	0	0	0	0	0	0	0	0	0	0	0.013399
ENSG00000048828	FAM120A	FAM120A	20.035373	4148	19.940143	4159	20.003902	3975	19.404187	4236	17.353913	3750	19.041091	4419	16.031277	3497	17.820748	3414	16.281159	3333	16.891188	3088	15.351435	3136	14.688762	2924	14.574341	3085	19.538288	4062	17.831485	4171	15.196617	2985	15.786541	3019	13.642206	2847	17.831393	3597	23.233096	4811	20.953729	4500	20.358475	4232	20.111236	3980	17.726123
ENSG00000048991	R3HDM1	R3HDM1	10.006753	1745	10.488144	1831	11.524	1859	10.728542	1964	9.479938	1799	9.535507	1818	6.60397	1267	6.13784	1080	6.594925	1157	5.645938	900	5.901195	1002	6.190484	997	5.439472	1080	6.800612	1252	6.778717	1415	5.26022	989	7.229757	1132	5.536522	1061	7.648163	1318	8.859643	1569	8.656582	1558	8.771009	1593	7.983689	1321	6.933986
ENSG00000049089	COL9A2	COL9A2	9.161797	1074	7.52644	886	6.933281	777	8.788639	1088	10.31765	1275	8.20474	1078	7.089067	885	5.049058	543	6.164009	722	6.081356	678	5.250594	626	6.713546	769	8.697532	1063	7.58463	906	7.445077	993	7.708238	907	7.059013	783	6.199635	777	6.410902	753	4.962329	594	4.09164	503	5.805903	693	4.742701	542	4.33838
ENSG00000049130	KITLG	KITLG	3.541586	832	3.977937	939	3.903726	877	4.514914	1071	3.982742	980	3.424367	856	2.668012	654	3.149453	695	3.015016	708	3.508682	784	3.178721	720	3.416334	767	4.060314	992	5.414506	1244	5.16878	1286	3.80162	851	4.739396	998	3.384202	823	2.910716	686	4.938766	1146	4.295046	1010	3.690507	831	3.243947	677	2.948477
ENSG00000049167	ERCC8	ERCC8	6.705731	555	8.472446	679	6.44593	506	7.4355	643	6.260681	542	5.21559	485	4.850937	429	5.93394	462	4.82774	399	6.783595	531	6.312662	519	5.312004	433	6.284743	535	6.565059	559	6.808107	636	6.494703	540	5.619953	437	7.523452	661	6.459765	522	7.898202	660	8.545599	741	8.398046	731	6.334968	517	6.861552
ENSG00000049192	ADAMTS6	ADAMTS6	0.109624	33	0.043757	14	0.073692	22	0.04251	14	0.049112	16	0.031935	11	0.012482	4	0.018209	6	0.010285	4	0	0	0	0	0.018836	6	0	0	0	0	0.021652	8	0	0	0	0	0.044561	15	0.02165	7	0.036718	12	0.034606	11	0.030614	10	0.033937	11	0.018052
ENSG00000049239	H6PD	H6PD	3.388336	1269	3.474055	1306	3.442308	1232	3.808766	1507	4.082744	1612	3.47257	1459	1.471593	588	1.656177	584	1.237973	463	1.491555	531	0.785752	183	1.122567	411	1.919774	750	2.278728	870	1.610464	687	1.807165	680	1.649137	584	1.373679	550	1.334148	501	1.330081	509	1.26844	499	1.173302	448	1.983696	728	1.538334
ENSG00000049245	VAMP3	VAMP3	66.556982	5961	61.842737	5556	65.174576	5586	64.116527	6075	64.268806	6075	58.884097	5907	49.812572	4748	53.966994	4565	51.19363	4586	51.455621	4396	49.90352	4545	51.026765	4481	54.589063	5138	63.759137	5741	64.468207	6589	57.486786	5183	55.756677	4741	55.553153	5342	76.974229	6885	84.953099	7749	81.413463	7634	75.522451	6906	75.947807	6711	71.03479
ENSG00000049246	PER3	PER3	1.910545	493	2.157256	557	2.121857	522	2.344291	641	1.988267	543	2.047232	595	1.479099	408	1.222599	298	1.480082	376	1.197989	292	1.380857	362	1.188876	298	1.627512	439	1.150408	305	1.198457	352	1.025701	267	1.156938	274	1.175365	325	0.789	206	1.185654	305	1.339844	334	0.94922	239	0.719281	184	0.922397
ENSG00000049247	UTS2	UTS2	0	0	0	0	0	0	0	0	0	0	0	0	0	0	0	0	0.036543	3	0	0	0	0	0	0	0	0	0	0	0.062448	5	0	0	0	0	0	0	0	0	0	0	0	0	0	0	0	0	0
ENSG00000049249	TNFRSF9	TNFRSF9	0	0	0	0	0	0	0.014151	4	0	0	0	0	0.015362	5	0	0	0.039938	10	0.008036	2	0	0	0.006563	2	0	0	0.020229	6	0	0	0	0	0	0	0.016973	5	0.024417	6	0.086968	22	0.066949	18	0.041216	11	0.018996	5	0.038023
ENSG00000049283	EPN3	EPN3	1.421373	233	1.722591	283	1.111599	177	1.136118	196	1.401512	246	1.026487	192	0.427251	72	0.580477	91	0.542407	80	0.406878	65	0.196181	34	0.483231	79	0.513215	90	0.699504	119	0.748736	128	0.853536	139	0.515074	82	0.870454	154	0.429831	72	0.455843	62	0.264597	47	0.397002	68	0.239629	36	0.443885
ENSG00000049323	LTBP1	LTBP1	0.027626	8	0	0	0.022761	6	0.026704	8	0.007319	3	0	0	0.006372	2	0.015363	4	0.007701	2	0.00652	2	0.028092	8	0.006397	2	0.026237	8	0.060537	16	0.014373	5	0	0	0.021428	6	0	0	0	0	0.01392	4	0.027377	8	0	0	0.062559	16	0
ENSG00000049449	RCN1	RCN1	10.754829	1129	9.630866	1018	11.889203	1190	11.075658	1214	12.036195	1336	10.291566	1209	18.027153	2006	16.985796	1644	17.585641	1824	16.370253	1631	17.427405	1832	17.265513	1773	16.382553	1799	19.266008	2058	17.607103	2097	14.083527	1485	18.594382	1821	19.16608	2149	17.680291	1826	21.661083	2317	21.332902	2355	20.658219	2211	18.868291	1952	18.12098
ENSG00000049540	ELN	ELN	0.312517	52	0.142965	24	0.150844	24	0.157391	28	0.110456	19	0.140695	26	0.140639	25	0.127665	20	0.024566	4	0.077742	12	0.062947	11	0.057618	10	0.076191	13	0.056607	10	0.066846	13	0	0	0.06186	10	0.037969	7	0.194069	32	0.104156	18	0.108696	19	0.107276	18	0.168789	28	0.083614
ENSG00000049541	RFC2	RFC2	27.062186	1801	27.32132	1845	26.036821	1682	28.415409	2024	28.295128	1992	24.694009	1891	13.063639	964	12.34473	759	12.297833	810	11.799449	718	13.700953	934	14.886106	955	17.671722	1254	15.491669	1054	15.805398	1202	15.214529	1002	15.955592	999	17.32924	1215	17.262828	1145	18.960725	1264	17.922416	1266	20.018897	1377	17.33552	1123	18.307766
ENSG00000049618	ARID1B	ARID1B	1.769003	736	2.060451	851	2.413087	792	1.949888	850	2.097614	848	1.958605	718	2.448158	617	1.60253	488	2.168355	587	1.975251	584	2.030915	626	1.779914	555	2.707522	642	2.976733	950	1.793428	666	1.228156	432	2.723911	550	1.766931	582	2.577353	616	2.800925	950	3.144513	916	2.052778	724	3.253801	881	2.51856
ENSG00000049656	CLPTM1L	CLPTM1L	48.129986	4925	46.350086	4762	44.710438	4374	46.064294	4922	46.037693	4967	36.612839	4203	33.137346	3602	37.49864	3594	29.546173	3020	31.170856	3033	31.71216	3298	29.876795	2987	41.325798	4411	45.079384	4704	44.494373	5182	42.419178	4360	38.441486	3721	45.807091	5011	48.19133	4943	46.10642	4756	47.677418	5113	46.238667	4758	40.401737	4080	44.785261
ENSG00000049759	NEDD4L	NEDD4L	60.184536	5109	67.48511	5377	59.370914	5068	55.343867	5253	73.959524	5894	53.571139	5438	26.228292	3057	30.395812	2935	26.863697	2798	31.708478	2768	31.060383	3061	26.599407	2874	39.037127	3339	42.121552	3661	42.737084	4050	35.282552	3446	34.763916	3157	39.5129	3519	41.694301	4189	40.88288	4666	42.472446	4363	33.028101	4143	33.466298	3782	41.523739
ENSG00000049768	FOXP3	FOXP3	0	0	0	0	0.037197	4	0.030763	4	0	0	0.026913	4	0	0	0	0	0	0	0	0	0.0873	9	0	0	0.160604	10	0.054268	6	0	0	0	0	0.017509	2	0.120336	13	0.013433	2	0	0	0.058413	7	0.067998	7	0	0	0.070643
ENSG00000049769	PPP1R3F	PPP1R3F	0.025856	4	0.047847	7	0.060814	8	0.084809	13	0.091058	14	0.033318	6	0.546651	77	0.598687	73	1.023729	101	0.418157	55	0.532477	73	0.618865	77	1.185252	169	1.148734	165	0.760046	120	0.63848	82	0.772587	101	0.741811	102	1.046759	130	0.889641	128	0.872917	126	0.97104	131	0.761111	106	0.820504
ENSG00000049860	HEXB	HEXB	41.226639	3113	45.386204	3443	46.577376	3362	46.787174	3745	45.34968	3627	38.069727	3170	33.19995	2554	37.112197	2639	35.715164	2631	37.644743	2611	35.294904	2594	36.14972	2519	45.010756	3403	48.718895	3790	48.539732	4173	41.368173	3116	48.030934	3152	46.097277	3732	48.501957	3514	55.144825	4324	55.094083	4403	52.746506	4107	49.683369	3787	43.785994
ENSG00000049883	PTCD2	PTCD2	1.025825	461	0.938643	431	1.228077	480	1.471578	507	1.162576	560	1.350924	537	0.553162	270	0.593094	255	0.6762	291	0.922949	251	0.828881	352	0.741751	309	0.662211	263	0.884099	384	0.666023	342	0.846614	314	1.167881	254	0.771931	377	0.710135	299	0.810039	378	1.603152	371	0.710835	315	0.587684	265	0.795975
ENSG00000050030	NEXMIF	NEXMIF	0	0	0	0	0	0	0	0	0	0	0	0	0	0	0	0	0	0	0	0	0	0	0	0	0	0	0	0	0.006428	4	0	0	0	0	0	0	0	0	0	0	0	0	0	0	0	0	0
ENSG00000050130	JKAMP	JKAMP	28.432561	2217	28.652491	2204	25.001081	2022	25.025371	2023	26.363821	2071	20.930114	1805	16.374203	1296	17.157015	1221	16.302549	1271	17.747117	1229	16.641721	1285	16.657453	1199	20.962625	1836	26.83334	2091	24.017072	2034	26.825003	2141	22.398001	1550	31.334262	2476	21.467537	1647	26.92491	2082	25.039419	2015	22.104951	1752	17.890796	1376	21.997712
ENSG00000050165	DKK3	DKK3	0	0	0	0	0	0	0	0	0	0	0	0	0.013843	2	0	0	0	0	0	0	0	0	0	0	0	0	0	0	0	0	0	0	0	0	0.051751	7	0	0	0	0	0.034499	4	0	0	0	0	0.033146
ENSG00000050327	ARHGEF5	ARHGEF5	0.377296	86	0.590781	135	0.372467	81	0.437765	105	0.356838	86	0.633282	112	0.712855	173	0.881451	181	0.620448	128	0.655319	142	0.495773	115	0.461873	103	0.815584	194	0.497033	116	0.373316	97	0.637343	146	0.623945	134	0.416608	102	0.778924	178	0.854727	199	0.923091	220	0.743197	172	0.820346	184	0.558116
ENSG00000050344	NFE2L3	NFE2L3	2.901406	438	3.435481	521	3.244023	463	2.913554	465	3.435829	547	2.586628	436	0.873721	141	1.250319	179	1.234955	187	1.258756	181	1.291754	192	1.041868	155	1.413848	224	2.109011	325	1.620413	254	1.420269	216	1.175429	168	1.382889	224	0.911073	135	1.41108	218	1.230142	196	1.389188	204	1.133057	169	1.168193
ENSG00000050393	MCUR1	MCUR1	8.221657	1834	9.522095	2141	8.573652	1836	9.173318	2165	7.971256	1882	8.253785	1957	4.526433	1065	6.460444	1362	5.467531	1205	5.277352	1124	6.669978	1406	6.17495	1254	6.02611	1408	6.149184	1397	6.202052	1572	5.886406	1323	6.107331	1286	6.659257	1590	7.596794	1642	8.242038	1887	8.875396	1969	7.960855	1753	9.800212	1725	7.914633
ENSG00000050405	LIMA1	LIMA1	3.705439	595	3.745479	603	3.370829	518	4.275735	626	4.360149	725	3.442191	592	1.837965	315	1.692846	256	1.67346	269	1.96221	300	1.715985	281	2.431467	342	2.118926	340	3.138341	427	3.084096	563	1.941002	313	2.386572	363	2.372553	408	1.758453	283	2.495108	407	1.727219	291	1.671669	274	1.91184	302	1.460469
ENSG00000050426	LETMD1	LETMD1	19.908053	1693	21.240311	1709	20.433395	1541	22.503187	1778	22.176217	1709	18.886692	1728	14.321908	1277	17.003708	1234	14.763293	1101	15.954087	1057	12.773305	1048	12.705204	944	14.881791	1246	15.448098	1195	18.357875	1510	16.675026	1229	11.508549	906	14.706154	1102	13.230931	1015	14.313453	1084	13.925479	1165	12.675701	989	10.631925	788	14.272176
ENSG00000050438	SLC4A8	SLC4A8	0	0	0	0	0	0	0	0	0	0	0	0	0	0	0	0	0	0	0	0	0	0	0	0	0	0	0	0	0	0	0	0	0	0	0.02656	14	0	0	0	0	0	0	0	0	0	0	0
ENSG00000050555	LAMC3	LAMC3	2.576894	644	2.336404	589	1.844928	443	1.885851	501	2.533701	671	1.876139	529	1.86437	492	2.247388	531	2.214087	556	1.804208	431	2.295064	568	2.399657	496	2.087247	547	1.935712	496	1.806847	517	1.850329	467	1.966852	463	1.576272	423	1.309982	330	1.063004	273	1.00354	265	0.866981	222	0.958935	238	0.97726
ENSG00000050628	PTGER3	PTGER3	0	0	0	0	0	0	0	0	0	0	0.004471	2	0.147661	20	0.025935	7	0.195782	29	0.035666	7	0.151415	24	0.101667	16	0.164793	36	0.215218	36	0.082419	26	0.10754	19	0.104697	14	0.030292	10	0.072297	18	0.033462	5	0.017326	6	0.149619	32	0.010119	3	0.063901
ENSG00000050730	TNIP3	TNIP3	0	0	0	0	0	0	0	0	0	0	0	0	0	0	0	0	0	0	0	0	0.044381	5	0	0	0	0	0	0	0	0	0	0	0	0	0	0	0	0	0	0	0	0	0	0	0	0	0
ENSG00000050748	MAPK9	MAPK9	9.172326	1624	10.228249	1733	9.830433	1576	9.745375	1721	9.360388	1661	7.670434	1509	3.673057	690	5.153285	789	5.825288	956	5.563457	826	5.042712	856	4.726334	779	4.680617	825	6.422922	1021	6.344864	1219	4.486646	783	5.480209	835	6.247297	1105	5.908217	996	7.139147	1191	7.697803	1363	7.605041	1269	6.334528	1107	6.383967
ENSG00000050767	COL23A1	COL23A1	0	0	0.037204	5	0	0	0	0	0	0	0	0	0.416877	6	0.030653	4	0	0	0	0	0.015708	2	0.017592	3	0	0	0.045141	6	0	0	0.142252	18	0.030043	4	0.038679	6	0.020068	3	0.022393	3	0	0	0	0	0	0	0
ENSG00000050820	BCAR1	BCAR1	18.179878	2166	17.269466	2072	11.806148	1767	15.448387	2026	19.305561	2474	13.688071	2079	21.198694	2692	25.748531	2674	16.063663	2260	18.334054	2165	18.291251	2116	18.158895	2288	28.52947	3394	27.73767	3581	27.630117	3643	31.596244	3553	22.070923	2305	26.240491	3153	33.320694	3920	36.115014	4215	37.060606	4458	31.066429	4047	34.21713	3917	35.457829
ENSG00000051009	FAM160A2	FHIP1B	3.092967	438	3.189331	456	2.874856	391	2.793215	415	4.748643	713	2.738821	427	3.614296	535	3.800758	502	2.88975	411	3.202665	429	3.798108	550	3.303924	461	3.943283	587	3.914176	563	3.375133	540	3.674942	526	3.6623	493	3.73944	570	3.991301	558	3.950788	574	3.523087	513	3.179441	461	3.593845	496	3.348429
ENSG00000051108	HERPUD1	HERPUD1	65.554617	5823	71.381111	6240	65.17902	5332	62.515724	6158	65.840436	6003	51.871326	5452	18.178007	1753	21.22882	1763	18.360745	1610	12.603028	1442	12.886653	1580	14.251721	1461	23.631042	2020	26.937153	2312	28.307904	2743	25.208333	2262	23.16922	1986	24.716538	2267	20.928828	1811	26.11089	2369	28.455294	2464	17.715502	2058	20.783205	1945	20.45131
ENSG00000051128	HOMER3	HOMER3	5.171431	329	4.81607	308	4.66825	287	5.973311	405	4.813995	329	4.094177	293	3.032841	213	5.039753	301	4.425197	286	4.475158	281	3.692986	243	3.613618	227	4.39742	367	5.732464	354	6.311415	464	5.37265	355	3.660215	231	7.067882	408	4.896717	328	4.338676	288	4.621441	311	4.435738	293	3.907696	243	3.700397
ENSG00000051180	RAD51	RAD51	10.533472	924	12.85455	1042	10.880197	897	10.549411	1036	9.834708	1022	9.939758	1048	4.174111	446	4.612333	396	3.538934	344	5.008041	433	4.85476	441	4.458538	418	4.097599	390	5.329884	484	4.390138	488	6.340013	634	4.996048	451	5.109534	535	6.552327	654	7.155146	590	5.354529	559	6.214608	611	6.528069	611	4.870347
ENSG00000051341	POLQ	POLQ	1.553342	576	1.674321	624	1.582271	561	1.338357	525	1.553663	608	1.63105	679	1.205394	477	0.944028	330	1.118263	414	0.959102	338	1.029168	388	1.000916	363	1.064956	412	1.021517	387	0.663094	280	0.693359	259	0.804347	282	0.994298	394	0.634359	236	0.485312	184	0.603319	235	0.637645	241	0.552128	202	0.595009
ENSG00000051382	PIK3CB	PIK3CB	4.969343	1195	4.853372	1166	5.253845	1217	4.935992	1243	5.441595	1261	4.280537	1156	2.829587	718	3.081518	666	3.251017	685	2.410099	531	2.559031	628	2.580186	611	2.571096	650	3.401056	785	3.423906	940	2.909937	709	2.47003	566	2.471016	640	2.853435	693	4.875751	1109	3.822368	941	3.558398	878	3.834627	871	2.955904
ENSG00000051523	CYBA	CYBA	93.065422	3063	89.093816	2952	83.615443	2628	73.725183	2575	90.263512	3153	67.575555	2536	49.882378	1749	50.103101	1552	48.03693	1595	51.36089	1599	46.29146	1548	45.645431	1473	88.002415	3011	61.402949	2078	76.899189	2863	103.099093	3403	66.97584	2085	104.263161	3642	91.47775	3001	70.106217	2339	70.959653	2453	68.335536	2290	70.288895	2278	88.260228
ENSG00000051596	THOC3	THOC3	30.848838	1841	29.67227	1713	35.516403	1945	31.27598	1981	31.220126	1802	23.412	1554	19.741167	1195	25.067709	1346	17.175497	986	18.433751	987	18.622193	1089	20.320973	1066	18.917194	1101	24.103725	1503	22.953148	1540	24.43631	1423	26.492013	1347	23.679262	1486	26.692587	1452	30.053269	1779	31.535914	1926	28.558735	1671	31.744361	1833	31.522887
ENSG00000051620	HEBP2	HEBP2	5.252084	1570	5.549186	1800	5.558192	1741	4.180768	1566	4.173847	1665	4.676611	1618	3.478342	1209	3.940969	1119	4.570266	1325	4.330876	1268	4.956124	1449	4.805522	1225	5.004049	1505	4.63841	1601	6.447449	1930	4.24958	1491	5.586971	1612	6.50915	1894	4.83215	1591	5.912103	1868	5.805545	1953	6.757156	1954	7.047119	1766	5.009987
ENSG00000051825	MPHOSPH9	MPHOSPH9	6.952701	667	6.137038	580	7.054674	697	6.156361	736	6.445127	705	6.6702	721	6.979598	501	3.91882	415	4.449611	496	5.378464	480	6.456922	546	4.960234	531	5.103895	494	5.566804	560	4.448963	503	3.703974	532	4.337679	432	4.316651	457	4.2181	442	4.038886	497	3.639376	488	5.466754	556	3.045524	589	3.421423
ENSG00000052126	PLEKHA5	PLEKHA5	2.445913	455	2.328632	433	2.01315	357	2.297884	431	2.356327	453	1.6788	369	0.979074	207	0.728171	141	0.969093	187	0.734323	135	1.496093	275	1.027142	179	1.069301	214	1.034647	194	1.046047	220	0.996197	196	1.101768	176	1.007692	179	0.956398	147	1.167758	229	1.007622	206	0.956042	195	1.061517	193	0.780775
ENSG00000052344	PRSS8	PRSS8	5.326644	409	4.98963	384	4.8116	353	4.06441	330	6.405527	518	4.805233	414	2.860643	234	3.204701	232	2.666332	205	2.264891	165	1.484012	116	2.755568	207	4.727911	378	4.057384	317	4.450069	389	6.79022	523	4.582882	333	4.834808	396	1.711467	132	1.57941	124	1.393729	113	1.516893	119	1.793626	136	1.502128
ENSG00000052723	SIKE1	SIKE1	5.674544	1272	5.775117	1295	6.863834	1463	6.460565	1527	5.957334	1406	5.119102	1281	4.756725	1110	5.674597	1144	5.301074	1137	5.109511	1055	4.751324	1040	4.512773	951	4.475176	1018	6.312827	1412	6.262624	1555	3.918225	847	5.560619	1126	5.243299	1149	6.174297	1313	7.388999	1648	7.376996	1669	6.696657	1473	6.421141	1382	6.395967
ENSG00000052749	RRP12	RRP12	11.626586	2129	12.671515	2246	10.819581	1896	10.635323	2037	11.724708	2234	11.54687	2333	21.440033	4101	19.742243	3327	20.390652	3618	19.921124	3346	19.69871	3623	21.792381	3804	21.680375	4048	22.858873	4222	18.176394	3787	21.754514	3939	19.767013	3341	16.796322	3286	23.687398	4254	22.36976	4093	21.460394	3993	20.86528	3829	24.082736	4300	22.918722
ENSG00000052795	FNIP2	FNIP2	2.628881	746	2.589429	737	2.739619	743	2.449622	734	2.481925	742	2.903595	919	1.245796	377	1.339001	353	1.052641	298	1.172333	316	1.056592	305	1.181423	328	1.329826	394	1.428868	413	1.652998	534	1.271519	349	1.4449	372	1.331796	399	1.015714	284	1.18919	345	1.547452	461	1.654447	478	1.46362	410	1.017486
ENSG00000052802	MSMO1	MSMO1	133.804917	12304	131.535337	12211	134.838762	11894	137.360875	13318	127.072128	12354	115.068995	11845	74.656478	7225	90.686288	7790	74.161962	6797	75.101477	6446	75.426136	6810	72.37125	6527	93.392051	8975	125.809577	11496	122.343564	12622	112.220195	10428	102.437296	8739	112.839057	11136	92.216152	8439	119.883885	11094	110.296961	10491	95.086138	8821	90.191905	7867	90.276527
ENSG00000052841	TTC17	TTC17	5.728208	904	5.486338	805	5.84154	880	6.031589	1008	5.479649	938	5.650872	1020	7.35193	1229	6.996466	1072	7.05391	1123	7.477726	1031	7.876795	1202	7.680446	1188	7.746231	1204	9.245227	1554	8.762475	1518	7.781507	1174	8.971774	1324	8.128954	1329	8.163275	1199	8.83546	1470	9.661857	1615	8.272891	1386	8.909087	1426	6.902292
ENSG00000052850	ALX4	ALX4	0	0	0	0	0	0	0	0	0	0	0	0	0	0	0	0	0	0	0	0	0	0	0	0	0	0	0	0	0	0	0	0	0	0	0	0	0	0	0	0	0	0	0	0	0	0	0
ENSG00000053108	FSTL4	FSTL4	0	0	0	0	0	0	0	0	0.012203	3	0.00694	2	0.008349	2	0.018976	4	0.012792	3	0	0	0.003993	1	0.032334	8	0.013314	4	0	0	0.022793	6	0	0	0	0	0	0	0	0	0.01462	4	0.008192	2	0	0	0.016724	4	0
ENSG00000053254	FOXN3	FOXN3	7.503929	2370	7.348334	2284	7.655214	2283	7.810177	2575	7.444782	2484	6.98169	2450	3.090316	349	3.649725	895	2.798292	818	2.609378	265	2.451516	734	3.076048	873	2.958503	930	4.246183	1366	3.980746	1335	3.139857	950	3.347665	921	3.313908	1071	3.522536	969	3.489153	1087	3.908875	1179	3.323888	965	3.475182	364	3.352147
ENSG00000053328	METTL24	METTL24	0	0	0	0	0	0	0	0	0.030514	2	0	0	0	0	0	0	0	0	0	0	0	0	0	0	0	0	0	0	0	0	0	0	0	0	0	0	0	0	0	0	0	0	0	0	0	0	0
ENSG00000053371	AKR7A2	AKR7A2	81.450763	4510	77.338884	4312	71.695009	3783	66.999109	3934	78.596428	4607	59.073124	3692	38.641634	2295	45.522278	2388	32.165292	1770	38.95211	2065	35.598701	2018	34.186508	1862	53.555895	3103	47.455064	2694	52.388198	3318	60.608871	3394	44.530052	2348	62.004035	3638	69.638818	3852	68.208946	3886	65.115797	3767	64.521398	3632	55.958413	3072	69.516146
ENSG00000053372	MRTO4	MRTO4	46.90522	4444	49.81311	4739	45.422359	4115	48.72356	4878	50.415554	5037	47.892529	5091	45.356037	4580	48.066319	4286	41.642441	3941	45.727833	4120	38.78054	3735	45.222324	4187	48.944817	4838	52.381294	5061	47.180901	5088	55.026089	5237	50.554367	4531	51.322903	5199	65.64846	6235	61.487617	5953	62.409832	6206	62.760712	6055	55.680103	5206	63.850266
ENSG00000053438	NNAT	NNAT	0	0	0.177491	10	0	0	0.080003	2	0.028869	2	0.017639	2	0.036849	3	0.076876	4	0.15232	9	0	0	0	0	0.054616	3	0	0	0	0	0.072754	2	0.070521	4	0.180381	9	0	0	0.01186	1	0.200482	11	0.126943	7	0.094266	6	0.021467	2	0.126602
ENSG00000053501	USE1	LOC114675575	9.310524	333	9.41891	331	8.982228	307	7.872822	297	8.200712	307	8.834473	357	9.269037	356	11.393855	387	7.102769	276	9.212494	329	8.871317	292	9.139187	331	12.579102	460	9.387284	358	12.553759	510	13.967731	443	10.204785	339	10.84255	354	12.750986	406	9.494547	378	8.808689	303	10.347694	362	8.170849	260	11.881894
ENSG00000053524	MCF2L2	MCF2L2	0	0	0	0	0	0	0	0	0	0	0	0	0	0	0	0	0	0	0	0	0	0	0	0	0	0	0	0	0	0	0	0	0	0	0	0	0	0	0	0	0	0	0	0	0	0	0.008628
ENSG00000053702	NRIP2	NRIP2	0.056826	7	0.01151	2	0.161278	18	0.044655	6	0.033454	4	0.032685	5	0.1638	20	0.18538	20	0.134968	16	0.188346	21	0.057792	7	0.160714	18	0	0	0.145336	17	0.02836	4	0.088363	10	0.20456	22	0.042678	6	0.063495	8	0.064599	8	0.073111	9	0.015054	2	0.105734	12	0.016253
ENSG00000053747	LAMA3	LAMA3	0.180311	80	0.166667	74	0.222105	93	0.169056	78	0.151777	70	0.228994	113	0.457256	214	0.283856	118	0.396757	161	0.461393	144	0.31783	141	0.34443	147	0.40419	185	0.429877	192	0.334687	168	0.346804	153	0.312735	131	0.36515	171	0.317404	140	0.478014	214	0.561997	259	0.879107	208	0.406131	176	0.39739
ENSG00000053770	AP5M1	AP5M1	1.765835	827	1.91271	923	2.072176	933	2.1675	1036	2.108708	1008	1.815445	927	1.119262	557	1.563927	707	1.330299	637	1.399731	640	1.507779	733	1.474806	691	1.532723	768	2.363376	1125	1.765823	954	1.6562	789	1.484659	659	1.928092	991	1.457428	702	2.070433	955	2.259142	1137	1.877807	917	2.482701	1159	1.894046
ENSG00000053900	ANAPC4	ANAPC4	6.297646	692	6.34146	686	7.134146	746	7.034279	818	6.879799	790	6.049725	742	6.594418	772	5.509924	570	7.880715	860	6.627762	693	7.472934	836	6.813497	727	6.157735	706	5.62715	631	4.442647	556	5.962112	659	5.843208	608	5.47398	644	3.742941	409	4.597102	513	4.305129	495	4.439664	486	3.794713	412	4.266334
ENSG00000053918	KCNQ1	KCNQ1	0.022031	3	0	0	0	0	0	0	0.012328	2	0.010691	2	0.028113	4	0	0	0	0	0.015729	2	0	0	0	0	0	0	0.026132	4	0.010538	2	0.011441	2	0	0	0	0	0.010514	2	0.013112	2	0.02104	3	0	0	0.014596	2	0.051591
ENSG00000054116	TRAPPC3	TRAPPC3	60.257459	3059	62.609988	3165	60.659054	2921	59.584549	3192	62.15246	3263	53.10617	2975	39.37614	2049	45.636155	2121	46.569376	2318	44.819293	2118	44.576205	2251	45.724602	2239	51.213202	2690	52.295164	2536	58.870025	3230	61.401911	3146	48.750182	2309	60.951419	3279	58.849273	2975	56.916025	2865	53.982154	2794	55.874393	2842	39.671773	1936	59.583016
ENSG00000054118	THRAP3	THRAP3	17.654884	3203	17.906	2815	17.277582	2997	10.24196	1479	17.882541	3420	17.30985	3524	22.482471	4346	11.002467	1415	23.415881	4107	19.440548	2894	20.767876	3829	23.630828	4188	23.748161	4494	28.046777	5186	12.255914	1907	19.419945	3054	23.217783	3984	21.331649	4010	14.409549	1974	35.686361	6615	32.671026	6219	17.820601	2480	37.299171	5762	29.684319
ENSG00000054148	PHPT1	PHPT1	94.304398	3458	90.504152	3333	79.607689	2793	76.022589	2948	93.937305	3629	74.329145	3061	70.34212	2752	88.300249	3049	68.223299	2502	86.301355	3012	72.275609	2695	78.655205	2819	113.504659	4344	87.589328	3275	106.731907	4450	129.422644	4757	94.468758	3277	128.711646	5037	107.991393	3961	80.794025	3020	75.639101	2907	87.895861	3278	69.818927	2520	102.94938
ENSG00000054179	ENTPD2	ENTPD2	1.233749	106	1.651142	143	1.308723	108	2.051637	186	2.4805	225	2.189058	211	1.477623	136	1.307261	106	0.955708	82	1.273528	104	0.797476	70	0.862955	73	1.208673	109	1.569439	138	1.904897	186	1.767571	153	1.302959	106	1.966359	181	1.969345	170	1.286354	113	1.122238	101	0.8718	77	1.508938	128	1.690464
ENSG00000054219	LY75	LY75	0	0	0	0	0	0	0	0	0	0	0	0	0.020022	7	0.057421	16	0.030295	9	0.005374	2	0	0	0.012227	4	0.040753	12	0.021133	7	0	0	0	0	0.007453	2	0	0	0	0	0.006899	2	0	0	0.012151	4	0	0	0
ENSG00000054267	ARID4B	ARID4B	2.117762	486	1.594295	391	1.637609	382	1.760544	453	1.797459	462	1.435928	393	3.738607	952	3.490261	800	4.002926	973	1.328543	267	3.281298	813	1.51985	314	3.496474	888	3.749754	876	3.312075	918	2.832766	693	3.396741	783	3.716768	967	2.892747	705	3.327852	777	3.786116	903	2.903915	721	2.974664	660	2.764107
ENSG00000054277	OPN3	OPN3	6.313237	538	6.572708	615	5.956227	528	6.822965	657	5.840587	582	5.948003	582	2.527649	286	4.468171	332	4.460004	376	2.622565	266	4.61866	398	3.510774	298	3.703681	343	5.259968	493	5.481083	543	3.694079	380	4.865523	415	4.685388	473	5.965817	534	7.226113	712	6.447372	661	8.385352	806	4.878403	420	5.949653
ENSG00000054282	SDCCAG8	SDCCAG8	1.491453	157	1.473955	151	1.643174	156	1.484327	163	1.49621	160	1.884817	217	1.285359	135	0.93578	87	1.158451	115	1.137579	112	0.757596	79	1.091627	105	1.030209	112	1.249892	128	1.029665	116	1.47031	152	0.945202	84	0.962008	103	1.157092	117	1.656648	176	1.149185	123	1.264986	120	1.991562	191	1.584348
ENSG00000054356	PTPRN	PTPRN	0	0	0	0	0	0	0	0	0	0	0	0	0	0	0	0	0	0	0	0	0	0	0	0	0	0	0.046226	8	0	0	0	0	0.01693	3	0	0	0	0	0	0	0	0	0	0	0	0	0
ENSG00000054392	HHAT	HHAT	0.468456	70	0.459297	69	0.447394	64	0.686797	108	0.341416	53	0.450327	75	0.207488	33	0.228579	31	0.11367	17	0.173462	25	0.258561	40	0.306309	45	0.278693	43	0.671173	102	0.268488	46	0.261246	39	0.318881	45	0.363083	58	0.232873	35	0.343127	52	0.285211	44	0.282869	43	0.283854	42	0.321672
ENSG00000054523	KIF1B	KIF1B	7.699965	3215	7.56617	3142	8.051698	3182	7.89696	3465	7.32487	3198	7.839853	3598	4.997537	2134	5.411424	1972	5.315152	2091	4.913528	1827	4.469878	1797	5.852775	2252	4.94712	2063	6.334541	2586	5.550612	2539	4.672589	1715	5.239039	2016	4.111112	1737	6.371953	2514	7.437733	2958	7.162516	2963	6.88157	2743	4.655281	1363	6.111189
ENSG00000054598	FOXC1	FOXC1	0.426358	67	0.466943	76	0.514682	79	0.342385	59	0.396033	66	0.294392	53	1.632329	273	1.778678	267	1.00828	160	1.126185	171	1.072351	174	1.162573	180	1.730915	287	1.958104	314	1.615617	293	1.531133	244	1.121708	169	1.562604	266	2.57181	408	2.893318	467	2.574926	429	2.305854	369	2.582114	400	2.366502
ENSG00000054611	TBC1D22A	TBC1D22A	10.315161	1503	9.6118	1201	8.474259	991	8.731656	1201	10.278891	1328	11.077194	1254	4.271065	571	4.495765	651	3.307921	513	4.054368	504	4.237219	426	4.934173	597	4.913702	598	5.135481	630	4.535091	666	7.129231	730	4.146126	445	5.714159	631	4.955111	739	7.099949	856	8.309822	929	5.342241	829	5.68817	797	6.255247
ENSG00000054654	SYNE2	SYNE2	0.030175	27	0.037836	35	0.079041	34	0.038537	37	0.016015	16	0.039128	40	0.02329	23	0.011786	10	0.026644	24	0.028428	25	0.007587	7	0.015238	14	0.020136	19	0.030709	28	0.028452	29	0.002859	3	0.014152	12	0.037365	36	0.040572	37	0.03181	30	0.049162	47	0.016788	16	0.019091	17	0.019162
ENSG00000054690	PLEKHH1	PLEKHH1	1.101367	298	1.146389	312	0.993033	257	1.272972	364	1.031627	294	1.067775	324	0.868327	251	0.84335	215	0.817449	219	0.960715	247	0.791937	203	1.091207	289	0.440458	125	0.671455	186	0.948342	292	0.643736	175	0.578078	148	0.354604	103	0.521543	142	0.757596	210	0.603087	172	0.56032	155	0.697963	187	0.601674
ENSG00000054793	ATP9A	ATP9A	2.412141	801	2.55833	852	2.519905	797	2.333629	819	2.60929	913	2.293974	854	1.032912	366	0.903023	283	0.825129	274	0.866032	274	0.718156	243	0.92357	300	0.885382	307	0.997275	338	1.022067	386	0.834073	278	0.889624	280	0.701593	249	1.088466	362	1.047687	356	1.124658	392	0.952269	322	0.966014	317	0.983743
ENSG00000054796	SPO11	SPO11	0	0	0	0	0	0	0	0	0	0	0	0	0	0	0	0	0	0	0	0	0	0	0	0	0	0	0	0	0	0	0	0	0	0	0	0	0	0	0	0	0	0	0	0	0	0	0
ENSG00000054803	CBLN4	CBLN4	0	0	0	0	0	0	0	0	0	0	0	0	0	0	0	0	0	0	0	0	0	0	0	0	0	0	0	0	0	0	0	0	0	0	0	0	0	0	0	0	0	0	0	0	0	0	0
ENSG00000054938	CHRDL2	CHRDL2	0	0	0.162794	12	0	0	0.053758	4	0	0	0.088036	8	0.262924	13	0	0	0.092168	8	0	0	0	0	0.281196	20	0	0	0	0	0	0	0.096157	8	0.048425	4	0	0	0.19575	14	0	0	0.297287	20	0.05274	4	0.278985	11	0.058751
ENSG00000054965	FAM168A	FAM168A	1.993822	596	2.086368	626	2.363267	675	2.307374	729	2.188027	689	1.781082	596	1.70288	542	1.140612	321	1.241739	371	0.906699	258	1.037749	315	1.0477	306	1.46614	457	1.617544	489	1.285267	434	1.579276	474	1.264313	358	0.994421	318	0.890837	267	1.112245	340	0.856051	263	0.860987	262	1.290926	375	0.978967
ENSG00000054967	RELT	RELT	2.543099	368	2.184565	318	2.651314	361	3.034521	461	2.951611	451	2.183337	355	8.291467	1279	8.539539	1162	7.858514	1127	7.471357	1028	6.521391	954	7.963644	1113	8.601777	1299	8.952953	1321	10.360731	1480	9.598538	1395	7.825395	1071	8.124106	1257	8.778016	1273	8.56911	1249	8.935906	1354	8.232723	1210	7.668233	1084	8.687448
ENSG00000054983	GALC	GALC	0	0	0.037225	6	0	0	0	0	0	0	0	0	0	0	0	0	0	0	0	0	0	0	0.021164	2	0	0	0	0	0	0	0	0	0	0	0	0	0	0	0	0	0	0	0	0	0	0	0
ENSG00000055044	NOP58	NOP58	43.188071	3595	43.072059	3580	36.453273	2895	41.995765	3701	37.992892	3314	46.696635	4364	55.641546	4935	53.736596	4193	52.997802	4389	64.17169	5072	63.295877	5335	64.690016	5250	48.686797	4241	50.043341	4233	37.475205	3550	48.109815	4031	49.306291	3890	55.311598	4908	54.393797	4551	64.092456	5377	62.492588	5456	71.113933	6031	64.205691	5242	51.484435
ENSG00000055070	SZRD1	SZRD1	30.059782	4201	33.159545	4700	29.224427	3926	30.922975	4572	32.186376	4602	28.556207	4513	29.155994	4375	29.359368	3921	27.338618	3895	25.840535	3491	27.087507	3896	29.160811	4014	32.281635	4754	41.747901	5919	38.528376	6184	39.830127	5587	33.38295	4479	33.442272	5052	46.822189	6627	51.276146	7121	50.680861	7643	43.977929	6278	49.269167	6528	48.887722
ENSG00000055118	KCNH2	KCNH2	0	0	0	0	0.020831	4	0	0	0.048989	10	0	0	0.042139	5	0.009451	2	0.03425	6	0.023825	4	0.017725	4	0.051462	9	0.076514	14	0	0	0.02194	5	0	0	0.116039	20	0	0	0	0	0	0	0	0	0.021725	4	0	0	0.007801
ENSG00000055130	CUL1	CUL1	19.374286	2430	21.73626	2737	20.559301	2465	20.838809	2761	19.925031	2631	18.731743	2635	16.115676	2154	16.244532	1917	15.367837	1924	15.220043	1815	16.149457	2059	15.3905	1879	13.900806	1819	18.920916	2419	17.184028	2453	15.311794	1928	15.467762	1829	16.205783	2172	20.47655	2573	26.563731	3399	23.848791	3139	22.692824	2897	23.139968	2863	19.566353
ENSG00000055147	FAM114A2	FAM114A2	2.13927	389	2.112916	386	2.419274	414	1.704452	328	1.979218	380	1.893607	387	1.265587	246	1.342602	230	0.901801	164	1.089369	189	0.958299	178	1.11575	199	1.059358	201	1.315186	244	1.173011	243	1.318811	241	1.011981	175	0.940741	183	1.359509	248	1.579466	293	1.671171	319	1.380944	256	1.4561	262	0.974602
ENSG00000055163	CYFIP2	CYFIP2	4.131487	1045	5.096144	957	3.891286	833	3.823639	981	3.869128	979	3.698199	1005	4.569722	1137	4.028894	790	4.702989	881	3.503648	739	5.199025	1064	3.329012	747	4.564994	1230	7.657274	1388	5.99046	1219	5.245559	1086	4.795803	1107	4.295635	1182	4.208378	926	4.261461	1011	5.052421	934	3.780406	858	4.981906	857	4.6801
ENSG00000055208	TAB2	TAB2	7.582576	1413	7.830132	1466	7.522533	1249	7.760664	1529	9.023109	1691	7.102566	1392	5.720465	1136	6.794929	1192	5.831339	1086	6.855079	1158	6.484422	1173	6.590966	1118	6.918109	1283	10.599816	1877	8.8764	1795	6.512855	1219	6.408797	1130	7.016655	1398	8.426768	1574	11.668517	2053	10.437321	1898	10.599899	1874	11.757809	2014	9.108334
ENSG00000055211	GINM1	GINM1	8.880921	736	9.602956	792	8.957179	705	9.459748	784	8.677028	758	7.321257	666	4.991578	441	6.292406	469	5.555911	451	5.438344	417	5.913412	484	5.41107	432	7.842294	621	9.790789	797	7.411407	696	6.716202	559	7.390747	570	6.647236	589	6.393825	524	9.658815	817	8.622155	730	7.884949	666	7.225789	588	8.208566
ENSG00000055332	EIF2AK2	EIF2AK2	3.537328	1454	3.773806	1553	3.87169	1521	4.187659	1593	3.937719	1707	4.297293	1983	2.278465	998	2.529823	979	3.198402	1220	2.72343	1065	2.63164	1100	3.108501	1234	2.45289	1024	4.341003	1554	2.940043	1375	3.128398	1061	3.139327	1221	2.713747	1193	3.000371	1235	3.711662	1483	4.457498	1501	3.264084	1366	5.984261	1410	2.931871
ENSG00000055483	USP36	USP36	12.102913	1936	13.896421	1805	13.53161	1791	11.802707	1953	12.556049	2215	13.48705	1931	32.775438	4841	28.70151	3939	26.239721	3660	19.7553	3422	24.137311	3414	26.421693	4139	23.763918	3439	23.360577	4315	23.062079	3785	23.727378	3711	20.094402	2994	17.858506	2831	36.177777	5644	34.305204	5682	28.727351	5523	34.191341	5339	27.51325	5081	30.895522
ENSG00000055609	KMT2C	KMT2C	0.777888	519	1.143321	649	1.238864	645	1.141252	664	1.003735	640	1.064712	729	1.202628	857	1.057702	609	1.731609	826	1.320166	609	1.015937	713	1.077236	599	0.735811	530	1.437646	783	1.05131	721	0.739921	482	1.350904	564	1.378677	521	0.945169	498	1.496	622	0.999572	621	0.936609	583	0.967241	606	0.997756
ENSG00000055732	MCOLN3	MCOLN3	0	0	0	0	0	0	0	0	0	0	0	0	0	0	0	0	0	0	0	0	0	0	0.036054	4	0	0	0.015244	2	0.046739	6	0	0	0	0	0	0	0	0	0	0	0	0	0	0	0	0	0
ENSG00000055813	CCDC85A	CCDC85A	0	0	0	0	0	0	0	0	0	0	0	0	0	0	0	0	0	0	0	0	0	0	0	0	0	0	0	0	0	0	0.024355	4	0	0	0	0	0	0	0	0	0.011226	2	0	0	0.008333	2	0
ENSG00000055917	PUM2	PUM2	15.334083	3924	14.920749	3738	15.673663	3675	16.499668	3883	14.159602	3765	15.46065	4010	17.601385	4035	16.083168	3743	16.90997	4251	16.112021	3871	15.163817	3853	15.61161	3848	18.064551	4583	22.804749	5096	18.260319	5274	17.450904	4150	17.662315	3771	14.522257	3937	15.253917	3762	21.161645	5013	17.586312	4518	17.382391	4353	21.11117	4374	14.69131
ENSG00000055950	MRPL43	MRPL43	78.172175	3119	77.409888	3129	72.78569	2789	61.814626	2663	70.172838	3005	62.48025	2860	32.412127	1437	45.07082	1719	38.14238	1571	39.901002	1557	36.559163	1527	40.421426	1598	54.474647	2262	47.246535	1972	61.680175	2841	61.803171	2517	50.71204	1947	56.092688	2460	51.595736	2056	47.981621	1958	43.777119	1876	42.949706	1785	42.392251	1671	46.704683
ENSG00000055955	ITIH4	ITIH4	0	0	0	0	0.114624	11	0	0	0.020127	3	0.0297	5	0.026121	4	0	0	0.02414	3	0	0	0.011902	2	0.065787	10	0	0	0	0	0	0	0.149388	21	0.011784	2	0.016133	4	0	0	0	0	0.086917	13	0	0	0	0	0
ENSG00000055957	ITIH1	ITIH1	2.137456	146	2.492345	175	1.787976	127	1.805236	121	1.930216	179	1.82521	135	1.835225	109	0.412067	47	1.100648	67	0.612418	70	0.7193	54	0.867434	60	0.670516	84	0.85741	77	1.59497	100	1.749121	102	1.117455	57	2.022494	142	0.339421	41	0.342239	42	0.765743	67	0.953166	69	0.498844	37	1.269487
ENSG00000056050	HPF1	HPF1	7.409212	373	6.553726	332	7.875184	380	6.360545	339	6.905952	367	7.709081	436	2.819741	152	3.102595	147	2.79853	141	2.291025	110	3.101268	159	3.43412	169	2.216234	117	2.541525	131	2.468502	142	3.248605	165	3.405417	163	3.632032	196	3.990719	202	4.318983	223	4.22168	224	4.9379	254	3.175117	158	4.010924
ENSG00000056097	ZFR	ZFR	21.50847	4167	21.123957	4114	22.019083	4082	23.414719	4798	19.793632	4041	19.885029	4310	22.785839	4709	24.107904	4393	23.465747	4542	22.210232	4095	23.502468	4627	22.648382	4289	24.232317	4902	31.004015	6125	29.683764	6551	25.530886	4973	24.964846	4580	26.204666	5429	27.996019	5442	39.556479	7829	38.349072	7801	33.881377	6678	31.840452	6093	27.601278
ENSG00000056277	ZNF280C	ZNF280C	0.774451	147	0.698404	134	0.850756	155	0.986781	198	0.952313	191	0.781696	167	0.858911	174	0.965854	173	0.843442	160	0.835012	151	0.887188	172	0.802614	149	0.669065	133	0.926326	180	0.766495	166	0.691038	132	0.733992	132	0.718416	146	0.822294	157	0.912361	177	1.116907	223	1.095885	212	0.95345	179	0.79355
ENSG00000056291	NPFFR2	NPFFR2	0	0	0	0	0	0	0	0	0	0	0	0	0	0	0	0	0	0	0	0	0	0	0	0	0	0	0	0	0	0	0	0	0	0	0	0	0	0	0.019325	2	0	0	0	0	0	0	0
ENSG00000056487	PHF21B	PHF21B	0	0	0	0	0	0	0	0	0	0	0.007871	2	0	0	0	0	0	0	0	0	0	0	0	0	0	0	0	0	0	0	0	0	0	0	0	0	0	0	0	0	0	0	0	0	0	0	0
ENSG00000056558	TRAF1	TRAF1	0.046237	12	0.015084	4	0.035645	9	0.063113	18	0.056851	16	0.134498	40	0.128274	36	0.016069	4	0.159882	42	0.088188	22	0.0921	25	0.133185	34	0.030768	9	0.042386	12	0.023153	7	0.10314	27	0.116195	29	0.109874	31	0.119672	32	0.067782	18	0.12228	34	0.037923	10	0.192642	50	0.0611
ENSG00000056586	RC3H2	RC3H2	3.768684	1143	3.538101	1171	3.610963	1123	4.076999	1320	3.189273	1113	3.721717	1205	4.720205	1541	5.19963	1491	4.703815	1506	4.650946	1408	4.311238	1390	4.846581	1521	5.434092	1531	5.28215	1805	5.065689	1833	5.348413	1541	5.627032	1460	4.453352	1508	5.793488	1823	7.720769	2463	6.331136	2119	6.135694	2012	7.398146	2199	6.850142
ENSG00000056736	IL17RB	IL17RB	49.008651	4016	47.682433	3919	50.175907	3931	50.047286	4325	50.946755	4402	45.084173	4138	30.696818	2682	29.383569	2270	33.015524	2706	30.181681	2357	34.096897	2846	33.506522	2689	38.069437	3262	38.593804	3227	38.743144	3616	35.098506	2895	36.911865	2864	38.731942	3392	27.666198	2275	38.717767	3235	34.745867	2984	33.659674	2812	32.896352	2653	29.471745
ENSG00000056972	TRAF3IP2	TRAF3IP2	0.78043	160	1.028014	215	1.034755	204	1.120929	231	0.844484	187	0.874863	204	0.210086	47	0.633142	118	0.304114	59	0.44117	89	0.347811	72	0.330908	61	0.557544	98	0.662699	138	1.114053	136	0.513243	107	0.393346	75	0.288671	59	0.566949	112	0.579537	123	0.480637	106	0.186694	40	0.743636	130	0.297555
ENSG00000056998	GYG2	GYG2	8.571518	1165	8.170931	920	8.150078	949	9.017979	1060	5.760849	844	8.112302	1111	1.324473	196	1.571867	195	1.195967	166	1.086793	144	1.111584	157	1.610183	219	1.211419	176	1.445401	205	1.63339	259	1.111582	151	1.453456	191	0.733998	63	1.878313	262	3.091727	363	2.416008	292	1.735718	220	2.403308	305	2.112861
ENSG00000057019	DCBLD2	DCBLD2	7.115045	1772	7.150422	1782	7.352022	1728	7.057374	1822	7.165563	1875	6.03603	1673	3.600283	962	4.17159	958	3.17636	795	3.126634	720	3.02258	739	3.338323	818	4.352416	1138	4.784485	1146	4.190608	1195	3.268681	823	3.701417	878	3.98807	1069	3.939742	990	5.277596	1352	5.569974	1393	3.754829	932	4.50547	1045	4.402148
ENSG00000057149	SERPINB3	SERPINB3	0	0	0	0	0	0	0	0	0	0	0	0	0	0	0	0	0	0	0	0	0	0	0	0	0	0	0	0	0	0	0	0	0	0	0	0	0	0	0	0	0	0	0	0	0	0	0
ENSG00000057252	SOAT1	SOAT1	7.276862	2037	8.103793	2277	7.274808	1946	7.402475	2189	6.887147	2024	6.321491	1984	3.195733	953	3.878254	1023	3.048175	852	3.069944	809	3.226053	918	2.951531	807	4.197033	1230	4.259309	1215	4.76808	1519	4.134027	1162	3.683378	975	3.529182	1060	4.052955	1141	5.753625	1648	4.866563	1429	4.555834	1301	4.730415	1309	4.35888
ENSG00000057294	PKP2	PKP2	8.821626	1404	9.149249	1517	9.711914	1528	10.094628	1675	8.41097	1457	7.93686	1456	1.711365	278	2.137654	340	2.052162	328	1.809736	282	1.7687	287	1.48189	228	2.480141	425	3.303338	519	3.072587	558	2.28021	376	2.338725	354	2.626797	393	1.698502	288	4.119369	679	3.074294	513	2.86609	476	3.746743	590	3.097548
ENSG00000057468	MSH4	MSH4	0	0	0	0	0	0	0	0	0	0	0	0	0.267847	39	0.454843	58	0.230326	31	0.154994	20	0.282323	39	0.182389	24	0.145356	21	0.386024	53	0.188307	29	0.14683	20	0.081676	11	0.12765	19	0.037915	6	0.159362	22	0.086116	13	0.11448	16	0.124086	17	0.195925
ENSG00000057593	F7	F7	4.861257	572	4.45501	528	3.781624	427	5.353757	565	4.867018	560	4.919104	684	1.772509	241	1.435378	159	1.494763	190	0.865331	105	1.335855	173	1.391766	174	1.615217	215	1.832951	238	2.248111	326	2.438838	296	1.404876	170	2.588551	332	1.420399	182	1.196526	156	1.864745	198	0.665732	87	1.259835	148	1.199587
ENSG00000057608	GDI2	GDI2	160.030813	15746	173.610024	17049	165.7971	15595	169.685706	17597	161.009434	16636	145.464162	16069	103.591811	10869	112.714122	10432	114.685966	11244	97.442762	9115	109.22738	10891	106.359457	10167	108.668395	11165	145.542666	14543	143.522841	15993	133.6944	13179	114.742947	10635	125.961688	13264	141.13161	13908	191.937713	18928	180.609926	18272	162.72956	16082	189.886734	18091	151.321209
ENSG00000057657	PRDM1	PRDM1	0	0	0	0	0	0	0	0	0	0	0	0	0	0	0	0	0	0	0	0	0	0	0	0	0	0	0	0	0.015188	4	0	0	0	0	0	0	0.056645	12	0	0	0.01548	4	0	0	0	0	0
ENSG00000057663	ATG5	ATG5	8.539434	1116	8.019335	1029	8.974421	1094	8.943199	1232	9.248425	1232	7.173269	1033	6.002314	841	7.266622	899	6.915851	882	6.783883	734	7.355616	927	6.908431	866	8.514925	1142	8.071326	1050	7.683676	1124	8.861859	1162	8.229572	995	8.609158	1174	8.678443	1097	8.905784	1176	8.63225	1152	8.321372	1083	9.280968	1057	6.841417
ENSG00000057704	TMCC3	TMCC3	0	0	0	0	0	0	0	0	0	0	0	0	0	0	0	0	0	0	0	0	0.007391	2	0	0	0	0	0	0	0	0	0	0	0	0	0	0	0.00647	2	0	0	0	0	0.006016	2	0.006741	2	0
ENSG00000057757	PITHD1	PITHD1	31.786028	2073	32.744117	2158	32.527457	2038	32.655249	2259	32.782758	2266	28.063313	2054	53.902664	3764	56.780009	3496	50.237076	3279	50.314306	3140	46.435926	3094	49.062583	3137	48.528215	3319	54.01354	3592	56.644127	4222	56.253095	3702	51.118292	3166	51.737638	3625	77.984951	5129	79.533117	5324	83.491889	5747	71.334882	4763	61.537274	3981	69.508302
ENSG00000057935	MTA3	MTA3	11.938931	1071	10.740641	956	12.299994	1000	11.37858	1142	12.673836	1176	11.719862	1160	6.365781	613	4.808593	414	7.188233	652	5.603667	524	5.430073	547	5.838988	525	4.090407	563	7.63018	725	7.011243	747	6.823832	616	6.567948	561	7.528813	767	7.524161	667	8.922555	813	7.635305	733	6.845442	641	4.479865	784	7.329406
ENSG00000058056	USP13	USP13	3.695709	1259	3.642665	1246	3.893568	1268	3.529593	1271	3.248627	1167	3.354501	1282	2.038814	741	2.435473	781	2.179092	742	1.972308	639	2.052483	711	2.086049	695	2.115851	744	2.530618	880	2.281817	885	1.96034	671	2.101694	678	2.09989	765	2.033382	692	3.252909	1133	2.906735	1040	2.205373	765	2.549204	857	2.410191
ENSG00000058063	ATP11B	ATP11B	2.351135	528	2.365075	576	2.465123	592	2.75133	691	2.277146	574	2.296498	617	3.138514	662	3.088953	607	2.799774	569	2.427542	484	3.068264	669	2.674538	604	2.399511	547	3.537328	834	2.937668	775	2.717284	544	2.686279	566	2.989792	704	3.53091	699	3.909994	962	4.18232	949	4.354002	1000	4.144284	835	3.764496
ENSG00000058085	LAMC2	LAMC2	0	0	0.017839	4	0	0	0	0	0	0	0	0	0.119326	27	0.121723	25	0.20294	43	0.078869	17	0.072182	16	0.182646	39	0.078362	18	0.0716	16	0.097908	24	0.016636	4	0.14106	29	0	0	0.08474	18	0	0	0.052895	12	0.02524	6	0.04302	10	0.067494
ENSG00000058091	CDK14	CDK14	0.016091	4	0.198775	7	0.019207	4	0	0	0.014723	4	0.015327	4	0.015969	5	0	0	0.018702	4	0	0	0	0	0.137724	5	0	0	0.077297	17	0	0	0	0	0.013875	3	0	0	0	0	0.010806	3	0	0	0	0	0	0	0.016047
ENSG00000058262	SEC61A1	SEC61A1	112.421638	16725	110.292175	16476	103.830299	14768	108.854915	17111	114.19239	17911	97.429115	16261	70.909198	11243	75.208496	10528	67.001651	9955	63.842346	9030	61.063522	9233	72.013306	10468	88.281268	13700	96.693428	14669	94.434204	15990	99.050597	14801	86.399605	12159	79.671982	12671	90.453979	13489	96.751686	14709	96.488516	15062	88.360107	13384	92.042853	13512	90.409158
ENSG00000058272	PPP1R12A	PPP1R12A	3.877606	908	3.815724	898	4.781054	1071	4.825803	1194	4.295598	1062	4.73773	1051	5.945048	1484	6.391893	1409	6.355167	1447	5.244418	1156	5.648995	1340	6.12012	1401	6.111835	1386	8.129836	1870	6.636665	1653	6.238152	1468	6.923664	1374	4.928679	1234	6.635259	1558	10.383521	2026	7.394863	1818	8.668489	1850	7.409858	1703	5.821304
ENSG00000058335	RASGRF1	RASGRF1	0.110019	29	0.055931	15	0.07044	18	0.051491	15	0.105014	29	0.070308	21	0.247764	69	0.39126	95	0.195111	51	0.224228	55	0.2479	65	0.225363	57	0.079867	22	0.217634	58	0.221646	65	0.184074	48	0.149528	37	0.098244	28	0.482441	125	0.434883	115	0.414482	113	0.399927	105	0.420561	107	0.371634
ENSG00000058404	CAMK2B	CAMK2B	0	0	0.028746	6	0.011418	2	0.030784	6	0.037071	8	0.031181	7	0.028736	6	0.022423	4	0	0	0.028318	5	0.019174	4	0	0	0	0	0	0	0.034309	8	0	0	0.101188	18	0.023677	5	0	0	0	0	0.027714	6	0.00903	2	0.007424	2	0.030898
ENSG00000058453	CROCC	CROCC	0.225396	62	0.247238	68	0.229136	60	0.189525	55	0.282334	82	0.359219	110	0.196282	57	0.202929	53	0.220056	60	0.123623	33	0.23207	65	0.207196	56	0.313803	90	0.187978	53	0.061133	19	0.146018	40	0.169959	44	0.095785	28	0.082671	23	0.092638	26	0.10536	31	0.069041	20	0.237521	64	0.078211
ENSG00000058600	POLR3E	POLR3E	18.196652	2691	17.583511	2670	18.07976	2553	18.706794	2912	18.530596	2911	17.630403	2968	21.069604	3206	22.757164	2883	21.287011	3135	20.028947	2740	22.231814	3380	23.760526	3286	21.046817	3288	24.389533	3452	19.387586	3238	20.617841	3047	20.832985	2796	18.464143	2922	24.016744	3563	30.090777	3610	23.537441	3499	23.40902	3392	28.451107	3692	28.416983
ENSG00000058668	ATP2B4	ATP2B4	0.058562	22	0.063566	24	0.291015	29	0.043508	17	0.03139	13	0.070992	30	0.007602	3	0	0	0.108026	15	0.045413	16	0.025753	10	0.032143	12	0.013722	6	0.030388	12	0.043219	19	0.005172	2	0.042649	15	0.013695	6	0.014316	6	0.021508	9	0	0	0.022294	7	0.025752	10	0.041337
ENSG00000058673	ZC3H11A	ZC3H11A	3.296453	1134	0	0	1.50E-05	1	3.585994	851	4.446606	960	2.384538	921	4.746899	1738	3.880361	698	4.76652	1621	6.305809	1243	4.561005	1585	2.508204	844	0.041386	2	0.902801	131	0.023878	3	0	0	0.007242	2	0	0	1.733153	232	1.671393	298	3.505473	899	0.024947	1	0.187496	52	0.928055
ENSG00000058729	RIOK2	RIOK2	5.661157	815	5.980031	848	5.011006	719	4.554281	705	5.272078	813	5.545485	921	5.790113	847	6.734789	860	6.187297	829	6.78567	864	6.979634	932	6.197672	839	5.965278	853	7.093799	1032	6.411303	1015	7.661675	1146	8.263437	1040	7.251546	1078	7.177426	1031	7.850649	1130	9.195974	1354	7.852045	1133	9.231782	1155	6.153257
ENSG00000058799	YIPF1	YIPF1	13.011722	890	14.264827	997	9.866174	682	12.870374	970	13.449202	1013	10.527878	816	9.415805	701	9.880075	653	8.809803	601	6.648359	463	8.43243	621	8.607068	611	9.490965	682	9.998439	736	11.102303	864	8.908301	613	10.195714	660	10.975562	825	12.003569	834	10.447363	766	11.204712	811	8.819483	664	10.215514	732	9.8473
ENSG00000058804	NDC1	NDC1	19.906591	4183	22.534636	4755	21.089422	4237	20.072363	4457	19.949341	4420	18.216339	4295	8.18951	1834	9.612141	1901	8.354694	1754	7.478672	1494	7.822021	1671	7.987057	1640	9.679197	2122	12.02659	2577	12.571221	3007	11.190008	2362	11.084649	2204	10.056505	2259	9.129088	1923	13.54675	2909	12.835332	2831	12.134491	2596	10.11208	2097	10.457755
ENSG00000058866	DGKG	DGKG	1.226211	292	0.94295	225	0.980757	223	1.298941	327	0.746157	187	1.041917	278	1.150507	292	1.188558	266	1.050257	250	0.939233	213	1.111382	269	0.948842	221	1.279145	317	1.543404	374	1.748728	473	1.258664	301	1.425056	321	1.393341	354	1.687602	402	2.123576	516	1.810206	452	1.657121	401	1.940118	455	1.887758
ENSG00000059122	FLYWCH1	FLYWCH1	4.367359	861	4.528229	894	3.445048	633	3.459694	714	4.725897	966	2.970954	637	6.694038	1278	8.329641	1248	6.040717	1085	5.550011	1008	5.822439	1100	6.186697	1088	7.57754	1324	8.847888	1554	7.108772	1611	8.195513	1529	8.972401	1280	7.037597	1477	8.861958	1360	6.800008	1310	6.122873	1246	6.646882	1280	6.258259	1198	6.847044
ENSG00000059145	UNKL	UNKL	4.850642	813	4.343782	722	3.373995	579	5.596567	938	5.684846	980	4.104433	722	6.020903	1044	7.039795	1008	5.835722	948	6.072668	859	4.968993	817	5.320039	837	8.03675	1217	8.497186	1293	6.651395	1162	8.179094	1212	6.304149	917	6.37835	964	8.817548	1321	10.789896	1663	9.242805	1433	8.040925	1237	10.089531	1324	8.612548
ENSG00000059377	TBXAS1	TBXAS1	0.263628	28	0.391932	41	0.152067	12	0.209449	17	0.108367	12	0.200204	24	0.220526	25	0.152385	15	0	0	0.125851	13	0.301037	32	0.127825	13	0.15211	17	0.110767	12	0.175121	21	0.181595	19	0.411617	37	0.136197	15	0.157838	17	0.21374	20	0.311242	34	0.260259	26	0.182017	19	0.199033
ENSG00000059378	PARP12	PARP12	9.555514	1321	8.564737	1275	9.790873	1337	8.729691	1410	10.545203	1640	9.007731	1428	7.383405	1121	6.231897	882	7.320572	984	5.087933	741	5.618089	797	7.624198	1056	8.008404	1142	6.885709	1006	6.792903	1099	7.072444	1080	6.444566	867	5.780201	891	6.897679	978	6.548767	1021	7.624041	1190	7.698495	1028	5.992504	855	7.019809
ENSG00000059573	ALDH18A1	ALDH18A1	58.814459	8062	62.350418	8580	59.416275	7787	60.74434	8813	61.846913	8935	55.57617	8559	24.52955	3575	26.652895	3446	26.983193	3698	22.948954	2998	25.082156	3493	26.267866	3519	28.727438	4118	33.131147	4640	34.065606	5314	31.860645	4400	31.279209	4055	28.643278	4210	32.055921	4416	36.25021	5087	37.351662	5381	32.026711	4482	36.599787	4963	34.40507
ENSG00000059588	TARBP1	TARBP1	5.702014	1198	5.886663	1242	5.474586	1099	5.785448	1284	5.808497	1286	5.41946	1277	2.551239	571	2.318992	459	2.455801	515	2.447163	489	2.69716	576	2.383819	490	2.049021	449	2.894179	620	2.496028	597	2.897699	612	2.507401	498	2.325374	522	2.155515	454	3.101188	666	2.570266	567	2.33629	500	2.390673	496	2.042524
ENSG00000059691	GATB	GATB	17.981895	1641	15.547026	1480	15.373871	1411	14.95264	1527	19.090145	1955	15.236258	1625	8.104717	807	9.525588	821	8.790575	848	7.771948	705	8.237568	793	9.445333	872	11.198433	1078	10.232799	988	10.725352	1159	12.569281	1219	10.369229	941	12.051572	1245	10.902836	1018	12.465939	1210	12.945079	1267	10.164265	986	10.525688	977	12.260757
ENSG00000059728	MXD1	MXD1	2.354904	533	1.718659	395	1.892642	414	2.028879	491	2.005597	480	1.916851	492	10.19041	2464	13.13699	2827	11.388507	2589	11.882878	2580	10.611025	2461	12.615023	2800	11.448134	2724	13.332247	3101	11.751818	3028	9.358123	2122	10.211984	2207	8.88921	2170	14.876001	3409	20.613188	4817	19.092588	4582	18.006432	4193	19.635038	4421	16.749527
ENSG00000059758	CDK17	CDK17	3.094387	520	3.125021	530	3.682061	592	3.48173	616	2.599421	458	2.542956	484	4.136593	743	4.542217	719	4.12374	696	4.248939	688	4.570671	784	4.18469	695	5.115331	898	6.332374	1074	5.34458	1029	4.464735	762	5.426392	872	3.647771	649	5.151113	877	7.583065	1298	7.176777	1268	6.177863	1060	4.789489	782	6.559269
ENSG00000059769	DNAJC25	DNAJC25	5.470535	560	5.462389	540	6.020468	562	5.172999	518	6.196109	616	5.441051	575	7.825884	854	9.807527	947	10.812928	1032	10.518325	952	8.525966	893	9.07362	877	7.770177	838	8.515598	885	10.247439	1140	8.667448	837	7.818078	706	9.039303	902	7.989839	819	9.186415	891	8.741825	903	9.297306	916	7.147531	684	7.556353
ENSG00000059804	SLC2A3	SLC2A3	50.002693	8012	50.965759	8200	49.016254	7509	51.181522	8666	50.28548	8495	46.824795	8418	16.239239	2773	17.686876	2667	15.625369	2501	14.196601	2163	13.516714	2202	15.136428	2370	19.857431	3319	24.792	4051	23.978592	4373	20.902088	3364	22.036839	3340	21.467344	3678	14.579021	2342	18.842176	3086	18.172485	3056	15.531588	2534	17.465889	2762	14.086047
ENSG00000059915	PSD	PSD	0	0	0.066667	12	0.01723	3	0.032248	6	0.04074	8	0.044743	9	0.059936	11	0.078633	13	0.043438	8	0.067461	11	0.018392	4	0.1275	22	0.099529	18	0	0	0.072196	15	0.110803	20	0.011651	2	0.010236	2	0.060761	11	0.08445	15	0.033953	7	0.079707	14	0.014325	3	0.084451
ENSG00000060069	CTDP1	CTDP1	3.292498	538	2.359826	442	1.72174	348	2.263089	441	2.379711	517	1.631748	419	2.754226	543	1.949401	412	2.410501	446	1.64172	348	2.80643	495	3.057614	521	3.638586	640	3.639693	701	3.099698	600	3.761058	676	3.453769	529	2.110509	418	3.160865	552	2.777092	577	3.359858	579	2.930613	497	2.781622	633	3.550289
ENSG00000060138	YBX3	YBX3	60.804483	4186	54.606597	3808	54.213087	3593	53.537322	3893	54.01766	3930	46.224227	3548	116.522085	8574	130.471486	8563	116.19504	7887	128.694159	8362	119.318657	8359	120.839931	8137	125.691217	9142	153.689899	10767	144.597633	11457	132.323329	9321	130.474469	8559	137.227234	10278	183.924025	12856	216.591488	15459	208.516325	15189	200.985681	14109	203.10477	13817	181.878978
ENSG00000060140	STYK1	STYK1	0	0	0	0	0	0	0	0	0	0	0	0	0.150048	20	0	0	0.074283	10	0	0	0.059455	8	0	0	0.033165	5	0.048909	7	0	0	0	0	0.02553	3	0.1276	17	0	0	0	0	0.015133	2	0	0	0	0	0
ENSG00000060237	WNK1	WNK1	7.331306	3108	6.991047	2989	7.124856	3283	6.784717	3460	6.61914	3372	7.341236	3644	6.237995	2682	6.505919	2469	6.17921	2632	5.134653	2336	6.08819	2627	6.578228	2720	5.28695	2665	8.298372	3580	7.292401	3318	5.400325	2362	5.93146	2658	5.248583	2319	6.931827	3020	9.593748	3967	8.363529	3719	7.976632	3448	9.583022	3879	7.558457
ENSG00000060339	CCAR1	CCAR1	11.149385	2135	10.983482	2114	11.276048	2067	11.261358	2277	11.355561	2295	13.209028	2620	13.677204	2719	11.918624	2046	12.677392	2415	14.044271	2560	12.754949	2485	13.561667	2510	13.149363	2467	15.089166	2900	12.068654	2564	12.523052	1808	12.173445	2208	11.205138	2296	11.858762	2279	14.181579	2403	12.414861	2434	14.399867	2302	12.684488	2312	9.341922
ENSG00000060491	OGFR	OGFR	25.854274	2612	23.20397	2337	22.064537	2096	21.849697	2306	26.091828	2743	18.004924	2553	23.29614	2481	22.469871	2158	21.348766	2146	20.579338	1957	19.437219	1971	21.772552	2319	27.179417	2835	24.481379	2684	21.944826	2494	25.829022	2653	21.956266	2137	22.800048	2499	23.090009	2731	23.253649	2432	23.715022	2603	18.385386	2412	26.604448	2613	24.504517
ENSG00000060558	GNA15	GNA15	0.034519	4	0	0	0	0	0	0	0	0	0	0	0.036619	4	0	0	0.037469	4	0.042332	4	0.067695	7	0.060262	6	0.031125	3	0.094303	9	0	0	0	0	0.048119	4	0.017717	2	0.025828	3	0.0835	8	0.196697	19	0.100301	9	0.099681	9	0.071155
ENSG00000060566	CREB3L3	CREB3L3	3.797282	406	2.994165	323	3.270953	315	4.190312	472	4.82125	475	3.725364	447	1.49703	171	1.417999	143	1.38933	149	1.549222	158	1.43244	156	1.897067	198	1.599212	179	2.422126	265	1.628336	199	1.154508	125	1.646059	167	1.493973	172	1.702332	183	2.062176	222	1.547795	175	1.517139	166	2.172201	230	1.621675
ENSG00000060642	PIGV	PIGV	8.503217	811	7.532964	717	10.239541	683	7.620964	785	7.651665	881	6.910425	751	2.480838	294	3.199506	335	2.827311	274	2.41347	207	2.454106	242	3.091333	293	3.655512	363	3.484264	325	4.485858	495	4.461508	435	3.588767	363	4.023957	409	3.1124	307	3.704508	367	3.463114	398	3.610506	357	3.24925	313	3.779835
ENSG00000060656	PTPRU	PTPRU	15.068169	3429	14.512772	3320	12.855049	2799	14.543581	3503	14.321685	3433	12.282494	3132	16.546488	4015	17.420353	3710	13.835815	3153	12.867694	2787	12.63718	2922	14.741201	3277	21.927777	5166	23.432607	5451	19.727727	5103	23.742735	5367	17.748799	3822	17.646501	4293	15.834231	3544	16.552536	3828	16.044925	3845	14.219734	3297	16.18865	3648	15.655888
ENSG00000060688	SNRNP40	SNRNP40	52.443704	3420	51.344128	3347	49.390145	3073	55.31914	3804	56.991499	3901	47.279921	3434	25.239841	1724	27.524388	1645	26.478669	1662	24.468957	1482	24.128951	1571	26.949725	1659	30.820806	2044	34.646112	2285	36.808929	2704	32.718989	2141	28.800194	1746	34.524506	2396	28.072791	1823	37.63764	2492	36.30309	2472	34.887922	2295	36.193	2318	33.481656
ENSG00000060709	RIMBP2	RIMBP2	0	0	0	0	0	0	0	0	0	0	0	0	0	0	0	0	0	0	0.006966	2	0	0	0	0	0	0	0	0	0	0	0	0	0	0	0	0	0	0	0	0	0	0	0	0	0	0	0
ENSG00000060718	COL11A1	COL11A1	0	0	0	0	0	0	0	0	0	0	0	0	0	0	0	0	0	0	0	0	0	0	0	0	0	0	0	0	0	0	0	0	0	0	0	0	0	0	0	0	0	0	0	0	0	0	0
ENSG00000060749	QSER1	QSER1	3.434032	1315	3.251027	1295	3.860237	1430	3.771215	1447	3.14794	1238	3.760328	1555	4.204741	1569	4.228924	1320	3.764524	1364	3.756198	1317	3.804145	1337	3.707406	1290	3.738936	1422	5.209744	1905	4.165245	1627	4.336974	1613	3.468263	1171	3.375418	1387	4.944515	1763	6.65339	2363	5.991633	2247	5.799986	2036	6.400249	2002	4.98031
ENSG00000060762	MPC1	MPC1	73.875994	3021	68.742573	2818	79.493015	3179	63.126048	2762	69.409981	3107	65.673822	3037	24.799883	1076	31.170748	1174	30.960078	1281	36.021782	1368	30.301899	1267	29.073729	1138	43.888083	1843	38.805482	1619	43.332064	1981	40.04792	1628	38.582088	1458	42.908516	1833	29.669739	1451	27.250338	1359	35.709414	1507	29.88537	1485	27.108225	1069	34.335698
ENSG00000060971	ACAA1	ACAA1	71.909333	5273	75.39884	4864	61.924988	4420	61.687049	4807	67.624844	5190	58.494091	4776	31.838906	2597	34.298593	2357	38.460985	2545	36.1653	2394	36.766376	2689	35.564151	2535	37.134666	2826	35.970643	2571	43.256543	3408	51.14133	3296	40.154319	2821	45.696159	3317	40.993019	2966	45.096193	3174	41.174209	3115	42.393911	3150	41.581404	2989	52.971867
ENSG00000060982	BCAT1	BCAT1	0.134407	54	0.137894	55	0.124241	48	0.118928	50	0.098715	42	0.134811	60	0.099022	42	0.142158	53	0.080373	32	0.044667	17	0.066552	27	0.081032	32	0.026457	11	0.034247	14	0.089657	41	0.034366	14	0.074427	28	0.101375	43	0.221758	89	0.154648	63	0.149057	62	0.087651	36	0.248418	98	0.082476
ENSG00000061273	HDAC7	HDAC7	5.993927	1006	5.604846	925	4.190435	672	5.300997	898	5.772921	904	6.370695	866	4.617464	797	3.285297	483	4.517976	679	3.899066	618	4.13295	689	5.013978	660	3.5948	629	4.051778	628	4.670991	780	4.764823	765	4.47276	660	2.820281	506	4.100731	689	4.542633	739	4.007451	691	3.846027	651	4.861847	757	4.582097
ENSG00000061337	LZTS1	LZTS1	0	0	0	0	0	0	0.00716	2	0.006119	2	0	0	0.008037	2	0	0	0	0	0	0	0	0	0	0	0	0	0	0	0.00745	2	0	0	0	0	0	0	0.008345	2	0.007459	2	0	0	0	0	0	0	0
ENSG00000061455	PRDM6	PRDM6	0	0	0.012972	5	0.003732	2	0	0	0.015005	7	0	0	0	0	0.026901	10	0	0	0	0	0.007662	3	0.039687	15	0	0	0	0	0	0	0.028875	11	0	0	0	0	0.004594	2	0	0	0.009715	4	0	0	0	0	0.004747
ENSG00000061492	WNT8A	WNT8A	0	0	0	0	0	0	0	0	0	0	0	0	0.03618	3	0	0	0	0	0	0	0	0	0	0	0	0	0	0	0	0	0	0	0	0	0	0	0	0	0	0	0	0	0	0	0	0	0
ENSG00000061656	SPAG4	SPAG4	3.093786	179	3.236628	191	2.139964	120	2.364666	144	3.427285	212	2.18735	146	2.190492	134	2.411545	135	2.148502	128	2.770593	157	2.655177	152	2.934662	170	4.256595	254	3.613779	214	3.783431	248	3.689988	221	3.539042	186	3.283543	208	1.904589	109	2.261965	108	2.092743	127	2.028315	111	1.413765	75	1.416655
ENSG00000061676	NCKAP1	NCKAP1	7.037594	5861	8.232424	6884	8.338774	6639	7.959381	6915	7.591716	6613	9.160365	6422	5.004809	4412	5.984346	4672	5.471414	4276	5.508331	4346	5.287046	4475	5.074973	4130	5.586603	4824	7.52335	6329	6.779486	6329	5.661958	4718	6.04212	4645	5.889549	5243	6.512724	5358	9.794859	8209	9.566666	8281	8.449191	7068	8.520748	6788	6.771526
ENSG00000061794	MRPS35	MRPS35	49.609226	3800	56.438527	4336	53.618381	3953	51.763125	4199	53.199895	4310	51.884954	4469	39.052471	3183	45.750856	3300	43.61247	3340	41.890849	3048	45.838049	3529	40.606625	3049	46.761767	3742	56.454098	4410	54.194755	4739	55.665428	4213	49.650584	3598	53.567606	4381	58.000438	4449	69.566602	5431	62.709433	5048	61.469866	4811	51.321942	3897	48.201464
ENSG00000061918	GUCY1B1	GUCY1B1	0	0	0	0	0	0	0	0	0	0	0	0	0	0	0	0	0	0	0	0	0	0	0	0	0	0	0.069031	9	0	0	0	0	0	0	0	0	0	0	0	0	0	0	0	0	0	0	0
ENSG00000061936	SFSWAP	SFSWAP	9.547939	1181	8.554268	1139	8.321858	1054	8.843107	1226	9.437601	1315	7.641468	1136	7.979878	1129	7.351359	911	7.751698	1028	7.692508	959	8.08445	1091	8.957522	1157	8.24048	1143	10.390531	1392	8.288109	1240	8.414823	1107	9.464212	1171	7.929121	1104	9.30341	1223	10.142618	1358	10.331262	1409	10.010795	1318	11.138019	1442	9.341553
ENSG00000061938	TNK2	TNK2	1.880086	224	0.71954	148	1.425395	174	1.60123	198	1.829293	217	1.742695	224	0.327638	76	0.610888	67	1.144923	121	0.895738	101	0.190111	42	0.531654	57	0.429935	97	0.981699	117	0.932558	100	0.292958	64	0.341577	70	0.401993	93	0.655463	93	0.709535	92	0.778267	101	0.64446	97	0.373506	68	0.961806
ENSG00000061987	MON2	MON2	1.734901	931	1.813958	957	2.092726	1060	1.952905	1104	1.848689	1056	1.81426	1071	1.689517	941	1.759657	865	1.746797	945	1.709473	883	1.732218	914	1.592053	835	1.995535	1129	2.017038	1086	2.066909	1255	1.658417	884	1.728043	871	1.763465	993	1.212059	657	1.694007	883	1.517305	815	1.750667	931	1.601941	740	1.176699
ENSG00000062038	CDH3	CDH3	0	0	0	0	0.010232	2	0	0	0	0	0	0	0.007939	2	0.017385	4	0	0	0	0	0	0	0	0	0	0	0.263076	6	0.027963	7	0	0	0	0	0	0	0	0	0.019405	5	0.017792	4	0	0	0	0	0
ENSG00000062096	ARSF	ARSF	0	0	0	0	0	0	0	0	0	0	0	0	0	0	0	0	0	0	0	0	0.021627	2	0.023112	2	0	0	0	0	0	0	0	0	0	0	0	0	0.084183	8	0	0	0	0	0	0	0	0	0.03334
ENSG00000062194	GPBP1	GPBP1	12.075891	1573	9.458241	1656	10.713025	1507	11.142561	1579	10.227236	1536	9.535267	1512	18.232546	2112	15.036517	1705	15.051049	1902	15.060793	1784	20.433185	2283	11.00608	1864	13.522453	1980	22.424892	2394	14.787676	2261	14.904979	2157	19.110446	1825	15.036111	2081	14.017913	2155	17.101425	2521	16.607295	2502	17.944955	2500	15.958201	2122	16.12531
ENSG00000062282	DGAT2	DGAT2	26.279159	2635	24.603333	2479	23.594635	2256	23.355503	2476	26.368358	2789	19.023395	2136	10.851494	1160	11.576601	1094	9.657005	969	9.326837	891	9.21601	941	10.405571	1021	15.513344	1625	14.794924	1510	15.532622	1770	15.772625	1589	12.162563	1155	16.094822	1728	14.904455	1500	14.205712	1445	13.796279	1451	12.785197	1307	10.610204	1029	13.729059
ENSG00000062370	ZNF112	ZNF112	0.082653	13	0.135765	21	0.078202	12	0.142264	23	0.081986	13	0.06636	12	0.114662	19	0.171933	25	0.211494	32	0.088669	13	0.097639	15	0.15481	23	0.058294	10	0.091631	14	0.138817	24	0.136343	21	0.256618	37	0.18749	30	0.165311	25	0.135954	21	0.05535	9	0.059985	10	0.052496	8	0.138173
ENSG00000062485	CS	CS	103.497788	12561	101.123117	12385	101.896463	11834	104.748732	13496	109.891656	14064	95.939577	13057	61.666515	7970	57.422928	6551	54.985972	6673	54.803271	6334	54.086916	6653	60.435969	7104	54.439827	6911	62.507731	7683	59.980785	8286	58.569882	7132	59.319592	6787	50.260882	6527	70.411043	8583	75.018363	9290	73.073166	9292	72.434859	8938	75.822752	8838	67.993452
ENSG00000062524	LTK	LTK	0	0	0.076267	10	0.093416	12	0.015993	3	0.19234	26	0.012251	2	0.142317	19	0	0	0.197912	25	0.222579	27	0.093187	12	0.109385	14	0.176567	23	0.058422	8	0.072737	11	0.05782	8	0.084465	10	0.036669	5	0.062902	8	0.031139	4	0.062016	9	0.176008	23	0	0	0.060129
ENSG00000062582	MRPS24	MRPS24	106.543034	3138	94.265813	2780	87.55442	2467	83.061329	2601	102.531998	3168	72.593647	2403	53.103374	1661	67.279374	1871	52.433998	1553	60.678337	1699	60.925177	1822	58.145516	1684	98.764557	3038	68.754997	2073	90.718041	3043	107.897737	3177	74.343763	2071	111.828594	3532	101.347611	2989	86.201412	2592	83.730892	2586	90.792767	2727	59.200668	1731	93.127434
ENSG00000062598	ELMO2	--	10.187866	1597	10.354967	1565	12.963411	1260	9.307321	1594	10.790805	1704	10.782226	1588	14.128376	1595	8.668442	1298	8.808529	1430	8.83693	1269	8.129558	1332	8.833125	1416	8.833737	1467	11.213412	1719	9.046589	1666	9.475277	1495	7.749766	1173	6.937851	1118	9.173034	1464	11.162016	1792	10.738179	1735	9.869944	1496	11.331994	1708	9.382228
ENSG00000062650	WAPL	WAPL	10.258332	2659	9.500227	2473	13.315099	2555	13.445881	2934	9.879407	2700	9.89586	2878	25.349221	3398	13.179021	3215	25.478225	3338	12.384039	3052	25.057011	3290	13.218992	3348	16.191204	3109	15.352079	3933	13.917426	4106	12.742591	3318	12.552496	3078	23.676741	3417	17.617232	4346	20.579027	5354	18.549603	4966	17.806672	4562	21.632665	4999	15.771618
ENSG00000062716	VMP1	VMP1	53.633365	5927	54.69674	6052	55.634482	5896	53.652954	6239	50.454354	5885	46.594168	5780	48.36744	5703	59.920857	6255	57.69142	6369	60.694105	6340	60.037111	6774	52.717684	5705	73.479636	8481	66.622851	7488	71.908393	9081	67.088794	7431	69.964509	7344	73.42101	8638	65.498968	7214	79.579459	8979	71.554377	8313	72.261269	8150	67.051639	7281	61.173581
ENSG00000062725	APPBP2	APPBP2	3.888745	1025	4.282682	1141	5.385805	1358	5.059382	1418	4.287511	1195	4.706049	1382	3.37606	954	3.615521	902	3.359336	890	3.803084	959	3.376167	910	3.210239	821	3.535936	978	4.286007	1157	3.82091	1153	3.624587	966	4.470612	1110	3.640203	1032	4.617007	1227	5.609419	1513	5.153382	1434	4.466359	1206	4.406638	1150	4.122481
ENSG00000062822	POLD1	POLD1	16.016988	2298	15.992676	2270	13.737426	1860	14.518957	2162	15.46214	2333	14.272786	2217	6.643831	962	7.74886	1014	5.606883	792	5.869696	767	5.291552	767	6.786276	928	8.214871	1228	7.615831	1100	7.433098	1201	8.705402	1258	6.809676	839	7.927179	1217	8.594278	1176	6.307397	907	7.306086	1078	7.305002	1055	7.075144	946	7.27612
ENSG00000063015	SEZ6	SEZ6	0	0	0	0	0	0	0	0	0	0	0	0	0.070701	14	0.091805	16	0	0	0.150074	16	0.010611	2	0	0	0	0	0.0189	4	0	0	0	0	0.006201	2	0	0	0.090614	17	0.042429	8	0.049436	10	0.085415	16	0	0	0.101543
ENSG00000063046	EIF4B	EIF4B	85.266098	12897	96.456779	13722	82.644865	13376	83.733406	14902	81.184175	14490	75.005078	14190	58.119284	9848	53.463111	8479	56.863047	9022	51.814118	8273	58.462988	9135	54.535113	8950	57.968962	10140	75.010414	12825	66.447745	12753	58.384782	9865	62.706593	9999	68.704406	10497	70.352056	11864	87.829215	15075	85.189442	14974	82.143558	12729	99.299485	14319	73.167751
ENSG00000063127	SLC6A16	SLC6A16	0	0	0.034618	1	0.097667	3	0	0	0	0	0	0	0.05046	7	0.046925	6	0	0	0.012636	2	0	0	0	0	0	0	0.027595	4	0.110682	16	0	0	0	0	0.041293	6	0.065374	9	0	0	0.051691	7	0.055242	7	0.061163	8	0
ENSG00000063169	BICRA	BICRA	1.027203	242	1.103018	261	0.902287	203	1.159068	288	0.779129	193	0.99619	263	1.651149	414	1.465245	324	1.032409	243	1.227235	275	1.098693	263	1.276035	289	1.484181	364	1.396541	335	0.846331	227	1.116053	264	0.94936	211	0.969305	244	1.099779	259	0.919547	221	1.01774	251	0.908262	217	1.324484	295	0.906597
ENSG00000063176	SPHK2	SPHK2	5.986225	642	5.231719	577	5.383386	553	5.018211	586	7.351921	814	2.630434	353	3.214908	348	3.85334	423	2.616634	292	2.844001	328	2.475774	299	3.286607	356	4.585216	564	3.315331	398	4.543415	495	3.816199	445	2.866398	325	3.050094	388	3.394338	393	3.105518	374	3.063183	380	2.658665	315	3.463864	312	4.326664
ENSG00000063177	RPL18	RPL18	705.596194	24672	748.049598	23645	615.971099	20872	569.840765	20993	690.383423	25460	637.16297	22414	660.255027	22621	687.005914	22432	571.095852	20210	691.980022	23015	741.091874	23702	638.50883	21412	869.535028	32003	623.644423	23621	847.441856	34319	1051.249676	36947	831.227553	26488	958.841034	36215	976.644211	35070	754.31583	28035	779.951266	28714	895.241826	32490	643.958122	22263	838.275322
ENSG00000063180	CA11	CA11	0.259895	20	0.113576	9	0.106687	8	0.175121	9	0.143777	12	0.14545	8	0.035395	3	0.062591	5	0.019072	2	0.07777	6	0.133028	7	0.071529	6	0	0	0	0	0.076608	7	0.047843	4	0.193596	14	0.191694	8	0.044553	4	0.053079	5	0.022475	2	0.086241	7	0	0	0.016586
ENSG00000063241	ISOC2	ISOC2	59.462038	2809	65.854237	2992	57.328554	2547	53.749434	2675	71.537786	3490	43.146154	2231	25.35798	1268	33.649188	1456	23.056627	1056	27.660611	1190	26.178132	1239	25.666907	1120	47.269728	2296	32.784248	1506	41.011729	2173	43.73641	2043	35.943824	1569	56.781024	2763	50.178463	2342	39.818857	1911	38.794298	1889	37.240332	1767	31.148547	1449	41.167326
ENSG00000063244	U2AF2	U2AF2	51.528992	5938	48.26469	5587	44.883776	4963	49.912783	6085	53.004466	6420	45.623923	5910	47.325994	5715	49.399861	5303	45.903601	5314	43.23089	4824	40.674716	4806	45.404007	5075	49.04985	5980	60.358824	6885	50.385726	6581	56.181841	6472	47.559959	5273	47.375428	6006	63.611856	7485	64.57243	7489	69.484819	8320	61.236866	7189	69.088517	7818	67.554184
ENSG00000063245	EPN1	EPN1	29.988785	4961	20.322586	4304	22.839872	3684	21.629119	4563	21.534683	5205	19.680429	4114	6.221479	2905	13.249117	3168	11.220842	2425	14.666563	2859	6.40882	2318	14.373182	2753	19.944082	3581	20.850817	3566	20.482152	3988	21.647493	4196	17.673715	2758	18.557689	3533	24.364929	4859	21.054976	4605	20.878888	4133	25.544847	4245	23.537965	4014	23.837427
ENSG00000063322	MED29	MED29	6.486634	943	6.926512	1010	5.912277	826	6.38411	989	7.48547	1153	5.784703	950	3.72587	563	4.989771	676	4.234135	617	3.996056	551	4.199474	615	3.85079	548	3.301486	504	5.983944	892	6.051283	990	4.281466	627	4.958822	685	3.798605	579	4.754257	692	5.96464	891	5.50714	844	5.753578	858	6.729621	958	5.636543
ENSG00000063438	AHRR	PDCD6-AHRR	0.043018	10	0.04388	11	0.026158	6	0.02241	6	0.076002	19	0.042055	12	0.361937	90	0.208014	46	0.167147	39	0.148843	33	0.297496	71	0.175539	40	0.117422	29	0.234504	55	0.202161	54	0.117243	28	0.077459	17	0.128555	32	0.080462	19	0.163057	27	0.082628	21	0.08729	21	0.129486	30	0.070001
ENSG00000063515	GSC2	GSC2	0	0	0	0	0	0	0	0	0	0	0	0	0	0	0	0	0	0	0	0	0	0	0	0	0	0	0	0	0	0	0	0	0	0	0	0	0	0	0	0	0	0	0.045689	2	0	0	0
ENSG00000063587	ZNF275	ZNF275	1.125971	296	1.27981	338	1.247369	314	1.322408	368	1.245518	345	1.368626	404	1.44624	405	1.065919	264	1.258291	331	1.231867	308	1.271741	340	1.369176	352	1.565491	429	1.786908	479	1.621453	485	1.437094	380	1.840081	458	1.385523	390	1.363501	359	1.457941	392	1.516049	418	1.75326	469	1.761191	457	1.194535
ENSG00000063601	MTMR1	MTMR1	2.21156	404	2.738911	490	2.416962	424	2.053075	397	2.352592	449	2.719867	549	1.457358	275	1.550459	263	1.915188	291	1.104144	122	1.498519	264	1.685516	287	0.653644	83	2.270459	398	1.873159	354	1.900717	286	1.400928	236	1.629918	290	1.239875	140	2.383275	443	2.172842	414	2.295486	392	2.372568	421	2.175894
ENSG00000063660	GPC1	GPC1	9.699528	1454	7.198449	1099	6.757184	982	7.154211	1149	8.811819	1406	5.939864	1013	10.2389	1659	11.098369	1580	9.107759	1377	8.405701	1215	7.887992	1213	9.007908	1336	17.159927	2721	16.868336	2611	13.950714	2413	17.696198	2702	13.11692	1886	13.842169	2249	9.807855	1494	9.199624	1429	9.411868	1501	8.429933	1303	7.940794	1191	9.434305
ENSG00000063761	ADCK1	ADCK1	4.053818	357	3.650274	336	3.219398	282	2.965118	276	3.846623	371	3.946222	405	1.945247	189	2.223631	192	2.095375	192	2.06485	180	1.403021	131	1.828376	164	1.77091	169	1.864851	174	2.114268	221	2.393542	220	2.218764	192	1.104224	108	2.020108	182	2.40812	222	2.948849	282	2.224495	207	1.905134	171	3.080182
ENSG00000063854	HAGH	HAGH	44.558727	2721	37.891948	2493	40.137365	2230	35.8086	2346	41.970593	2701	30.222942	2420	25.515605	1564	28.338966	1512	22.776656	1328	26.530738	1546	26.789109	1527	26.267858	1422	38.071379	2194	30.234256	1823	27.557142	2579	41.29358	2550	25.743562	1860	34.402776	2157	46.712741	2486	34.036726	2100	34.419412	1886	37.607223	2009	30.875152	1718	37.588784
ENSG00000063978	RNF4	RNF4	17.720314	2623	19.328732	2416	19.031319	2300	19.168808	2560	18.492674	2526	15.918758	2252	17.833871	2364	21.457977	2545	19.210143	2402	18.662364	2278	17.531872	2237	19.398701	2216	19.92673	2620	28.69546	3482	24.651604	3339	19.414215	2666	20.00433	2376	20.705035	2793	29.228748	3700	30.646909	3954	30.109234	3942	27.999882	3510	26.986747	3292	29.120025
ENSG00000064012	CASP8	CASP8	12.24243	1158	10.322858	1103	12.623078	1228	12.153591	1316	12.106599	1470	10.118783	1347	11.213564	1398	13.328471	1435	14.881529	1612	13.127379	1340	12.373137	1407	11.075139	1274	13.368489	1511	16.786028	1913	13.349326	1611	11.57135	1354	12.655113	1392	13.609163	1569	12.975725	1535	17.850227	1982	17.485061	1968	16.147699	1746	19.529572	1815	14.666329
ENSG00000064042	LIMCH1	LIMCH1	0	0	0	0	0	0	0	0	0	0	0	0	0	0	0	0	0	0	0	0	0	0	0	0	0	0	0	0	0.019874	2	0	0	0	0	0	0	0	0	0	0	0	0	0	0	0	0	0.055891
ENSG00000064102	INTS13	INTS13	8.761113	999	9.514859	1152	8.535663	986	8.703007	1112	7.975358	1024	9.471326	1178	9.641888	1175	9.962774	851	9.519943	1076	10.071712	972	13.546621	1196	8.691301	941	11.883422	1162	11.927902	1451	9.762138	1198	10.018445	1183	10.949907	1062	10.684474	1192	9.052339	1074	12.837623	1504	12.138949	1447	11.440133	1294	10.906395	1237	10.580434
ENSG00000064115	TM7SF3	TM7SF3	36.64622	4024	40.838169	4429	38.278517	3991	39.691669	4535	36.255856	4155	32.280431	3957	28.780176	3264	28.919366	2956	30.578158	3295	26.171812	2713	27.771667	3028	28.249589	2967	30.076053	3441	44.479345	4841	42.40204	5146	38.190829	4168	38.701135	3928	41.683568	4820	32.927072	3613	39.288153	4294	40.426817	4506	31.293691	3475	35.735705	3708	30.903826
ENSG00000064195	DLX3	DLX3	0	0	0.03641	4	0	0	0	0	0	0	0	0	0	0	0	0	0	0	0	0	0.012874	2	0	0	0.104428	12	0	0	0	0	0	0	0.015686	2	0	0	0.05621	7	0	0	0.01724	2	0	0	0	0	0
ENSG00000064199	SPA17	SPA17	1.064641	117	2.73083	202	2.590213	145	1.3889	134	2.773441	180	2.538811	195	0.430356	93	2.043225	121	1.354757	87	0.52879	102	1.734337	94	0.955629	82	1.888301	169	0.338012	70	0.586074	136	1.570186	90	2.710137	146	1.829479	150	1.903322	149	2.734785	153	1.581098	121	2.220697	132	2.007476	148	3.057905
ENSG00000064201	TSPAN32	TSPAN32	0	0	0	0	0	0	0	0	0	0	0	0	0	0	0	0	0	0	0	0	0	0	0	0	0	0	0	0	0	0	0	0	0	0	0	0	0	0	0	0	0	0	0	0	0	0	0
ENSG00000064205	WISP2	CCN5	0	0	0	0	0.031947	2	0	0	0	0	0	0	0	0	0	0	0	0	0	0	0	0	0	0	0	0	0	0	0	0	0	0	0.027769	2	0	0	0	0	0	0	0	0	0	0	0	0	0
ENSG00000064218	DMRT3	DMRT3	0	0	0	0	0	0	0	0	0	0	0	0	0	0	0	0	0	0	0	0	0	0	0	0	0	0	0	0	0	0	0	0	0	0	0	0	0.020472	2	0	0	0	0	0	0	0	0	0
ENSG00000064225	ST3GAL6	ST3GAL6	6.545555	679	6.584165	649	5.273055	649	5.793914	586	3.836342	576	6.946634	650	4.311506	414	5.24799	392	3.358908	443	3.868576	475	3.93124	514	3.223838	439	3.172063	387	5.546307	485	4.862278	460	2.88973	352	3.414886	364	3.010784	446	3.320728	412	4.587045	415	5.583156	518	4.114417	531	4.660622	375	4.683076
ENSG00000064270	ATP2C2	ATP2C2	0	0	0	0	0.01644	3	0	0	0.018645	3	0.011584	2	0.023289	4	0.018947	3	0.020059	3	0.014508	2	0.05004	8	0.027658	4	0	0	0	0	0	0	0.031669	5	0.02103	3	0	0	0	0	0	0	0.002995	1	0.033085	5	0	0	0
ENSG00000064300	NGFR	NGFR	0.028362	4	0.028438	4	0.014959	2	0.025085	4	0.106166	16	0.015642	3	0.035742	6	0.036224	5	0.049786	7	0.075063	10	0	0	0.048205	7	0	0	0	0	0.012482	2	0.01182	2	0.084971	12	0.140649	22	0	0	0.069138	10	0	0	0.088539	13	0	0	0.011158
bounded cell projection morphogenesis (GO:0120039);; Biological Process: regulation of cellular response to insulin stimulus (GO:1900076);; Biological Process: regulation of protein localization to nucleus (GO:1900180);; Biological Process: positive regulation of protein localization to nucleus (GO:1900182);; Biological Process: regulation of neuron death (GO:1901214);; Biological Process: negati…	K02583|2.2e-252|hsa:4804|K02583 tumor necrosis factor receptor superfamily member 16 | (RefSeq) NGFR, CD271, Gp80-LNGFR, TNFRSF16, p75(NTR), p75NTR; nerve growth factor receptor	MAPK signaling pathway (ko04010);; Ras signaling pathway (ko04014);; Rap1 signaling pathway (ko04015);; Cytokine-cytokine receptor interaction (ko04060);; PI3K-Akt signaling pathway (ko04151);; Apoptosis - multiple species (ko04215);; Neurotrophin signaling pathway (ko04722);; Transcriptional misregulation in cancer (ko05202)	--	--	Tumor necrosis factor receptor member 16 trans-membrane domain	Tumor necrosis factor receptor superfamily member 16 OS=Homo sapiens OX=9606 GN=NGFR PE=1 SV=1	T	Signal transduction mechanisms	tumor necrosis factor receptor superfamily member 16 precursor [Homo sapiens]	--
ENSG00000064309	CDON	CDON	0.569301	166	0.561027	211	0.581921	209	0.358142	142	0.446692	139	0.637492	208	0.204125	82	0.291956	82	0.226346	85	0.162223	58	0.177983	68	0.249618	80	0.268627	105	0.19411	75	0.241814	88	0.10627	40	0.268924	65	0.127815	52	0.267274	101	0.158671	62	0.238315	74	0.186466	71	0.336626	115	0.219776
ENSG00000064313	TAF2	TAF2	5.225293	1058	5.364177	1099	4.74774	896	5.562262	1176	4.69092	1003	4.943914	1118	4.453007	962	4.352094	818	4.764619	951	3.592468	703	3.469736	714	3.556257	702	3.413627	729	6.151007	1222	4.9196	1146	3.99857	818	3.271162	633	3.502989	774	3.732714	765	6.553742	1316	5.2073	1094	4.806008	963	5.182374	968	4.474893
ENSG00000064393	HIPK2	HIPK2	3.409912	1978	3.207352	1919	3.167674	1866	3.557205	2252	3.174393	1975	3.197822	2098	1.552664	1020	1.38103	740	1.750831	901	1.498333	769	1.489216	806	1.646514	868	1.43434	853	2.156544	1294	1.82776	1179	1.627761	870	1.557927	840	1.377057	804	2.61216	1351	3.134998	1750	2.631874	1470	2.306383	1317	2.731717	1512	2.571653
ENSG00000064419	TNPO3	TNPO3	6.657125	1198	6.71245	1152	6.311179	1083	7.974366	1431	6.276623	1191	6.988114	1335	6.422008	1230	6.258157	1028	8.433424	1355	5.999615	1035	5.509931	999	6.911203	1203	4.684556	868	7.766961	1314	6.327371	1257	5.17574	922	5.737724	990	6.01687	1156	7.744387	1373	9.680396	1684	9.444051	1686	8.43152	1537	11.108124	1865	7.802045
ENSG00000064489	BORCS8-MEF2B	BORCS8	0	0	2.619841	183	1.915592	133	2.212832	170	0	0	0.430663	34	0.246821	11	2.188918	143	0.879627	58	1.705921	118	1.20353	91	1.414797	95	0	0	0.808662	61	2.796668	235	1.792645	121	0.941581	66	2.166854	160	3.258994	235	0.199646	11	3.360561	245	2.721852	191	3.110249	195	1.159448
ENSG00000064490	RFXANK	RFXANK	23.712906	1140	23.269014	1106	21.329554	954	20.735624	1018	25.85098	1245	16.915253	902	19.606239	985	18.571692	776	16.421718	776	16.247864	702	14.890999	724	15.766166	711	22.447061	1043	20.746798	972	17.397444	925	20.298106	938	18.097163	750	21.881307	1120	24.919306	1150	20.703134	950	19.87371	974	19.529227	904	14.883397	694	22.630131
ENSG00000064545	TMEM161A	TMEM161A	20.25999	1460	19.311192	1422	20.632446	1426	20.017794	1468	23.68407	1837	17.404149	1417	14.009559	1086	18.726585	1241	12.211857	890	16.560582	1143	14.515155	1094	13.652965	1002	23.478007	1836	19.865682	1439	21.037492	1765	23.272224	1710	17.534716	1198	18.337475	1446	19.810028	1480	16.304972	1179	17.578461	1307	16.571615	1198	14.278317	1001	16.646156
ENSG00000064547	LPAR2	LPAR2	0.282736	30	0.286412	30	0.323841	33	0.345683	39	0.22423	25	0.080012	10	0.731266	75	0.557089	40	0.634888	48	0.311683	30	0.223354	24	1.253751	83	0.209525	23	0.557138	60	0.336355	41	0.481982	37	0.22578	23	0.27884	32	0.15785	17	0.112389	12	0.238709	28	0.241804	26	0.360369	35	0.559396
ENSG00000064601	CTSA	CTSA	279.77241	21656	234.8555	19126	256.629008	18879	252.889713	20685	285.517007	23450	233.223767	20306	165.860728	15097	170.6402	13661	140.887902	12303	164.702308	12246	165.197785	13389	166.279041	13902	223.918779	18106	198.736058	17873	231.340334	20521	224.153107	17815	196.940446	16081	206.690195	17543	224.930038	18410	214.897823	17018	204.673662	16635	201.352207	16374	206.605035	16325	203.390321
ENSG00000064607	SUGP2	SUGP2	6.885948	1544	6.20762	1364	6.637398	1404	6.731006	1644	7.240831	1641	7.059684	1718	5.952711	1376	4.780238	1023	6.344375	1388	5.323406	1080	5.372371	1132	5.513732	1227	5.377624	1178	5.039096	1208	4.429153	1126	3.493027	763	4.731835	959	2.935357	713	3.775848	808	3.855997	912	3.408751	808	4.452595	888	4.545247	919	4.202813
ENSG00000064651	SLC12A2	SLC12A2	1.772974	500	1.935507	518	1.814524	489	1.933552	534	2.052657	596	1.465332	453	1.937141	582	1.561353	414	1.928892	543	1.975765	523	1.361842	391	1.620108	429	1.942404	555	2.259987	650	2.154358	660	1.431198	406	2.0081	508	1.948752	586	1.944326	536	2.426952	691	2.746556	769	2.218161	637	1.862026	518	1.793022
ENSG00000064652	SNX24	SNX24	7.298922	563	8.517415	684	10.429678	748	8.135189	687	9.110959	646	8.730579	763	3.204802	165	4.013813	255	4.306886	289	4.533164	307	5.666889	363	4.974564	301	4.796263	228	4.026471	293	5.190926	444	4.275191	310	5.993378	361	5.315415	384	6.355434	427	6.826286	480	7.958497	531	7.81909	512	6.685428	415	7.058645
ENSG00000064655	EYA2	EYA2	0	0	0	0	0	0	0	0	0	0	0	0	0.016462	2	0	0	0	0	0	0	0	0	0	0	0	0	0	0	0	0	0	0	0	0	0	0	0	0	0.028909	4	0.014476	2	0	0	0.088342	10	0
ENSG00000064666	CNN2	CNN2	82.092012	7151	76.222134	6766	73.444343	6171	74.452396	6761	82.119985	7596	67.947635	6709	38.15049	3575	41.478759	3424	33.850108	2949	37.599732	3124	36.086802	3235	40.083778	3416	44.945838	4138	45.380632	4033	44.332703	4426	48.726329	4296	42.86397	3534	45.934132	4285	56.308687	5018	52.74355	4741	50.383911	4634	54.173129	4887	59.618653	4689	56.433638
ENSG00000064687	ABCA7	ABCA7	5.505763	970	3.692097	707	8.227662	896	3.08448	910	6.420107	1027	4.813169	904	6.640438	838	4.422812	731	5.381968	740	3.502126	596	2.412545	542	5.199178	737	5.78715	972	7.545989	1123	7.176539	961	4.301549	867	4.152373	802	3.528955	854	1.589267	443	1.977229	497	1.598923	456	1.475158	368	2.098906	535	1.857742
ENSG00000064692	SNCAIP	SNCAIP	0.005554	2	0	0	0	0	0	0	0	0	0	0	0	0	0	0	0	0	0	0	0	0	0	0	0	0	0	0	0.00666	2	0	0	0	0	0	0	0.007692	2	0	0	0	0	0	0	0	0	0.008441
ENSG00000064703	DDX20	DDX20	3.355877	580	3.576803	621	3.236966	538	3.612944	662	3.221702	589	3.173181	624	4.958682	912	5.511584	897	5.935226	1029	5.476522	903	5.54962	974	5.057848	856	5.746889	1039	8.104825	1429	6.672388	1311	5.118926	887	6.021887	994	4.574098	844	5.477657	947	8.077753	1425	7.130738	1291	5.257635	927	7.484156	1275	5.918212
ENSG00000064726	BTBD1	BTBD1	16.952267	2288	16.940571	2267	18.483368	2379	17.131983	2407	16.134515	2292	15.780649	2369	14.176881	2027	14.912613	1852	13.771283	1845	13.339835	1703	14.868045	2032	14.858276	1954	15.25554	2142	19.712421	2694	16.159928	2467	15.882129	2147	16.423888	2095	16.888041	2413	18.448113	2495	24.422496	3362	25.625017	3591	23.25599	3192	21.230374	2744	18.133561
ENSG00000064763	FAR2	FAR2	0.037571	6	0.035719	1	0.026811	4	0.22199	14	0.081011	13	0.043808	8	0	0	0	0	0.236147	7	0.015968	3	0.048313	8	0.044662	1	0	0	0.057695	9	0.034673	6	0	0	0.040446	1	0	0	0	0	0	0	0.048162	8	0	0	0	0	0.012125
ENSG00000064787	BCAS1	BCAS1	0.064459	9	0.28516	39	0.341083	45	0.358917	52	0.331127	48	0.163748	25	0.091537	14	0.117875	15	0.094516	13	0.095705	13	0.24859	35	0.075735	12	0.063874	10	0.040625	6	0.037787	7	0.237	33	0.120907	16	0.043965	7	0.15444	21	0.235568	33	0.32928	47	0.032501	5	0.19453	33	0.222425
ENSG00000064835	POU1F1	POU1F1	0	0	0	0	0	0	0	0	0	0	0	0	0	0	0	0	0.065636	5	0	0	0	0	0	0	0	0	0	0	0	0	0	0	0.03465	2	0	0	0	0	0	0	0	0	0	0	0	0	0
ENSG00000064886	CHI3L2	CHI3L2	0	0	0	0	0	0	0	0	0	0	0	0	0	0	0	0	0	0	0	0	0	0	0	0	0	0	0	0	0.068494	7	0	0	0	0	0	0	0	0	0	0	0.014813	2	0	0	0	0	0
ENSG00000064932	SBNO2	SBNO2	6.05988	1220	5.185922	1024	5.070135	969	5.065149	1070	6.240603	1319	4.825468	1082	3.716461	798	3.982025	748	3.485362	702	3.846607	728	3.60224	716	4.005695	755	4.307473	901	6.161552	1253	4.07105	929	4.112309	820	3.500431	668	3.965588	855	3.95632	791	4.271929	861	4.534446	959	4.13798	830	5.220689	1021	4.181241
ENSG00000064933	PMS1	PMS1	9.364777	1145	8.394654	978	10.556242	1164	11.715228	1385	9.535829	1235	10.471292	1383	7.289729	858	5.610707	652	7.833045	878	7.82982	845	6.570032	812	7.768424	875	7.788307	895	8.731384	934	7.583489	859	5.751186	678	7.439791	735	7.034251	761	6.27455	621	6.014781	651	6.386223	684	6.069945	677	7.100097	794	5.075633
ENSG00000064961	HMG20B	HMG20B	19.61919	1278	17.86218	1138	17.01681	1055	16.241246	1094	19.424146	1324	16.787021	1217	9.98042	693	11.033806	664	10.503696	680	10.38404	646	11.032696	708	11.300028	708	12.999171	874	11.162457	737	12.408086	918	11.981107	776	12.47321	766	13.485643	940	14.286823	927	10.945857	719	11.585005	784	12.309415	811	13.484362	856	14.648872
ENSG00000064989	CALCRL	CALCRL	0	0	0	0	0	0	0	0	0	0	0	0	0	0	0	0	0.012491	3	0	0	0	0	0.00948	2	0	0	0	0	0.032609	8	0.015028	4	0	0	0	0	0	0	0	0	0	0	0	0	0	0	0
ENSG00000064995	TAF11	TAF11	22.833474	1559	25.057459	1677	25.128588	1612	26.838519	1883	22.106172	1645	22.823532	1744	15.076638	1081	18.732117	1176	20.381267	1389	16.540197	1081	16.893173	1173	17.440423	1176	18.358196	1307	13.968374	985	17.877276	1352	12.943595	957	17.02934	1130	18.877016	1336	19.435501	1298	19.568211	1297	19.243856	1346	17.972049	1376	16.091603	1079	17.887884
ENSG00000064999	ANKS1A	ANKS1A	3.265668	849	3.597111	937	3.150393	783	3.531801	968	3.297015	904	3.345538	976	2.722561	748	2.987343	728	2.321013	600	1.720015	423	2.205412	576	2.357874	596	2.658225	718	2.938136	777	2.896081	854	2.485612	648	2.0157	496	1.961455	544	2.681511	699	2.492883	662	2.814643	768	2.021086	533	2.81292	713	2.655029
ENSG00000065000	AP3D1	AP3D1	26.410631	5447	28.132742	5725	25.142179	4923	25.761853	5556	28.928076	6133	21.559354	4951	21.434335	3830	22.28043	3524	16.451058	3363	15.504297	3016	19.660933	3293	16.19473	3259	17.941349	3811	31.512889	4558	21.39398	4922	18.956871	3895	18.6598	3646	16.90487	3647	21.308316	4284	24.046418	4983	21.959068	4693	23.936757	4033	22.925185	4615	20.851409
ENSG00000065029	ZNF76	ZNF76	5.23731	616	4.61739	529	4.388605	504	5.101586	633	5.3371	697	4.554379	582	2.143136	273	1.898096	214	1.514727	198	2.124655	223	1.628342	218	1.953255	229	1.935152	216	2.413823	297	2.22042	293	2.332867	281	2.151648	233	2.593012	316	2.530626	286	2.367204	285	2.924805	350	2.195979	250	2.582715	289	2.881888
ENSG00000065054	SLC9A3R2	SLC9A3R2	16.007436	1174	18.309312	1155	14.232548	916	15.643918	1103	18.565977	1346	16.160281	1027	4.741937	379	6.040849	405	4.123733	340	6.999685	408	4.943994	347	5.506707	331	8.309888	598	5.474962	409	7.752502	551	7.899613	612	5.428819	385	8.942017	667	8.13993	578	7.392684	580	5.785031	458	7.083582	558	5.551152	395	6.182816
ENSG00000065057	NTHL1	NTHL1	29.998012	1305	32.322015	1411	25.345461	1051	23.298365	1074	26.626647	1216	20.635566	1007	12.275948	569	14.78127	601	10.114057	442	12.851753	532	12.449762	549	12.347466	528	14.12297	643	12.076717	535	16.45755	819	19.371526	839	14.113903	578	19.354965	903	19.314216	844	16.222104	720	15.683511	717	15.010284	665	11.57033	498	18.559761
ENSG00000065060	UHRF1BP1	UHRF1BP1	3.641368	1425	3.792469	1488	3.990706	1491	4.346768	1796	4.234957	1749	3.83457	1683	2.569621	1067	2.778864	1021	2.721027	1059	2.121373	787	2.31871	919	2.641173	1009	2.397463	979	3.603764	1428	3.093637	1373	2.550336	1004	2.259188	832	2.453057	1028	3.160475	1239	3.872083	1550	3.792221	1543	3.110814	1237	3.547997	1368	3.182246
ENSG00000065135	GNAI3	GNAI3	2.235538	2487	2.452497	2739	2.28105	2426	2.269657	2668	2.218133	2601	2.101096	2622	2.25138	2669	2.313454	2421	2.167329	2408	2.21316	2341	2.233406	2525	2.201538	2393	2.207715	2562	2.861109	3245	2.76784	3504	2.472027	2762	2.348691	2471	2.536169	3016	3.42725	3821	4.585543	5212	4.136392	4828	3.841974	4351	3.558391	3906	3.54028
ENSG00000065150	IPO5	IPO5	56.608128	12788	58.102144	12726	58.871618	12686	54.721262	14012	49.721823	12634	48.10067	13116	40.296732	10110	43.280025	8754	46.130653	9187	35.724808	8193	37.065914	9256	36.356351	8709	37.774924	8974	48.292079	12025	41.450427	11529	48.97227	11015	39.584482	8927	38.105618	9987	43.233187	10627	81.964766	14422	53.218372	13598	46.774104	11669	73.223302	12382	50.379858
ENSG00000065154	OAT	OAT	24.817335	2081	27.35869	2302	25.520087	2044	28.197891	2479	25.95224	2294	21.68404	2037	22.976561	2052	30.00272	2365	26.704483	2236	26.43371	2107	27.437674	2329	23.68609	1941	27.098619	2293	37.838678	3235	36.852586	3410	33.21207	2797	32.672935	2587	35.009139	3019	35.918843	3014	49.852587	4263	49.776615	4333	42.907876	3660	38.104929	3153	36.845585
ENSG00000065183	WDR3	WDR3	3.358045	1372	3.413867	1400	3.695751	1443	3.984484	1719	3.081902	1318	3.060378	1402	4.184842	1821	4.256676	1635	4.184056	1706	4.109888	1596	4.748483	1971	4.09685	1633	4.265723	1817	5.922564	2463	5.136868	2387	4.142325	1699	4.401485	1700	4.452042	1943	6.043532	2473	7.497207	3128	6.971363	2987	6.67316	2774	7.634801	3057	5.16989
ENSG00000065243	PKN2	PKN2	5.929824	1486	5.932832	1474	6.972578	1628	6.619842	1720	5.760175	1515	5.505045	1490	5.755262	1440	6.876074	1358	5.773225	1391	6.61092	1249	5.905076	1364	5.786143	1282	7.635477	1770	7.184026	1795	6.308318	1710	5.956589	1380	6.466211	1434	5.070487	1358	4.732857	1104	7.14609	1724	6.799234	1667	6.556697	1520	5.901349	1425	5.583816
ENSG00000065268	WDR18	WDR18	55.810236	3550	53.322315	3405	47.384767	2935	45.299847	3012	55.134881	3778	41.040296	2944	31.504977	2149	35.936339	2160	28.714479	1840	30.661522	1788	27.348454	1765	32.218236	1966	42.903529	2905	39.471016	2591	42.369885	3062	47.263314	2921	36.98672	2224	46.003824	3135	45.040007	2899	36.07425	2318	34.858184	2352	40.228744	2609	32.660735	2040	42.153505
ENSG00000065308	TRAM2	TRAM2	15.376245	4348	16.060654	4560	16.226582	4386	15.398591	4601	14.804055	4413	14.693787	4661	7.566231	2280	7.822797	2082	7.614517	2150	6.847206	1841	6.684482	1921	7.027376	1942	7.163687	2113	10.640339	3068	8.382701	2698	6.944905	1973	7.447633	1992	6.426717	1943	8.191566	2322	10.702396	3092	10.079954	2991	9.321942	2684	10.04786	2804	9.14066
ENSG00000065320	NTN1	NTN1	0.007168	2	0	0	0.006382	2	0	0	0	0	0.021363	6	0	0	0.049254	12	0.016738	5	0.008547	2	0.019274	5	0.0084	2	0.069505	18	0.008049	2	0.017668	5	0	0	0.018251	5	0.035676	10	0.01261	4	0.012369	4	0	0	0	0	0	0	0.006305
ENSG00000065325	GLP2R	GLP2R	0	0	0	0	0	0	0	0	0	0	0	0	0.01003	3	0	0	0	0	0	0	0	0	0	0	0.061481	13	0	0	0	0	0	0	0	0	0	0	0	0	0	0	0	0	0	0	0	0	0
ENSG00000065328	MCM10	MCM10	9.574527	1786	13.259734	1925	11.988754	1784	11.039302	1855	9.893199	1946	9.959944	1769	4.348818	731	4.431007	776	5.624723	836	3.789968	674	3.921526	744	5.133536	740	4.444653	749	7.519726	1288	6.643254	1086	4.869246	914	4.557898	805	5.827433	805	4.531562	849	6.610023	1112	6.519521	1168	6.231077	1040	5.25506	966	4.916783
ENSG00000065357	DGKA	DGKA	0.663834	58	0.555056	52	0.470835	45	0.433993	45	0.694282	75	0.682682	50	0.59503	70	0.38938	44	0.635193	64	0.599428	50	0.493499	60	0.749175	83	0.333047	42	1.03292	113	0.479463	56	0.489363	59	0.671528	74	0.822854	84	0.843518	70	0.702602	67	0.332153	42	1.082567	78	0.715999	60	0.68325
ENSG00000065361	ERBB3	ERBB3	13.989999	2114	13.833586	2246	12.593229	2040	18.791138	2496	16.716182	2440	15.746176	2398	3.952918	761	5.569101	685	5.912782	756	5.300462	635	4.669627	593	5.244114	666	8.671124	1054	7.501281	1061	5.539242	975	4.707059	817	7.491153	772	5.692489	832	4.852085	601	3.763752	552	4.362157	603	5.992447	736	3.442352	692	4.484141
ENSG00000065371	ROPN1	ROPN1	0	0	0	0	0.036415	2	0	0	0	0	0	0	0	0	0	0	0	0	0	0	0	0	0	0	0	0	0	0	0	0	0	0	0.013124	1	0	0	0	0	0	0	0	0	0	0	0	0	0
ENSG00000065413	ANKRD44	ANKRD44	0.07809	13	0	0	0.012487	4	0	0	0	0	0	0	0.005506	2	0	0	0	0	0	0	0	0	0	0	0	0	0.005466	2	0	0	0	0	0	0	0.017923	6	0.020263	6	0.033128	11	0.016515	6	0	0	0.006861	3	0.012651
ENSG00000065427	KARS	KARS1	60.026662	5080	60.884315	5335	63.528966	5104	58.488947	5110	63.392837	5570	58.693951	5418	44.072715	3900	46.791193	3926	49.510348	4052	51.549031	4051	49.869415	4195	48.827086	3973	55.966207	4876	65.895575	5577	61.212427	5788	60.901243	5008	59.816384	4741	63.198362	5524	68.760629	5668	74.098889	6334	67.116371	6078	63.623763	5587	69.345594	6192	59.263277
ENSG00000065457	ADAT1	ADAT1	6.948763	170	8.064035	216	8.452852	248	9.899416	319	7.410738	197	11.357723	311	8.008231	223	7.509799	195	8.742373	226	7.241809	201	7.256535	205	9.392325	245	6.736435	225	6.971368	217	8.114263	239	3.183469	93	5.173816	185	5.461292	169	7.159656	227	7.386119	268	6.25587	198	7.790978	236	6.04455	206	5.266654
ENSG00000065485	PDIA5	PDIA5	22.974537	1689	20.506943	1510	20.660594	1454	21.162378	1639	23.875703	1850	20.878798	1721	16.676327	1306	15.861004	1095	16.809005	1235	15.689734	1093	16.450238	1230	17.717021	1272	19.428098	1492	20.715487	1552	20.140045	1681	18.370483	1358	17.239339	1194	18.727394	1471	18.312802	1351	19.417041	1461	18.802728	1444	16.958261	1267	19.949977	1450	16.844412
ENSG00000065491	TBC1D22B	TBC1D22B	2.909909	413	2.620496	373	2.736471	371	2.823535	423	3.555313	532	2.542899	405	2.386914	361	2.914586	389	2.634573	373	2.261316	305	2.512443	362	2.662047	369	3.14246	465	3.49458	505	2.92894	473	3.446483	491	2.892948	388	2.45635	373	2.961588	421	3.319851	481	3.182531	474	3.198508	462	3.484349	488	3.128761
ENSG00000065518	NDUFB4	NDUFB4	74.621811	2156	69.07796	1980	73.682261	2023	62.346094	1934	68.395948	2206	61.617142	2017	49.67296	1713	52.499497	1547	58.846781	1862	62.051611	1871	58.390719	1881	48.991431	1581	85.997344	2708	64.451585	1918	79.394112	2642	91.253299	2635	75.014333	2108	77.681879	2396	86.938922	2493	65.145441	1977	71.491092	2182	70.750026	2098	63.202886	1758	74.109454
ENSG00000065526	SPEN	SPEN	3.763888	1885	3.715744	1868	4.031943	1930	3.521408	1863	3.846108	2030	3.847723	2161	9.438795	4938	8.653759	3956	8.689955	4250	8.738981	4061	7.564938	3779	8.40028	3970	8.200711	4181	9.471299	4778	7.710831	4315	6.167819	3008	8.205776	3775	6.621884	3469	8.280914	4058	8.072512	4038	7.408676	3828	7.433912	3653	8.799213	4157	6.890738
ENSG00000065534	MYLK	MYLK	2.111098	652	2.108801	651	2.366987	682	2.507713	764	2.401999	665	1.92112	669	0.361968	129	0.461486	176	0.439544	137	0.350179	132	0.620835	164	0.324973	131	0.196653	81	0.662495	215	0.449698	207	0.328689	127	0.396584	153	0.341683	150	0.481012	198	0.496567	204	0.675803	214	0.690187	205	0.674261	206	0.666174
ENSG00000065548	ZC3H15	ZC3H15	65.444328	5727	61.968175	5434	62.413414	5216	59.197446	5468	60.915827	5609	60.392804	5926	71.731613	6677	76.306071	6278	75.251459	6555	78.827009	6549	76.905485	6781	77.085848	6574	74.218069	6764	89.140386	7941	80.449945	8001	84.583058	7421	75.410263	6235	82.586026	7716	91.517662	7957	105.354865	9415	101.919764	9351	107.013309	9529	97.52431	8396	80.469421
ENSG00000065559	MAP2K4	MAP2K4	6.880378	1078	8.604687	1302	7.764746	1163	7.919368	1290	6.93889	1155	6.798734	1204	10.280612	1729	10.918224	1622	10.159661	1603	9.503701	1420	10.43507	1644	9.636646	1465	10.052242	1475	13.616128	2166	11.399534	1959	9.844187	1546	10.289276	1536	10.474132	1754	14.250144	1986	17.774349	2802	14.741916	2415	13.449468	2133	14.9944	2251	12.945435
ENSG00000065600	TMEM206	PACC1	3.876184	393	3.759838	383	3.986434	331	3.076112	322	2.853528	305	2.877894	328	4.762716	515	4.872947	465	5.181963	525	5.639465	534	5.883723	606	4.592593	455	6.594273	697	7.605138	786	6.08655	702	7.324524	746	5.184381	492	6.596432	715	4.51821	459	7.119692	722	7.192826	725	6.582772	679	7.393855	727	5.842259
ENSG00000065609	SNAP91	SNAP91	0	0	0	0	0	0	0	0	0	0	0	0	0	0	0	0	0	0	0	0	0	0	0	0	0	0	0	0	0	0	0	0	0	0	0	0	0	0	0	0	0	0	0.053082	10	0	0	0
ENSG00000065613	SLK	SLK	4.899537	1558	4.066028	1298	4.448272	1352	4.270264	1420	3.807297	1262	3.969124	1401	4.723144	1600	5.654602	1692	5.053433	1605	5.906037	1768	4.86104	1571	5.145653	1598	4.954139	1643	5.917447	1902	4.996393	1790	5.19426	1641	5.351348	1609	5.134927	1745	7.037376	2243	9.025227	2907	8.644585	2853	8.341329	2672	8.357931	2593	6.598041
ENSG00000065615	CYB5R4	CYB5R4	1.87875	712	2.121806	807	1.968092	713	1.907267	764	1.810655	723	1.712367	728	1.325322	535	1.328447	474	1.470282	556	1.652719	595	1.599811	616	1.533826	568	1.73246	685	2.217848	857	1.864324	804	2.213012	842	1.874058	672	2.188572	886	1.809186	687	2.471437	957	2.632218	1046	2.503328	966	1.934472	723	2.259896
ENSG00000065618	COL17A1	COL17A1	0	0	0	0	0	0	0	0	0	0	0.006355	2	0	0	0	0	0.016371	4	0	0	0	0	0.022946	6	0	0	0	0	0	0	0	0	0	0	0.009642	3	0	0	0	0	0	0	0	0	0.012999	3	0
ENSG00000065621	GSTO2	GSTO2	2.953354	200	2.039396	156	2.336126	154	2.255325	168	2.18644	160	1.87148	165	2.607813	373	2.571915	308	2.41314	333	2.498825	307	1.929375	278	2.316403	283	4.887507	416	1.546764	186	2.808483	366	1.934297	204	1.993588	223	2.339238	277	2.36227	221	2.160614	220	1.958785	194	2.162542	189	1.520702	131	2.190713
ENSG00000065665	SEC61A2	SEC61A2	6.431168	640	5.437859	479	5.093271	421	4.667465	467	5.753872	521	6.126698	607	4.651584	487	4.442307	415	5.681223	508	4.782671	455	4.364347	414	4.876112	476	3.387312	352	3.923979	389	3.907417	416	3.229954	326	4.914513	451	3.367716	362	3.54464	354	4.853542	408	4.365715	397	4.345479	379	3.785003	353	4.22914
ENSG00000065675	PRKCQ	PRKCQ	0.04463	7	0.080446	11	0.075312	10	0.080906	12	0.153419	22	0.018741	3	0	0	0	0	0	0	0	0	0	0	0.043443	6	0	0	0.01454	2	0	0	0.078199	11	0	0	0.066656	10	0	0	0.052215	8	0.039076	6	0.07208	10	0	0	0.079414
ENSG00000065717	TLE2	TLE2	0	0	0	0	0	0	0.049127	6	0.063628	8	0.012399	2	0.032323	4	0.069823	8	0.069102	8	0.075628	8	0.055051	7	0	0	0.051554	6	0.051515	6	0.023493	3	0.028957	4	0	0	0	0	0	0	0.014063	2	0	0	0.081412	10	0.019945	3	0.058331
ENSG00000065802	ASB1	ASB1	5.615369	1496	5.610266	1446	6.071455	1372	5.778258	1455	6.775296	1563	5.604407	1643	4.199099	1261	4.702797	1267	5.827348	1340	5.470482	1246	3.761206	1095	4.923043	1227	5.198098	1553	5.81215	1452	6.383901	1542	6.861259	1412	4.649618	1149	4.839402	1349	6.534557	1356	4.481296	1172	5.395375	1193	5.602443	1160	3.504509	986	6.386634
ENSG00000065809	FAM107B	FAM107B	22.04912	2863	23.442854	3132	25.811945	3045	26.489918	3449	22.603212	2872	21.800208	3025	34.02332	4369	30.679661	3812	29.937446	4033	29.763704	3685	29.254446	4093	29.770085	3860	29.293564	4088	39.994608	5062	36.341295	5293	28.447023	3919	29.036845	3706	31.88919	4408	52.111256	6610	73.698323	9141	66.132451	8989	56.409452	7416	55.29611	7143	53.797728
ENSG00000065833	ME1	ME1	0	0	0	0	0	0	0	0	0	0	0	0	0	0	0	0	0	0	0	0	0	0	0	0	0	0	0	0	0	0	0	0	0.043218	6	0.023551	4	0	0	0	0	0	0	0	0	0	0	0
ENSG00000065882	TBC1D1	TBC1D1	3.78898	884	3.710952	839	4.154069	828	3.928289	933	3.309443	814	3.90703	1020	1.886667	465	1.691206	368	1.638667	363	1.75618	370	1.992102	473	1.631573	360	1.325626	323	1.740125	414	2.67666	590	2.449838	575	1.755061	388	1.943025	485	2.201427	515	2.665126	635	3.008817	720	3.036725	720	3.201245	664	2.544865
ENSG00000065883	CDK13	CDK13	2.315025	790	2.462621	780	2.966324	920	3.273904	986	3.42449	924	2.645227	940	4.668518	1102	4.642323	998	4.454189	953	4.540463	921	4.60083	981	4.252621	964	4.181544	1011	7.099012	1479	5.210858	1318	4.529724	882	4.236125	990	4.601035	1089	4.711743	1068	6.663556	1527	6.587468	1431	5.83531	1331	6.510502	1356	4.406362
ENSG00000065911	MTHFD2	MTHFD2	19.860573	3622	19.50085	3563	20.773874	3622	18.809196	3610	17.861549	3422	16.106945	3296	23.949293	4655	27.617352	4740	25.157534	4582	25.335653	4383	24.285011	4495	23.977066	4256	31.687214	6028	39.426022	7332	37.180035	7672	30.943027	5669	34.315344	5902	32.89491	6401	34.278503	6267	43.322264	7970	42.786394	8100	39.525466	7046	35.631026	6314	35.719144
ENSG00000065923	SLC9A7	SLC9A7	0.615044	253	0.588409	243	0.587701	231	0.550931	239	0.653332	283	0.532105	245	0.275212	121	0.3238	125	0.339457	140	0.291326	114	0.361467	151	0.398483	160	0.278596	120	0.334958	141	0.340829	160	0.259422	107	0.233043	91	0.448771	197	0.298884	123	0.379919	160	0.363827	157	0.4814	202	0.403849	164	0.357327
ENSG00000065970	FOXJ2	FOXJ2	1.440806	326	1.284266	292	1.474401	319	1.660468	397	1.316016	314	1.303384	330	1.388873	335	1.537146	327	1.234031	279	1.264063	272	1.011045	233	1.478215	327	1.367006	323	1.682601	388	1.451154	374	1.057957	241	1.708879	366	1.380115	334	1.002477	228	1.516909	351	1.293906	307	1.33862	303	1.588579	351	1.27641
ENSG00000065978	YBX1	LOC105497498	712.38605	44144	764.690231	47578	711.707719	42164	727.724667	47647	666.149072	43520	680.343531	47279	618.385052	40821	668.24238	38957	671.059765	41514	637.379441	37536	725.785814	45712	650.691102	39379	669.406209	43242	739.046496	46688	778.25393	54866	765.159081	47610	747.404613	43812	838.976928	55597	961.929638	59731	1076.067752	68118	1072.870166	69735	1033.805835	65210	1123.849161	68692	1004.120447
ENSG00000065989	PDE4A	PDE4A	0.745593	82	0.78507	155	0.958763	162	0.9545	163	0.817627	169	0.670514	143	0.692727	145	0.462665	79	0.436405	86	0.401449	75	0.244884	28	0.358967	70	0.47208	97	0.723715	136	0.34744	78	0.634819	125	0.454896	85	0.483236	102	0.245383	48	0.591612	99	0.494646	102	0.464137	93	0.51177	99	0.56004
ENSG00000066027	PPP2R5A	PPP2R5A	10.655085	1365	11.28372	1451	10.732203	1314	10.960235	1483	11.556397	1560	9.215421	1324	7.589488	1036	9.058978	1092	7.682465	983	7.331071	893	7.434677	968	7.417887	928	3.73036	274	10.534865	1376	9.174012	1337	9.575577	1231	7.223266	875	9.185875	1258	9.876137	1268	10.541109	1379	11.378558	1529	10.159546	1325	10.08089	1274	9.537231
ENSG00000066032	CTNNA2	CTNNA2	0	0	0	0	0	0	0	0	0	0	0	0	0	0	0.010111	2	0	0	0	0	0	0	0	0	0	0	0	0	0	0	0	0	0	0	0	0	0	0	0	0	0	0	0	0	0	0	0
ENSG00000066044	ELAVL1	ELAVL1	25.599014	6086	24.197307	5863	24.196042	5671	24.785826	6391	23.775876	6123	21.180424	5649	12.616334	3183	15.351798	3380	12.48323	2968	11.632804	2712	11.967049	2960	12.67749	3006	14.049555	3579	16.43222	4057	18.214018	5048	16.966578	4178	14.646133	3381	14.088764	3668	20.378884	4985	22.12105	5524	22.498739	5739	21.782278	5277	20.560324	4826	19.128172
ENSG00000066056	TIE1	TIE1	0.024926	4	0.036649	6	0.060614	10	0.088558	15	0.042546	8	0.061303	11	0	0	0.023457	4	0.083813	14	0	0	0.046861	8	0	0	0	0	0.083245	14	0	0	0.047165	8	0.019341	3	0	0	0.021927	4	0.021189	4	0.008317	2	0.035031	6	0.035252	6	0.033884
ENSG00000066084	DIP2B	DIP2B	5.832017	2051	6.280139	2218	6.445154	2167	6.758012	2512	6.560547	2433	6.073116	2397	6.961539	2610	6.606729	2187	6.967619	2448	6.264715	2095	6.584514	2354	7.011907	2410	6.065493	2226	8.063775	2892	6.935292	2776	6.293695	2224	6.240945	2077	5.621524	2114	7.864071	2773	10.467755	3762	10.598416	3912	8.583989	3074	11.248744	3904	8.26634
ENSG00000066117	SMARCD1	SMARCD1	18.245024	2729	17.866409	2648	16.980063	2420	18.140712	2793	19.526289	2955	15.210723	2520	17.940983	2847	17.393298	2401	17.895392	2463	15.437225	2198	16.215619	2391	18.726836	2709	15.285034	2359	20.09762	2945	17.623587	2886	16.431769	2345	15.690983	2112	16.076726	2573	21.016751	3057	24.579344	3633	24.658399	3769	21.983798	3287	25.363529	3523	21.269265
ENSG00000066135	KDM4A	KDM4A	3.615361	662	4.185702	770	3.548337	622	3.478771	670	3.330719	643	3.868542	795	5.731962	1119	5.571424	960	5.328679	975	5.072349	884	5.049264	937	6.155077	1102	5.784616	1105	7.688721	1436	5.872963	1224	5.598597	1030	5.556446	963	4.27348	837	5.742484	1054	7.768741	1454	6.452271	1240	6.355028	1185	8.390244	1516	5.882263
ENSG00000066136	NFYC	NFYC	37.32027	2987	39.231871	3172	34.315584	2743	37.630816	3237	40.819305	3476	35.122503	3204	25.303861	2159	28.463389	2161	24.901058	2001	24.566467	1901	25.190218	2086	29.643742	2340	29.282786	2429	31.969569	2590	31.780898	2905	33.694652	2749	33.794711	2497	28.036339	2409	36.471031	2957	38.19157	3075	35.820798	2998	36.759873	2998	32.5292	2548	34.575974
ENSG00000066185	ZMYND12	ZMYND12	0.073693	6	0.109674	8	0	0	0.133491	11	0	0	0	0	0.033585	3	0	0	0.116793	9	0.26187	19	0.054123	4	0	0	0	0	0.006181	1	0.02411	2	0.285059	21	0	0	0	0	0.074983	6	0.12494	10	0.188306	15	0.090765	7	0.042878	4	0.047042
ENSG00000066230	SLC9A3	SLC9A3	3.002842	637	2.870219	611	3.058577	620	2.758123	618	2.738107	612	2.699411	642	1.350581	305	1.866487	373	1.829504	388	1.401711	283	1.775865	383	1.744541	362	2.552274	564	2.296219	497	3.039329	733	2.18789	466	2.472403	496	2.345837	532	2.623228	558	3.073637	666	3.474194	773	2.420079	522	3.19671	669	3.286148
ENSG00000066248	NGEF	NGEF	3.96346	495	3.569255	385	2.737963	343	3.578623	480	2.815311	382	3.381217	462	0.811339	97	0.993655	124	0.676634	87	0.777287	90	0.827443	112	0.70308	91	0.738948	102	1.488254	199	0.807669	118	1.642595	210	1.492685	187	1.557174	212	1.26196	167	1.446573	188	1.146331	158	0.782476	105	0.84079	111	1.386941
ENSG00000066279	ASPM	ASPM	2.701786	1188	2.23479	996	2.442427	1041	2.686436	1258	2.359298	1105	2.551292	1270	1.521804	712	1.046637	439	1.604229	710	1.464711	613	1.680722	762	1.668551	727	1.572681	731	1.602778	729	0.959952	487	1.314967	586	1.445685	563	1.54446	736	1.187882	531	1.263825	575	1.295474	599	1.083455	492	1.498001	634	1.103921
ENSG00000066294	CD84	CD84	0	0	0	0	0	0	0	0	0	0	0	0	0	0	0	0	0	0	0	0	0	0	0.005502	2	0	0	0	0	0	0	0	0	0	0	0	0	0	0	0	0	0	0	0.004693	2	0	0	0
ENSG00000066322	ELOVL1	ELOVL1	65.141033	4043	64.297131	3981	60.18119	3523	57.972643	3823	63.661101	4171	49.592673	3482	47.38249	3136	57.43176	3305	41.667573	2624	44.102696	2604	42.266409	2672	48.139472	2961	68.479202	4471	61.245355	3833	65.907405	4599	71.677726	4459	57.036002	3336	63.900563	4248	69.103458	4306	66.951938	4232	66.381101	4310	69.445592	4383	59.587686	3658	69.479918
ENSG00000066336	SPI1	SPI1	0	0	0	0	0.031211	2	0	0	0	0	0	0	0.397554	25	0.589118	32	0.399569	23	0.300672	17	0.158562	10	0.704681	34	0.160058	10	0.365255	22	0.321343	22	0.281462	17	0.294095	16	1.006364	62	0.16695	10	0.089306	6	0.162299	10	0.43435	26	0.309446	18	0.229943
ENSG00000066379	ZNRD1	POLR1H	18.64282	632	17.583486	591	16.413331	535	13.677055	493	18.478352	651	15.686917	590	15.88914	585	20.45616	666	18.945127	652	20.924843	688	21.22885	742	18.548023	624	29.958511	1090	21.597757	764	22.196978	859	31.065391	1056	25.770371	839	25.094131	921	24.724305	837	21.12354	740	22.914005	827	24.899333	868	16.164043	543	25.114528
ENSG00000066382	MPPED2	MPPED2	0	0	0	0	0	0	0	0	0	0	0	0	0	0	0	0	0.019396	2	0	0	0	0	0	0	0	0	0	0	0	0	0	0	0	0	0	0	0	0	0	0	0	0	0	0	0	0	0
ENSG00000066405	CLDN18	CLDN18	0	0	0	0	0	0	0	0	0	0	0	0	0.010986	2	0	0	0	0	0	0	0	0	0	0	0	0	0	0	0.008457	2	0	0	0	0	0	0	0	0	0	0	0	0	0	0	0	0	0.035202
ENSG00000066422	ZBTB11	ZBTB11	2.777555	668	3.332369	790	3.072307	724	2.869076	731	3.013874	751	3.256751	855	4.771829	1126	4.550372	973	4.857052	1069	4.268682	1000	4.019243	1007	4.224042	934	3.976746	985	5.718056	1281	5.015046	1256	5.11952	1179	4.98581	1014	5.174809	1207	4.882128	1072	6.782308	1510	6.828324	1567	5.965386	1355	6.106928	1247	4.612359
ENSG00000066427	ATXN3	ATXN3	1.456009	318	1.375361	279	1.5315	291	1.180344	300	0.876825	251	1.27105	311	1.823995	353	2.544195	339	3.278148	503	3.060016	417	3.35511	435	2.876704	355	1.87373	343	2.47995	535	2.783452	443	1.403906	371	1.971112	361	1.450457	435	1.412446	276	3.091005	518	1.62948	340	1.457732	366	1.853377	340	1.254054
ENSG00000066455	GOLGA5	GOLGA5	7.57234	892	9.206815	1086	8.592104	968	7.609588	912	8.094991	1009	7.586955	969	4.565952	531	5.610022	508	4.869935	530	4.348307	469	5.304322	579	5.83231	591	4.944068	585	7.682211	941	6.460922	775	5.97241	716	5.011864	531	6.739074	758	6.531294	636	8.496811	957	7.501557	868	7.528095	853	7.755516	885	7.488278
ENSG00000066468	FGFR2	FGFR2	0	0	0	0	0	0	0	0	0	0	0	0	0	0	0	0	0	0	0.035295	7	0.007961	2	0	0	0	0	0	0	0	0	0.026353	2	0	0	0	0	0	0	0	0	0	0	0	0	0	0	0
ENSG00000066557	LRRC40	LRRC40	9.385955	1108	11.62477	1378	11.040968	1246	9.919503	1238	10.221239	1272	8.899565	1179	6.745126	849	10.064708	1118	8.69968	1026	7.873369	884	8.888432	1067	8.122301	937	9.575873	1179	10.423319	1255	10.216899	1373	9.366116	1111	9.864513	1102	8.811285	1112	7.493164	887	10.532164	1271	11.031734	1367	9.656046	1161	9.004627	1049	8.583648
ENSG00000066583	ISOC1	ISOC1	35.961468	2846	35.58942	2838	38.793072	2940	34.615797	2896	36.746623	3065	31.438817	2794	18.636653	1574	23.064949	1713	21.956708	1740	20.563962	1553	19.767283	1593	18.263102	1417	24.016321	1990	27.072927	2185	28.453436	2566	25.105658	1998	24.003714	1803	23.730791	2008	27.572818	2193	32.640701	2638	31.785983	2642	29.041694	2345	27.577416	2152	28.923684
ENSG00000066629	EML1	EML1	0	0	0.040421	8	0	0	0.009146	2	0	0	0.008493	2	0	0	0	0	0	0	0	0	0.010042	3	0	0	0	0	0.046233	1	0	0	0	0	0.008019	2	0	0	0.016779	4	0	0	0.021648	5	0	0	0.020274	4	0.00757
ENSG00000066651	TRMT11	TRMT11	11.142728	1076	12.908475	1137	12.049664	1090	11.32475	1132	11.175551	1028	11.289478	1150	9.529831	1014	11.410987	998	10.497834	976	12.589409	1070	12.053577	1156	9.602276	932	12.477886	1162	14.32135	1368	11.255841	1200	9.407623	1076	12.457896	1059	10.944005	1036	9.553317	853	12.710793	1082	11.392463	984	11.764367	1099	11.789936	969	9.456872
ENSG00000066654	THUMPD1	THUMPD1	10.033934	1686	11.32897	1896	11.469023	1832	12.622556	2228	11.700969	2072	10.073138	1896	12.388009	2207	11.936592	1890	12.36632	2073	12.032666	1892	12.274778	2064	12.569182	2062	11.783011	2049	15.654084	2650	15.357817	2931	11.890982	2014	14.486947	2251	14.266092	2542	13.421542	2261	17.852745	3031	17.778872	3111	16.004064	2736	17.772192	2885	14.611279
ENSG00000066697	MSANTD3	MSANTD3	8.053579	576	8.35473	546	6.821789	465	7.408295	494	10.37726	605	7.874636	539	12.852742	796	12.728837	825	12.344794	806	13.883854	881	14.425661	813	10.421067	695	10.677569	691	14.895341	913	11.540577	776	11.454266	766	12.587937	732	12.504114	916	16.992473	1069	20.510562	1238	19.653232	1147	16.403398	997	15.449271	993	16.162301
ENSG00000066735	KIF26A	KIF26A	0	0	0	0	0	0	0	0	0	0	0	0	0	0	0	0	0	0	0	0	0	0	0	0	0	0	0	0	0	0	0	0	0	0	0	0	0	0	0	0	0	0	0	0	0	0	0
ENSG00000066739	ATG2B	ATG2B	0.578935	325	0.682394	384	0.587474	315	0.662407	392	0.598174	354	0.648863	408	0.569646	340	0.541511	286	0.516559	289	0.489733	261	0.639093	364	0.523418	287	0.603217	353	0.544834	312	0.530833	339	0.357536	202	0.537623	285	0.347583	209	0.4765	268	0.71771	411	0.663761	391	0.570593	326	0.689947	382	0.453596
ENSG00000066777	ARFGEF1	ARFGEF1	2.158154	633	2.891602	842	2.585885	726	2.985376	922	2.463498	762	2.641498	852	1.840328	577	1.921755	502	1.719181	497	1.750279	490	1.920736	566	1.639726	470	1.295158	395	1.999397	597	1.725591	578	1.143012	340	1.376085	378	1.477673	463	1.886644	556	2.207388	655	1.835225	562	2.325564	694	1.960035	564	1.668154
ENSG00000066813	ACSM2B	ACSM2B	1.646465	165	1.12541	132	2.037909	146	1.116706	138	2.341399	162	1.438664	186	0.525853	68	0.537664	60	0.432164	40	0.396545	40	0.348245	43	0.525346	62	0.795723	89	1.218636	118	1.320195	109	1.360232	130	1.022352	89	0.478591	62	0.478945	58	0.572277	72	0.773851	87	0.752177	86	0.923475	110	0.676523
ENSG00000066827	ZFAT	ZFAT	0.534861	105	0.644928	127	0.699856	131	0.619074	129	0.696259	144	0.715128	157	0.502238	105	0.530611	99	0.325153	64	0.5139	96	0.464477	93	0.678047	130	0.38419	79	0.913147	182	0.662243	148	0.506818	93	0.448368	84	0.402361	85	0.430271	85	0.589291	118	0.906936	150	0.642817	128	0.819818	159	0.542669
ENSG00000066855	MTFR1	MTFR1	15.434743	1662	15.324394	1657	17.743667	1823	17.014388	1928	15.207396	1719	15.313335	1849	7.252125	831	10.401071	1057	8.831634	941	7.38868	740	7.654183	838	7.899612	832	7.839803	882	10.221047	1111	10.834939	1323	9.715382	1053	9.789366	985	8.670623	995	10.16608	1094	13.083149	1435	12.160181	1373	11.022045	1210	10.666858	1120	10.762558
ENSG00000066923	STAG3	STAG3	0.281509	38	0.091721	15	0.301948	39	0.312233	46	0.231135	33	0.258046	39	0.291031	50	0.261509	39	0.371815	53	0.313755	43	0.213748	32	0.186343	27	0.376142	54	0.18951	30	0.192321	33	0.081704	13	0.184547	24	0.108895	16	0.155206	20	0.195942	31	0.26626	39	0.094962	16	0.188695	29	0.241415
ENSG00000066926	FECH	FECH	7.207192	1122	8.178894	1174	8.668209	1221	9.459388	1263	8.076183	1332	6.894233	1083	5.276255	875	7.250335	847	5.959767	745	5.378269	745	5.57471	889	4.847003	733	5.656355	901	8.309469	1218	8.739898	1336	8.366101	1160	6.037061	894	6.060042	1019	8.973276	1170	10.207901	1618	9.651585	1404	7.849549	1212	7.846714	1142	7.54817
ENSG00000066933	MYO9A	MYO9A	0.379098	193	0.423113	216	0.504601	192	0.384826	202	0.334572	180	0.398033	224	0.311325	166	0.232692	112	0.320703	151	0.278904	125	0.212677	108	0.345167	167	0.281321	150	0.28889	150	0.219652	127	0.559201	248	0.475718	94	0.36176	197	0.391133	193	0.319551	159	0.547174	229	0.39869	207	0.441001	200	0.418489
ENSG00000067048	DDX3Y	DDX3Y	13.26943	2414	14.653993	2677	13.759704	2390	14.574497	2802	13.682914	2625	12.293833	2510	23.104736	4480	22.349397	3822	22.283657	4047	21.461674	3712	20.649769	3818	21.219063	3772	22.063419	4187	23.918243	4438	20.495333	4244	20.298201	3710	21.188177	3646	20.598061	4006	20.054893	3657	25.914701	4818	24.591738	4695	23.503583	4353	23.522255	4223	20.338449
ENSG00000067057	PFKP	PFKP	2.449681	216	1.852662	174	2.469726	205	2.037479	206	2.890518	291	1.54618	155	2.826604	247	3.095316	270	2.742411	241	2.767341	202	3.338672	265	2.782823	258	2.354363	224	2.767847	296	3.020616	335	3.144731	282	4.030985	331	3.965474	370	3.637804	401	3.773003	320	3.418485	366	3.427817	305	3.272547	345	3.13248
ENSG00000067064	IDI1	IDI1	134.001939	13222	143.52335	13762	141.539139	13578	143.241846	14687	137.213425	13697	134.61561	14242	85.104312	8895	111.895859	9817	98.358686	9561	95.158336	8406	97.921252	9920	89.979329	8431	129.347399	12687	143.51998	14791	144.129741	15397	135.920295	12789	124.570927	11026	131.305693	13658	86.923586	9074	126.611633	12723	121.490335	12147	112.864293	11074	96.802078	9200	90.992271
ENSG00000067066	SP100	SP100	4.204909	346	4.003595	355	4.517276	355	4.553642	418	5.1582	475	3.892136	371	4.958919	550	5.0275	417	6.170597	498	6.329851	504	5.759711	520	6.626724	522	4.971365	444	7.176109	671	7.06335	644	5.181241	445	6.568755	483	6.674428	586	5.097277	424	7.2661	583	7.221649	632	7.56731	664	7.378394	597	6.591643
ENSG00000067082	KLF6	KLF6	14.880208	2829	14.797293	2810	16.600521	3004	16.737554	3337	16.047851	3212	13.990887	2957	49.852234	10110	52.813415	9446	51.024045	9691	46.969436	8483	47.903501	9258	49.052804	9111	41.952133	8276	59.773252	11535	51.588681	11171	35.097621	6678	42.470685	7640	39.900177	8114	70.280258	13377	102.43106	19830	95.237882	18939	88.096695	17012	106.622273	19938	77.435119
ENSG00000067113	PLPP1	PLPP1	7.726837	500	7.199687	471	6.690463	418	6.33414	437	6.642337	458	6.34289	464	3.548897	243	4.190291	258	3.541427	233	3.305895	206	4.356078	290	4.152465	265	3.591766	245	4.661535	310	6.816594	508	6.758492	443	4.997931	309	5.351731	373	4.036407	265	4.94073	330	5.103953	347	4.951106	329	4.902454	317	4.847332
ENSG00000067141	NEO1	NEO1	0.806947	243	0.670533	200	0.571753	165	0.704877	224	0.675628	214	0.667448	225	0.316057	102	0.338076	96	0.288601	87	0.286641	82	0.203892	63	0.323217	91	0.533393	162	0.241245	74	0.511212	175	0.477419	145	0.345124	99	0.345557	111	0.3937	119	0.520114	160	0.431221	136	0.335142	103	0.650011	193	0.359112
ENSG00000067167	TRAM1	TRAM1	80.789154	9209	91.611633	10497	91.689241	10033	86.559298	10420	83.265454	10013	75.408907	9650	39.221256	4935	49.877729	5380	46.454164	5290	39.409712	4267	44.490843	5166	37.355306	4163	52.048054	6186	71.536263	8315	71.107345	9318	60.516865	6929	56.83304	6130	62.236248	7583	51.062958	5834	80.432015	9364	71.72749	8634	66.888292	7800	56.208429	6365	60.804108
ENSG00000067177	PHKA1	PHKA1	0.963725	242	1.181849	299	1.282395	308	1.180235	314	1.406302	373	0.952792	271	1.008079	272	0.890587	210	0.933674	235	0.826808	198	0.862301	222	0.993931	245	0.706967	187	0.933008	239	0.807326	233	0.587581	150	0.921671	221	0.623284	169	1.253502	318	1.108541	284	1.308043	344	1.180422	302	1.164467	289	1.043369
ENSG00000067182	TNFRSF1A	TNFRSF1A	29.600261	2664	31.529185	2857	28.001277	2418	29.649258	2812	33.806336	3222	24.720434	2507	39.704092	3826	47.919975	4062	33.591367	3010	36.761225	3170	34.687114	3176	39.978216	3509	50.394974	4750	54.564801	5003	50.227451	5170	58.295538	5283	45.004675	3841	46.418434	4487	72.148561	6557	78.278067	7222	78.865519	7471	66.250312	6095	74.516746	6625	72.913602
ENSG00000067191	CACNB1	CACNB1	0.523738	81	0.239914	37	0.264686	39	0.196472	32	0.402686	66	0.201576	35	0.85372	118	0.73896	103	0.49803	72	0.755352	110	0.524601	82	0.593264	87	0.393744	63	0.577788	91	0.508256	87	0.464373	72	0.774485	113	0.367058	61	0.263437	41	0.451009	71	0.437614	71	0.335695	53	0.123874	19	0.311465
ENSG00000067208	EVI5	EVI5	1.996881	608	1.932137	591	1.957021	570	2.098571	663	1.928044	619	1.969143	673	1.379149	448	1.547949	444	1.459373	442	1.541451	445	1.518286	470	1.556674	462	1.341302	426	2.061458	638	1.860993	645	1.322693	406	1.549183	446	1.554081	506	2.064275	630	2.532334	785	2.260815	721	2.370061	735	1.813379	539	1.944174
ENSG00000067221	STOML1	STOML1	0.552065	127	0.918078	114	1.15256	120	0.749899	98	1.337719	154	0.319949	70	0.22903	53	0.346763	42	0.308304	65	0.200598	45	0.143535	34	0.188827	44	0.810611	95	0.414244	90	0.275114	82	0.452887	118	0.305047	71	0.366852	88	0.253433	66	0.213101	57	0.393371	81	0.267101	71	0.257907	66	0.264676
ENSG00000067225	PKM	PKM	255.69231	24261	254.386085	24274	227.581703	20842	237.910259	23890	256.275138	25727	216.994449	23084	241.195863	24372	261.273404	23331	212.079884	20083	218.71338	19723	213.910642	20669	238.586847	22148	279.998145	27700	284.153037	27472	295.442858	31922	335.760097	32006	264.273112	23772	274.072771	27827	363.692986	34599	365.289135	35488	345.285972	34467	333.339659	32376	355.074159	33270	342.40566
ENSG00000067248	DHX29	DHX29	5.004158	922	5.610503	1038	5.481639	966	5.190507	1011	5.581028	1085	4.67462	967	3.556766	699	3.980172	691	4.149336	764	3.531486	619	3.24243	608	3.552942	640	3.148826	606	4.643631	873	3.914771	820	4.02305	745	4.221229	736	4.765651	939	3.98472	736	5.24666	988	5.095269	986	4.733387	884	4.486044	817	3.763525
ENSG00000067334	DNTTIP2	DNTTIP2	6.457028	1559	6.674423	1618	6.942714	1581	6.0839	1549	6.768917	1723	6.769627	1833	18.262714	4698	16.37574	3719	17.529443	4171	20.60468	4618	20.010859	4825	19.042263	4375	18.058247	4547	19.42376	4733	17.425163	4738	16.784151	4019	17.459315	3880	20.815544	5142	24.225064	5775	27.784403	6850	27.479979	6961	27.43343	6742	27.642875	6469	21.592823
ENSG00000067365	METTL22	METTL22	9.460342	946	8.8045	780	5.419377	765	7.642401	788	11.226209	957	8.191432	817	13.705165	1042	11.117377	891	13.130943	862	12.154741	754	11.332527	834	13.586827	939	12.296281	1047	14.189679	1101	11.904803	1083	10.357521	945	11.280959	921	8.972617	921	13.794434	1002	12.587106	1076	12.065554	974	14.363487	1065	11.904711	974	8.430454
ENSG00000067369	TP53BP1	TP53BP1	1.397291	563	1.370186	585	1.585055	620	2.168755	870	1.294472	579	1.207694	571	1.401236	584	1.105978	409	1.6577	672	1.749912	680	1.089061	406	1.146051	430	1.522751	575	1.102266	478	1.316268	634	0.806455	346	1.121059	444	0.741308	328	0.68627	273	0.730085	301	0.921862	323	1.595695	647	1.121832	445	0.949142
ENSG00000067445	TRO	TRO	0.181442	35	0.119706	23	0.140669	21	0.066914	13	0.132126	27	0.152759	33	0.049307	10	0.008084	2	0.100349	20	0.07374	14	0.076016	15	0.086211	17	0.042141	9	0.17308	34	0.068252	15	0.01047	3	0.02305	5	0.058269	12	0.033292	7	0.074954	15	0.092322	19	0.063864	13	0.179926	34	0.014263
ENSG00000067533	RRP15	RRP15	3.725777	1185	3.490862	1115	4.078314	1241	3.819572	1284	3.665342	1230	4.045012	1444	2.668049	905	2.845359	852	3.344074	1063	3.393744	1027	2.904245	939	3.19299	993	3.050358	1012	3.518975	1142	3.224976	1168	3.168146	1013	3.826015	1151	3.510709	1194	3.800343	1212	4.034173	1312	4.463254	1490	4.804523	1556	4.152474	1304	3.693373
ENSG00000067560	RHOA	RHOA	194.592854	16154	201.460037	16742	201.23045	15957	189.150769	16588	187.896279	16457	170.724381	15893	146.951233	12982	164.447351	12846	149.173509	12335	141.896916	11177	162.470045	13699	148.889104	12059	163.515649	14110	175.396018	14696	201.866667	19038	188.418177	15684	171.438089	13441	168.489699	14938	218.5659	18149	239.477616	20251	228.34449	19678	206.914598	17424	216.281284	17607	199.343582
ENSG00000067596	DHX8	DHX8	12.186688	1489	10.090149	1396	11.497543	1384	9.75664	1537	11.504848	1716	11.051939	1604	10.372249	1906	11.448929	1758	9.278924	1575	9.885703	1529	10.757413	1630	8.78341	1618	10.509565	1876	9.948145	1840	11.794834	2067	11.488448	1850	10.197492	1541	9.869686	1540	12.297469	2218	11.412526	2196	10.961961	2176	9.66955	1945	11.019572	2102	10.396972
ENSG00000067606	PRKCZ	PRKCZ	23.412552	2176	22.121752	2077	19.293214	1732	22.682956	2216	24.485043	2400	20.113593	2124	28.577704	2704	26.226882	2222	24.646444	2155	23.237421	1993	25.098592	2193	29.532981	2607	27.760411	2635	29.560236	2648	26.669636	2781	24.999394	2309	23.230669	2022	25.504829	2317	34.671553	3179	35.040829	3177	33.71159	3162	38.325949	3110	38.082612	3209	33.444625
ENSG00000067646	ZFY	ZFY	1.652843	346	1.380019	298	2.009059	412	2.359152	513	1.420709	322	1.502439	362	2.335918	497	1.985113	401	1.925735	413	2.230244	455	2.327836	508	2.072694	435	2.657147	587	3.026565	662	2.539946	620	2.181583	470	2.403708	488	1.924023	433	2.043259	440	3.7349	819	3.051613	626	2.218082	473	2.092373	443	1.958247
ENSG00000067704	IARS2	IARS2	38.929031	5672	39.501469	5779	41.176819	5736	44.321201	6824	40.20863	6177	36.374878	5946	20.455763	3177	19.749645	2708	20.209213	2941	20.252998	2806	18.474127	2736	19.317188	2750	19.215168	2921	29.356804	4362	24.220604	4017	21.628838	3166	22.203072	3060	21.19614	3302	22.205009	3243	34.690216	5165	33.106167	5063	28.017639	4157	30.262985	4351	25.461735
ENSG00000067715	SYT1	LOC108296779	0	0	0	0	0	0	0	0	0.019281	4	0	0	0.028803	7	0.09772	19	0.022695	5	0.01764	4	0	0	0.011893	3	0.009614	2	0	0	0	0	0.007387	2	0	0	0	0	0	0	0	0	0.005341	2	0.009983	2	0	0	0
ENSG00000067798	NAV3	NAV3	0	0	0.016287	7	0	0	0	0	0.031684	14	0.013262	6	0	0	0.009942	4	0.007291	3	0	0	0	0	0.007962	4	0.014311	6	0.003367	2	0.024396	12	0.059446	24	0	0	0.012242	6	0.034749	15	0	0	0.007966	4	0	0	0.027717	11	0
ENSG00000067829	IDH3G	IDH3G	19.642094	1192	18.133319	1094	18.365175	1069	16.992192	1108	21.282916	1365	15.89663	1162	14.977047	1005	15.59817	930	13.757657	860	15.66881	903	15.929305	943	17.308923	1011	16.196164	1054	15.335781	969	14.184629	1000	20.896657	1224	16.729717	971	16.141335	1059	22.323472	1352	18.723396	1155	17.761743	1138	16.502502	1032	17.927213	1098	17.58328
ENSG00000067836	ROGDI	ROGDI	14.445116	984	12.77575	847	11.032606	689	8.085057	586	14.376955	956	10.641336	754	7.036436	502	7.500387	459	4.761129	322	7.196909	475	6.202075	423	6.688519	464	8.510843	618	7.600054	540	7.831767	564	7.748484	513	6.073831	409	7.079031	537	11.350105	745	7.827981	569	10.443222	663	8.849467	602	9.238362	481	10.179927
ENSG00000067840	PDZD4	PDZD4	0	0	0	0	0	0	0	0	0	0	0	0	0.008327	2	0	0	0.034286	6	0.016118	3	0.029304	5	0.026583	4	0	0	0.009551	2	0.033821	6	0	0	0.013272	2	0	0	0.061497	10	0	0	0.012375	3	0	0	0	0	0
ENSG00000067842	ATP2B3	ATP2B3	0	0	0.005197	2	0	0	0	0	0	0	0	0	0	0	0	0	0	0	0	0	0.027576	8	0	0	0	0	0	0	0	0	0	0	0	0	0	0	0	0	0	0	0	0	0	0	0	0	0
ENSG00000067900	ROCK1	ROCK1	2.889625	1122	2.415867	942	2.828078	1051	2.567813	1053	2.355759	964	2.532955	1103	3.128908	1289	2.685661	982	3.026254	1174	3.211303	1186	3.167763	1250	3.135384	1190	2.523753	1022	3.257099	1289	2.477621	1095	2.914913	1046	2.643267	960	2.67796	1111	3.563293	1303	3.453712	1369	3.750383	1528	3.566959	1411	3.746651	1435	3.091791
ENSG00000067955	CBFB	CBFB	21.784434	2716	23.299171	2921	22.484785	2696	22.61704	2992	21.028702	2744	19.740484	2757	16.110293	2126	18.395143	2165	18.239188	2281	17.191755	2019	17.9747	2292	17.967207	2194	16.55087	2115	24.137541	3084	23.390227	3326	17.50766	2223	18.802944	2221	17.415473	2304	23.495504	2966	32.752866	4185	30.825418	4034	28.436717	3606	24.430106	2975	23.393592
ENSG00000067992	PDK3	--	3.804196	327	3.281035	294	2.957628	277	2.672263	328	2.344597	232	3.055135	311	1.703393	184	1.365475	135	1.163508	148	1.826415	158	1.606817	159	2.361457	192	0.78626	151	1.405946	187	3.041336	328	1.384375	141	2.171248	162	1.760148	200	2.136773	213	2.823377	225	2.631375	238	2.547152	204	1.303626	165	3.366156
ENSG00000068001	HYAL2	HYAL2	46.395182	4807	52.634642	4837	42.310194	4074	44.302559	4523	50.990624	5170	38.059302	4377	16.838008	1997	24.512567	2183	18.063947	1625	19.305408	1587	17.630659	1699	18.563101	1779	34.281356	3114	26.510808	2956	35.057247	3578	37.026217	3528	31.215355	2715	35.483559	3368	33.972153	3162	32.153346	2796	29.11104	3099	31.075404	2720	25.999801	2314	32.010438
ENSG00000068024	HDAC4	HDAC4	1.686185	611	1.664734	583	1.782955	564	1.82692	710	1.836473	711	1.558189	631	1.064316	374	0.966215	290	1.040424	310	0.770957	237	0.861413	311	1.180786	338	1.008712	369	1.222251	426	1.068145	419	1.137792	374	1.150229	380	1.068218	405	1.033217	371	1.222146	448	1.214956	450	1.042614	380	0.978014	337	1.016135
ENSG00000068028	RASSF1	RASSF1	9.066431	655	8.487669	616	8.578247	592	9.469057	722	9.307373	708	7.837892	635	10.421821	801	11.42221	775	11.103618	799	12.1281	831	11.277207	826	12.584731	886	13.134233	988	12.122435	891	9.807657	805	12.772746	925	11.409366	778	10.585837	816	12.196944	882	13.160725	970	13.060931	989	12.463062	914	10.210035	723	11.698286
ENSG00000068078	FGFR3	FGFR3	20.805526	3678	21.453474	3465	19.49337	3315	19.671783	3610	24.196287	3978	16.800541	3292	8.75356	1660	9.510274	1564	9.176365	1610	7.645794	1321	7.028824	1249	7.248083	1240	11.499567	2149	12.09471	2158	10.86363	2160	10.35344	1835	9.050099	1550	7.957754	1500	6.87446	1215	7.242404	1299	6.540085	1199	7.489215	1329	7.075369	1255	6.801142
ENSG00000068079	IFI35	IFI35	18.460756	934	17.885949	909	15.508165	751	16.39537	876	19.894988	1062	15.051313	855	7.010173	379	9.150878	436	6.829118	346	8.316296	402	6.553429	338	7.941346	393	10.345895	546	10.065447	519	8.609161	497	11.684813	594	9.905875	475	9.866682	532	10.904747	553	10.440957	540	10.189347	541	10.665361	550	9.079576	453	11.371061
ENSG00000068097	HEATR6	HEATR6	2.469985	398	2.252967	365	2.463715	380	2.392307	400	2.355789	400	2.319631	416	3.443486	562	2.749575	417	4.061601	567	2.147058	329	2.939396	473	3.127702	492	2.508207	422	2.749744	452	2.657266	486	2.678959	431	2.95313	406	2.966804	476	2.585341	381	3.487701	566	3.577892	605	2.942583	483	3.526494	548	3.155805
ENSG00000068120	COASY	COASY	86.59742	8654	86.251957	8388	76.084822	7232	83.310418	8686	95.149345	9834	75.839996	8506	62.331053	6644	62.93454	5888	57.924576	5750	61.383169	5459	57.042109	5723	62.810658	6171	75.0288	7701	75.052579	7591	66.729323	7572	82.410624	8274	69.07111	6213	72.5778	7332	73.874737	6944	69.869693	7104	66.885613	6986	69.393739	6777	66.357845	6298	69.642136
ENSG00000068137	PLEKHH3	PLEKHH3	3.719049	445	3.366272	410	2.413673	268	3.755878	479	4.787932	614	3.013391	405	1.181719	154	1.298448	150	1.416603	160	1.2259	132	0.987678	123	1.111643	125	1.732585	209	1.534003	181	1.381196	190	1.342123	165	2.090339	234	1.536772	200	1.199804	148	1.088738	135	1.080551	139	0.754692	94	1.157974	135	0.92136
ENSG00000068305	MEF2A	MEF2A	2.477416	589	2.870454	576	2.492694	564	2.785512	637	2.554138	598	2.739916	651	2.133764	536	2.297385	493	2.424009	563	2.138536	466	2.477908	530	2.963237	559	2.647663	498	3.038795	704	3.25579	813	2.377036	412	2.445394	513	2.085191	517	2.709788	623	3.680305	858	2.844957	692	3.749303	782	3.748006	792	2.542809
ENSG00000068308	OTUD5	OTUD5	12.828476	1401	13.253116	1457	12.452229	1246	12.332263	1419	13.613836	1492	10.973542	1350	16.289447	1907	16.157021	1667	14.704817	1606	15.867832	1651	15.750115	1738	17.095331	1836	16.134473	1850	17.386351	1913	16.148512	2006	18.090628	1995	15.271944	1581	16.157711	1888	22.223024	2422	18.962298	2116	19.74051	2126	18.937349	2106	20.052394	2055	18.24904
ENSG00000068323	TFE3	TFE3	7.330197	986	7.271898	1021	7.156177	949	7.196399	1053	7.098458	1046	6.673178	1047	11.661785	1737	10.289196	1338	9.827574	1368	9.879845	1261	9.553277	1350	10.667745	1437	9.933371	1392	10.119045	1435	10.306403	1626	11.210292	1548	9.442242	1241	9.377388	1402	17.096831	2320	15.187996	2141	16.428505	2410	15.645117	2217	16.928498	2326	15.106795
ENSG00000068354	TBC1D25	TBC1D25	2.563209	423	3.559533	380	1.553882	246	1.874115	325	2.159872	373	1.687512	314	2.138231	377	3.049398	364	1.933425	320	2.146488	338	2.095042	353	2.072674	336	1.615402	279	2.236664	366	2.287418	431	2.4813	410	2.146469	337	1.597248	283	2.603536	432	3.548728	355	2.194289	381	2.371651	399	2.189742	358	2.054675
ENSG00000068366	ACSL4	ACSL4	58.352367	12736	67.429813	13945	66.814255	13942	61.844185	14263	61.014057	13238	59.878685	13837	19.346926	4501	23.275717	4781	22.528765	4905	19.37237	4020	22.747442	5046	21.140802	4509	23.530128	5358	32.159131	6755	31.890242	7478	26.177927	5740	25.026596	5167	23.920589	5582	25.383615	5554	36.047977	7588	33.608165	7271	30.51144	6781	28.855188	5864	26.76906
ENSG00000068383	INPP5A	INPP5A	23.846326	2897	23.942321	2917	22.277562	2587	22.143465	2843	23.978223	3070	18.905991	2577	12.743885	1651	14.261721	1630	12.764066	1549	12.461005	1439	12.076856	1492	12.077607	1422	12.814813	1625	15.317648	1893	16.596841	2293	17.182116	2097	13.608971	1560	13.422054	1742	20.430559	2489	17.396703	2152	15.93131	2028	16.693596	2062	16.712126	2002	15.81972
ENSG00000068394	GPKOW	GPKOW	7.992103	570	7.49638	537	7.296643	498	6.863377	518	7.082265	533	7.215554	578	5.92328	451	5.017512	337	5.953654	424	6.595004	448	6.454681	468	7.82833	546	7.484401	557	7.605958	553	6.244226	507	8.927574	640	6.957005	470	7.995729	610	7.806683	558	7.554832	551	6.989848	523	7.817544	568	8.177285	576	6.921961
ENSG00000068400	GRIPAP1	GRIPAP1	4.268482	530	4.726279	589	4.417655	524	5.174281	679	4.946918	647	4.821619	637	3.797976	503	3.696886	432	3.608972	448	3.031502	358	3.389662	428	3.559995	428	3.642738	472	3.76021	458	3.606873	510	4.041781	504	3.818234	449	3.069869	408	3.455582	430	3.562013	452	4.01831	524	3.589024	438	4.49404	532	3.83765
ENSG00000068438	FTSJ1	FTSJ1	20.450591	1596	17.161063	1325	18.367981	1368	18.199642	1517	21.152961	1743	16.71221	1455	13.013953	1089	13.792558	1019	12.939108	1000	12.727435	936	12.26337	964	13.367337	1013	14.932183	1221	15.417716	1239	16.525535	1478	16.76602	1306	14.098401	1042	14.230157	1210	16.973594	1319	17.263397	1378	17.104698	1401	15.980969	1267	16.890024	1291	14.511922
ENSG00000068489	PRR11	PRR11	5.429656	519	5.918132	570	5.874499	529	6.536021	660	5.858991	592	6.464709	694	1.122671	116	1.449509	132	1.291781	119	1.417518	131	1.588912	118	1.863793	175	1.534135	153	3.520991	335	0.992524	109	1.820422	176	1.234512	113	1.297527	135	2.087953	200	3.779942	360	2.704566	272	2.460799	241	2.77828	255	2.50491
ENSG00000068615	REEP1	REEP1	0	0	0.040504	7	0	0	0.032215	6	0	0	0	0	0	0	0	0	0.043416	2	0	0	0.049187	2	0.210399	9	0.04061	7	0	0	0	0	0	0	0.026164	4	0.345951	15	0.071606	6	0.045463	8	0	0	0.165666	7	0	0	0.085135
ENSG00000068650	ATP11A	ATP11A	8.301923	2869	7.068442	2570	7.397204	2519	7.515714	2751	6.779885	2581	6.952045	2689	4.358711	1643	4.430048	1423	5.188746	1466	3.993167	1279	4.038897	1300	4.542749	1361	4.149171	1497	5.961576	2014	4.505625	1703	3.654556	1293	4.97165	1325	4.348387	1329	4.644544	1354	5.930289	2059	5.288352	1888	4.320681	1520	5.491322	1788	4.549218
ENSG00000068654	POLR1A	POLR1A	5.594792	2920	5.635162	2953	5.55076	2769	5.36756	2960	5.196373	2852	5.307837	3108	5.621149	3126	5.384225	2644	5.731851	2987	5.275623	2615	4.804396	2548	5.780875	2948	5.717345	3112	6.177472	3287	5.531638	3265	4.997728	2620	5.524489	2727	4.291319	2394	6.000252	3139	5.957612	3177	5.190169	2842	5.321047	2827	6.044693	3107	5.354193
ENSG00000068697	LAPTM4A	LAPTM4A	142.648056	10304	144.454391	10478	137.687286	9509	146.282501	11166	146.227066	11137	113.516289	9200	80.900497	6228	111.033356	7547	88.35051	6374	90.923622	6245	87.855545	6450	90.150955	6363	126.13739	9505	143.373489	10561	150.65506	12386	129.606735	9404	121.99514	8336	139.614868	10782	136.693649	9898	175.118027	12927	168.837341	12800	152.380814	11208	140.954147	10048	145.384903
ENSG00000068724	TTC7A	TTC7A	7.820716	1637	7.824984	1659	7.59611	1533	7.525104	1669	9.050497	2004	6.744934	1591	3.495463	786	4.294879	746	3.438235	725	2.515555	475	2.934657	627	3.096393	636	4.62686	966	5.583564	1199	4.146314	990	5.267559	1108	3.969236	790	3.917732	884	4.745752	1005	5.207811	1111	4.80297	1038	4.432072	939	4.097914	854	4.862458
ENSG00000068745	IP6K2	IP6K2	31.537605	2213	29.772189	2041	31.08307	2055	31.168405	2310	33.436647	2355	28.387365	2181	54.996875	4090	65.075812	4130	58.023749	4201	55.016887	3743	50.173757	3632	62.879265	4209	65.200181	4713	65.861939	4595	67.378224	5237	65.152306	4251	69.088681	4340	60.73004	4550	71.447527	4737	67.238477	4643	70.874191	5115	75.285566	5131	74.875668	4717	67.303908
ENSG00000068781	STON1-GTF2A1L	STON1-GTF2A1L	0	0	0	0	0	0	0	0	0	0	0	0	0.027821	5	0	0	0	0	0	0	0	0	0	0	0	0	0	0	0	0	0	0	0	0	0.011954	3	0	0	0	0	0	0	0	0	0	0	0
ENSG00000068784	SRBD1	SRBD1	5.326337	803	5.157777	781	5.044595	727	4.824806	769	4.771426	758	4.670743	790	1.662878	267	1.914986	272	1.537434	232	1.684267	242	1.879722	288	1.867777	275	1.635694	258	2.416009	372	2.271165	390	2.38105	361	1.578334	225	1.733277	280	1.813603	274	2.467027	380	2.426943	384	2.105311	323	3.110902	463	1.489036
ENSG00000068796	KIF2A	KIF2A	4.825448	663	5.700516	708	7.080872	857	4.738071	512	6.445465	870	5.110543	776	5.991621	879	5.49139	711	5.263182	723	5.178014	677	4.949702	692	5.200414	699	4.585371	646	8.053266	976	5.601109	868	5.453548	748	4.756399	618	4.973415	726	7.210578	987	10.005601	1235	10.099938	1283	8.241905	1117	11.312164	1288	7.292028
ENSG00000068831	RASGRP2	RASGRP2	0	0	0.027469	4	0	0	0.428794	9	0.016834	2	0.013629	2	0	0	0.139225	16	0.088142	11	0.065433	8	0	0	0.04934	6	0.06146	8	0	0	0	0	0	0	0.094371	5	0	0	0.08771	11	0	0	0	0	0	0	0	0	0.036722
ENSG00000068878	PSME4	PSME4	17.840675	5184	17.086535	4985	18.478943	5133	17.565434	5393	17.524752	5369	16.909573	5512	24.312931	7528	21.553415	5893	23.086744	6699	21.825626	6029	21.630444	6388	25.030878	7106	19.739803	5983	22.201933	6575	18.632483	6162	20.004808	5838	18.86347	5185	18.105024	5624	22.153511	6452	25.844299	7673	24.154329	7365	23.988728	7097	25.808191	7400	20.712667
ENSG00000068885	IFT80	IFT80	1.717736	276	1.463399	251	1.807829	285	2.170225	388	2.236779	390	1.759037	338	0.72454	128	0.935298	156	0.943386	156	0.823216	138	0.689862	124	0.885304	135	0.627586	87	0.47476	86	0.60913	123	1.014096	172	0.634316	106	0.993847	182	0.476318	85	0.990422	150	0.871047	162	0.771549	138	1.277406	209	0.713826
ENSG00000068903	SIRT2	SIRT2	14.258576	1200	11.435301	965	12.49605	998	11.609748	1035	14.182516	1248	12.666087	1193	8.004315	715	10.66191	841	7.776981	651	7.743069	621	6.897874	585	8.192296	667	8.5634	745	9.269563	788	8.719997	841	10.358162	880	7.382629	588	9.594073	864	11.097383	932	12.384541	1060	11.82017	1045	11.292698	963	11.83751	964	10.324788
ENSG00000068912	ERLEC1	ERLEC1	34.248357	3368	36.782648	3635	39.77125	3736	36.282834	3783	36.771424	3790	31.5993	3470	13.214832	1380	15.524313	1437	15.22251	1502	14.713418	1366	14.946989	1502	14.37111	1386	17.504281	1783	22.971217	2310	21.716421	2397	18.084716	1802	20.317689	1876	19.940137	2062	15.039384	1470	19.600046	1931	18.909976	1945	19.376924	1905	19.156334	1861	15.755398
ENSG00000068971	PPP2R5B	PPP2R5B	1.42291	160	1.941848	220	1.422506	153	1.509324	180	2.552744	303	1.551866	196	1.974976	237	1.927559	204	1.896131	213	1.725659	185	1.874489	215	2.552929	281	2.183517	251	3.01229	346	1.872448	241	2.431473	275	1.775425	189	1.853657	223	1.659021	187	1.957143	225	1.703836	200	1.643953	189	1.484611	165	1.449934
ENSG00000068976	PYGM	PYGM	0.027659	4	0.045577	6	0.031967	4	0.023573	4	0	0	0	0	1.03256	145	0.664373	82	0.788397	104	0.703666	88	0.592288	79	0.989588	127	0.818069	112	0.866594	116	0.37558	56	0.567961	75	0.5407	67	0.573011	81	0.460544	61	0.612419	82	0.609321	84	0.58372	78	0.227639	30	0.34473
ENSG00000068985	PAGE1	PAGE1	0.6026	17	1.251212	35	0.484256	13	0.340083	10	0.322245	10	0.698584	22	0.704397	21	0.334262	9	0.267592	8	0.221062	6	1.293291	36	0.203321	6	0.728209	21	0.162865	5	0.660098	21	0.962065	27	0.740632	20	1.329693	39	0.751451	21	0.503401	15	0.55365	16	0.795608	23	0.950248	26	0.047419
ENSG00000069011	PITX1	PITX1	14.254692	1381	13.065439	1291	12.173753	1137	12.040028	1249	13.57928	1410	10.391831	1123	8.468245	883	11.268952	1040	8.713975	857	9.860976	918	7.43938	734	8.038359	774	13.950598	1424	12.173739	1207	14.13938	1573	14.134698	1336	8.824679	809	13.687098	1431	14.775033	1449	13.067471	1297	13.61639	1394	13.273288	1323	13.534573	1256	14.038542
ENSG00000069018	TRPC7	TRPC7	0	0	0	0	0	0	0	0	0	0	0	0	0	0	0.105076	13	0	0	0	0	0	0	0.01987	3	0	0	0	0	0.022952	4	0	0	0	0	0	0	0.021327	3	0.02076	3	0	0	0.03294	5	0	0	0
ENSG00000069020	MAST4	MAST4	0.230956	102	0.309342	135	0.193978	82	0.205342	96	0.21631	100	0.200624	76	0.431324	192	0.294611	122	0.084602	24	0.408595	169	0.393679	176	0.354698	152	0.425841	195	0.679142	291	0.500335	243	0.426986	189	0.526951	217	0.447643	210	0.278364	123	0.404821	177	0.36591	169	0.349491	156	0.367343	159	0.337763
ENSG00000069122	ADGRF5	ADGRF5	0.008355	2	0	0	0	0	0	0	0.007978	2	0	0	0	0	0	0	0	0	0	0	0	0	0	0	0	0	0.029034	8	0	0	0	0	0	0	0	0	0	0	0.012402	4	0.011969	3	0	0	0	0	0
ENSG00000069188	SDK2	SDK2	0	0	0	0	0	0	0	0	0	0	0	0	0	0	0	0	0	0	0	0	0	0	0	0	0	0	0	0	0	0	0	0	0	0	0	0	0	0	0	0	0	0	0	0	0	0	0
ENSG00000069206	ADAM7	ADAM7	0	0	0	0	0	0	0.023442	4	0	0	0	0	0	0	0	0	0	0	0	0	0	0	0	0	0	0	0	0	0	0	0	0	0	0	0	0	0	0	0	0	0	0	0	0	0	0	0
ENSG00000069248	NUP133	NUP133	5.916465	1261	6.307662	1350	6.355309	1295	6.718983	1513	6.237744	1402	5.405602	1293	3.552698	807	2.96066	594	3.336518	711	3.146811	638	3.611911	783	3.74503	780	3.395861	755	6.018624	1308	3.574735	868	3.71852	796	3.550379	716	3.496017	797	4.143964	886	5.645335	1230	4.76347	1066	4.049516	879	5.084608	1070	3.334325
ENSG00000069275	NUCKS1	NUCKS1	18.081005	4807	19.662979	5250	18.594658	4727	20.652267	5802	17.301268	4850	18.902121	5638	7.297605	2068	7.865578	1968	8.125628	2158	6.919781	1750	7.306073	1975	7.968204	2070	7.165324	1988	9.793707	2656	9.184435	2780	8.976916	2398	8.282368	2083	8.952476	2545	10.550227	2812	13.834894	3759	13.796921	3850	12.745547	3451	12.391739	3251	12.440269
ENSG00000069329	VPS35	VPS35	16.195113	4500	18.132494	5047	16.262322	4306	17.792319	5198	17.882446	5235	15.180733	4726	11.927698	3522	12.914709	3373	11.909418	3301	11.736721	3082	12.082505	3413	11.420808	3080	12.583283	3648	17.834737	5050	15.620786	4939	14.519351	4041	13.802856	3622	14.124499	4152	16.39583	4568	24.54391	6968	20.995131	6117	18.873177	5340	20.599506	5649	17.317621
ENSG00000069345	DNAJA2	DNAJA2	39.195807	5005	39.349588	5039	37.723009	4601	37.063521	5003	37.356467	5020	33.283703	4764	49.037815	6659	72.724056	6992	50.126383	6388	53.924659	6380	53.312419	6919	52.289812	6515	56.387032	7506	70.492717	9170	71.20107	9329	56.081584	7195	63.334168	6980	61.597313	8401	76.510746	9793	104.944839	11370	85.300921	11405	84.454089	10979	79.401904	9372	79.529162
ENSG00000069399	BCL3	BCL3	6.315676	517	6.229445	516	4.879304	389	5.079552	446	6.385152	562	5.608786	518	6.447638	568	6.785726	526	5.111324	414	6.086245	479	5.45003	462	7.307717	586	6.341925	552	5.427823	455	6.17619	584	6.506613	537	5.969179	470	5.610261	501	8.979938	741	6.89045	585	7.156935	617	8.011193	677	8.253704	665	8.116038
ENSG00000069424	KCNAB2	KCNAB2	11.820405	1759	10.458345	1671	10.879425	1555	9.496482	1574	11.406794	1922	10.791268	1740	5.416396	875	6.492191	896	5.239149	782	4.873438	741	5.151302	756	5.897287	816	5.470765	861	7.017408	1100	6.164005	1132	6.508449	980	6.17089	912	5.965501	986	6.401298	954	5.91278	966	6.939933	1158	6.293301	1009	6.3843	976	8.280816
ENSG00000069431	ABCC9	ABCC9	0	0	0	0	0	0	0	0	0	0	0	0	0	0	0	0	0	0	0	0	0	0	0.006031	2	0	0	0	0	0	0	0	0	0	0	0	0	0	0	0	0	0	0	0	0	0	0	0
ENSG00000069482	GAL	GAL	0	0	0	0	0	0	0	0	0	0	0	0	0	0	0	0	0	0	0	0	0	0	0	0	0	0	0	0	0	0	0	0	0	0	0	0	0	0	0	0	0	0	0	0	0	0	0
ENSG00000069493	CLEC2D	CLEC2D	0.935394	136	0.852665	141	0.664072	102	0.870627	160	0.703345	134	0.846029	163	0.410381	86	0.53497	80	0.488037	101	0.420698	73	0.658073	110	0.623199	117	0.360779	82	0.266166	59	0.329721	67	1.041653	92	0.575671	104	0.378993	79	0.517684	100	0.338792	67	0.455864	93	0.333407	63	0.601957	123	0.491628
ENSG00000069509	FUNDC1	FUNDC1	10.899391	534	10.933085	538	11.177558	524	9.191886	476	9.944334	514	7.480321	411	7.090506	370	8.231164	380	7.680716	376	7.812972	364	9.721063	484	7.704993	369	12.23484	625	11.237184	561	10.705547	597	11.347033	558	9.511215	441	11.459581	600	10.787692	530	12.972015	649	11.077847	570	10.837434	541	10.216007	494	9.178292
ENSG00000069535	MAOB	MAOB	13.116117	1378	13.448277	1419	12.033058	1209	12.430817	1380	13.021811	1442	11.270797	1328	5.658228	634	6.187439	612	5.860474	615	5.272617	527	5.275166	564	5.89614	605	5.182291	568	5.774968	619	7.595237	908	7.01405	740	6.632082	659	6.944928	780	8.753226	922	11.490589	1234	10.15381	1120	7.544741	807	12.088968	1253	9.011267
ENSG00000069667	RORA	RORA	0.453622	179	0.468946	168	0.58049	196	0.845024	256	0.492169	217	0.579616	261	0.396156	188	0.507143	194	0.451445	201	0.543122	205	0.498992	226	0.617806	223	0.57655	267	0.544661	247	0.61793	313	0.673698	301	0.39446	166	0.435239	207	1.164733	155	1.460631	281	1.023241	193	0.505221	229	0.695169	305	0.534842
ENSG00000069696	DRD4	DRD4	0.495802	28	0.56514	32	0.41785	23	0.287694	18	0.553957	33	0.376668	24	1.453846	88	0.768136	41	0.698569	40	1.252184	67	0.867703	50	0.884274	49	0.728568	43	0.374668	22	0.598992	39	0.553865	32	0.810577	44	0.314285	19	0.420278	24	0.281258	17	0.283005	17	0.239458	14	0.077676	5	0.231426
ENSG00000069702	TGFBR3	TGFBR3	7.479377	1979	8.185301	2175	8.047756	2034	7.909829	2212	7.88339	2201	7.661912	2275	3.752006	1058	4.509156	1123	3.248095	859	3.49806	880	3.142914	846	3.254109	842	4.039299	1115	5.899341	1590	4.748679	1430	3.871284	1029	4.607555	1154	4.850998	1373	3.750653	995	4.295208	1160	4.273479	1187	3.836911	1034	3.159751	825	3.029148
ENSG00000069764	PLA2G10	PLA2G10	0	0	0	0	0	0	0	0	0	0	0	0	0	0	0	0	0	0	0.128704	5	0	0	0	0	0	0	0.269166	12	0.018463	1	0	0	0	0	0.051504	3	0	0	0.146498	7	0	0	0	0	0.077421	4	0.058803
ENSG00000069812	HES2	HES2	0.043228	8	0.046067	9	0	0	0.032409	6	0.043066	8	0.01022	2	0.149125	28	0.412768	68	0.262129	46	0.228993	34	0.163058	29	0.286136	45	0.191447	35	0.269185	48	0.329033	66	0.510295	81	0.24187	40	0.442796	78	0.133111	24	0.191279	26	0.122805	23	0.132885	24	0.097993	17	0.325899
ENSG00000069849	ATP1B3	ATP1B3	49.440247	3894	54.995445	4355	48.204851	3657	49.341428	4129	52.840417	4140	45.220452	3976	53.872624	4479	53.255359	3913	52.089633	4127	59.772239	4275	59.335651	4535	55.846072	4102	58.722674	4604	63.914576	5150	67.774476	5722	64.911036	5172	63.854296	4539	59.535622	5059	71.814295	5695	81.319384	6507	78.265105	6511	81.431824	6176	64.718149	5075	67.456706
ENSG00000069869	NEDD4	NEDD4	2.001147	593	1.949894	580	2.489881	705	2.10472	657	2.244954	701	1.725367	574	1.319757	417	1.162249	324	1.187935	352	1.187202	335	1.347179	405	1.212666	350	1.366004	422	1.765347	532	1.342409	453	0.945939	282	1.301584	365	1.137396	361	1.52781	454	2.436316	735	1.808579	563	1.594123	479	2.439352	579	1.589671
ENSG00000069943	PIGB	PIGB	4.429215	356	3.996686	349	3.129822	266	4.770715	443	4.271528	401	4.743012	421	1.837691	174	1.500539	126	2.345004	209	1.793754	152	1.76556	160	1.607829	140	1.574316	146	2.48072	225	2.767895	275	2.275915	204	1.289778	109	1.376078	131	1.488624	131	2.618579	207	2.203093	206	2.35916	214	1.930292	165	2.800834
ENSG00000069956	MAPK6	MAPK6	24.707369	5405	28.463638	6253	27.297474	5709	27.900135	6449	25.61878	5909	24.0592	5905	27.537329	6420	31.97068	6581	29.294104	6400	28.365746	5900	30.933714	6878	29.859871	6383	28.40379	6482	40.950226	9135	38.018547	9466	32.424583	7125	30.915474	6397	32.774849	7665	44.276428	9709	68.375359	15285	63.76664	14639	60.908207	13566	58.874298	12709	46.395344
ENSG00000069966	GNB5	GNB5	3.324229	568	3.545965	689	3.829416	601	4.004263	686	3.589082	633	2.966857	633	2.302072	438	1.685041	348	3.731503	453	3.200226	538	2.436683	415	2.631739	408	2.574231	449	2.056691	513	3.30204	581	3.561207	496	1.800313	370	3.947371	506	3.669707	620	5.279953	762	4.778733	677	4.571054	577	4.29311	543	3.942778
ENSG00000069974	RAB27A	RAB27A	2.190224	306	2.595538	355	2.972251	402	2.414504	354	2.715384	401	2.156411	337	1.175019	178	1.705211	227	1.615537	206	1.545857	208	2.408038	315	1.684614	231	1.806824	267	2.087148	300	1.43753	222	1.957831	278	2.03247	256	2.263512	342	2.337745	328	2.918505	396	2.185159	310	2.391855	318	2.752686	338	2.053906
ENSG00000069998	HDHD5	HDHD5	0	0	0	0	0	0	0	0	0	0	0	0	0	0	0	0	0	0	0	0	0	0	0.083405	7	0.070746	6	0	0	0	0	0	0	0	0	0	0	0	0	0	0	0	0	0.019921	2	0	0	0
ENSG00000070010	UFD1	UFD1	34.374985	2480	35.544489	2566	32.268521	2201	33.721585	2593	36.746489	2844	31.248535	2578	27.832994	2188	34.545956	2367	29.136301	2138	30.199473	2104	35.601912	2590	30.461522	2158	32.559104	2507	32.498267	2443	36.852749	2988	39.887597	2914	37.915457	2628	40.406104	3180	40.028115	2935	44.983694	3226	47.338467	3411	42.667667	3119	42.537712	2970	44.151579
ENSG00000070018	LRP6	LRP6	2.156778	885	2.525548	1038	2.288791	898	2.505943	967	2.979702	1130	2.375501	1091	2.122638	898	2.133969	824	2.46481	990	2.402777	924	2.526188	1051	2.030705	812	3.018359	1251	2.607864	1090	2.469738	1153	2.428512	998	2.344032	910	2.332225	1023	2.155425	853	2.877066	1042	2.454937	938	2.248057	938	2.061722	821	2.339835
ENSG00000070019	GUCY2C	GUCY2C	0	0	0	0	0.013298	3	0	0	0	0	0	0	0	0	0	0	0.011499	2	0.013372	3	0	0	0	0	0	0	0	0	0	0	0	0	0	0	0.214652	37	0	0	0	0	0	0	0	0	0	0	0
ENSG00000070031	SCT	SCT	0	0	0	0	0	0	0	0	0	0	0	0	0.676154	11	0.227512	4	0.231735	4	0.303817	5	0	0	0	0	0.082348	2	0	0	0	0	0	0	0	0	0.112826	2	0	0	0	0	0.31807	5	0.1307	2	0	0	0
ENSG00000070047	PHRF1	PHRF1	5.864182	1326	5.656746	1284	5.619335	1167	4.875811	1165	6.306855	1504	5.947574	1509	8.869011	2137	8.968938	1908	7.97228	1800	8.603135	1849	7.630662	1753	7.744827	1678	9.346845	2204	10.00211	2292	7.892418	2031	7.612086	1701	8.142136	1741	7.245555	1751	9.797953	2196	8.840606	2042	8.664877	2015	8.783237	2022	10.512507	2345	8.532202
ENSG00000070061	ELP1	ELP1	31.695234	7048	28.146023	6793	29.640332	6732	30.997398	7673	32.651645	7919	35.683987	7744	20.056674	3523	23.264188	3543	20.582244	3503	22.265608	3198	19.446141	3520	23.220792	3553	20.364806	3774	21.970646	4238	26.279388	4976	19.02173	3879	17.243773	3942	19.07743	4111	14.42899	3496	19.526681	4658	22.139969	4320	16.707314	4112	18.433621	4077	22.387022
ENSG00000070081	NUCB2	NUCB2	10.444953	912	12.44234	1017	12.064382	957	12.074123	978	9.585608	831	13.412454	1261	6.817302	569	8.171324	551	9.880581	674	7.185771	545	7.699321	686	9.849939	644	13.3301	840	9.993669	801	7.484359	722	9.602392	798	11.607946	817	9.874369	811	10.173638	626	7.31134	667	10.36145	886	9.04144	771	11.228069	908	8.787079
ENSG00000070087	PFN2	PFN2	74.443983	6600	81.765978	6639	80.48766	6224	79.216791	6698	82.207518	6706	65.167941	6467	33.589373	3250	48.277257	3734	40.179801	3307	42.028048	3262	41.4199	3451	37.984313	3364	43.371879	3793	45.850431	4237	53.395358	4947	48.955272	4063	44.50746	3388	47.012164	4556	64.192418	5231	72.622862	6455	78.878768	6495	64.087605	5694	60.793819	4746	78.044254
ENSG00000070159	PTPN3	PTPN3	2.529265	888	2.563116	920	2.61075	870	2.098895	785	2.612065	965	2.084021	835	2.288303	875	2.193571	727	2.447321	859	2.15442	711	1.883941	677	1.981384	692	2.206778	826	2.565127	927	1.723425	698	1.432804	517	1.8778	634	1.635401	628	1.883788	678	2.411012	864	2.196468	804	1.956217	699	2.860215	829	2.074488
ENSG00000070182	SPTB	SPTB	0	0	0	0	0	0	0	0	0.008717	4	0.003965	2	0	0	0	0	0.002718	2	0	0	0	0	0	0	0	0	0.004635	2	0	0	0	0	0	0	0	0	0	0	0.005734	2	0.002019	1	0.008131	4	0	0	0
ENSG00000070190	DAPP1	DAPP1	0	0	0	0	0	0	0	0	0	0	0	0	0	0	0	0	0	0	0	0	0	0	0	0	0.00909	2	0	0	0	0	0.016684	3	0	0	0	0	0	0	0	0	0.034878	5	0	0	0	0	0
ENSG00000070193	FGF10	FGF10	0	0	0	0	0	0	0	0	0	0	0	0	0	0	0	0	0	0	0.018673	2	0	0	0	0	0	0	0	0	0	0	0	0	0	0	0	0	0	0	0	0	0	0	0	0	0	0	0
ENSG00000070214	SLC44A1	SLC44A1	4.92699	2057	5.92296	2449	6.130623	2439	5.566342	2476	5.14804	2308	4.880675	2316	1.981396	883	2.456964	942	2.422287	974	2.106187	862	2.423042	954	2.322331	957	2.319949	998	3.038774	1279	2.880459	1375	3.082401	1008	2.253601	893	2.721477	1035	2.790061	1132	4.132502	1628	3.140588	1312	2.957103	1249	3.473593	1381	2.766762
ENSG00000070269	TMEM260	TMEM260	1.268315	194	1.537673	247	1.108731	166	1.394018	249	1.567903	240	1.800357	247	0.781482	146	1.809147	188	1.019077	164	0.978029	135	0.925684	148	0.69299	119	0.579402	78	0.828582	122	1.039102	160	1.002645	134	0.980564	143	0.559444	105	1.286487	161	0.87097	136	1.084357	130	0.900413	151	1.140182	167	1.227612
ENSG00000070366	SMG6	--	2.40987	588	2.391159	586	2.971697	693	2.546266	657	2.631436	677	2.945709	802	1.14353	298	1.290972	297	1.453126	353	1.840319	427	1.144345	284	1.265325	302	0.851587	217	1.428277	356	0.898351	250	1.055812	259	0.885381	205	2.111124	551	1.166558	286	1.120883	280	1.174764	301	0.708992	177	1.563124	377	1.244178
ENSG00000070367	EXOC5	EXOC5	3.990377	1730	4.095086	1782	4.113368	1706	3.807036	1740	3.506843	1603	3.804579	1850	2.779906	1284	3.009038	1228	2.780589	1203	2.715071	1119	2.855771	1258	2.776195	1176	2.91436	1318	4.436285	1941	3.682114	1800	3.003839	1303	3.078743	1263	2.727309	1264	3.540461	1538	4.885454	2164	4.897304	2228	3.987051	1759	3.773647	1612	3.709052
ENSG00000070371	CLTCL1	CLTCL1	1.133749	257	1.031937	233	1.361514	277	1.014942	242	1.327314	316	1.223864	273	0.7883	187	0.647659	138	0.833398	188	0.627258	135	0.777604	179	0.870062	189	0.689119	163	0.599519	139	0.509353	122	0.691255	157	0.682287	146	0.542873	131	0.542454	112	0.601415	128	0.462568	107	0.771425	178	0.733919	152	0.570334
ENSG00000070388	FGF22	FGF22	0.119036	7	0	0	0.020275	2	0.173329	10	0	0	0.084932	6	0	0	0	0	0.067681	4	0.036201	2	0.033131	2	0.040185	3	0	0	0	0	0	0	0.316888	17	0.127942	7	0	0	0.259196	14	0.029061	2	0.13296	8	0.032705	2	0.039664	3	0
ENSG00000070404	FSTL3	FSTL3	3.387252	347	3.136596	324	3.069327	264	2.874732	313	3.742247	350	2.576615	299	3.620271	393	3.747198	357	4.509686	411	3.658269	338	3.368853	358	4.241952	418	6.320982	584	5.415822	564	4.189838	477	5.98955	591	4.658024	459	5.308702	541	3.67324	379	5.064014	507	4.203411	434	3.624406	356	3.168869	326	4.631242
ENSG00000070413	DGCR2	DGCR2	11.241254	2215	10.794435	2136	11.036314	2017	11.021531	2295	11.050698	2292	9.601776	2063	5.464604	1069	5.739114	1064	4.705635	926	4.845603	908	4.966746	995	4.771731	919	7.073094	1453	9.423686	1762	7.210013	1617	8.599053	1584	6.081845	1134	5.859567	1235	6.594928	1213	6.700813	1350	6.143916	1271	6.460431	1296	5.73137	1115	6.446926
ENSG00000070423	RNF126	RNF126	54.449838	3716	54.069879	3694	52.323688	3385	51.284508	3695	62.825459	4484	47.062663	3597	51.067336	3711	54.276129	3476	46.27423	3095	47.766634	3094	44.174765	3078	49.106716	3201	58.986593	4197	57.216247	3827	54.334639	4242	60.20596	4148	50.704654	3247	55.184957	4038	72.441176	4937	60.317716	4000	61.636488	4335	60.13022	4091	62.646009	3954	58.74392
ENSG00000070444	MNT	MNT	2.048388	419	1.827379	376	1.626141	318	1.590555	344	2.262378	488	1.69293	389	1.950401	425	1.835505	354	1.425905	292	1.967109	383	1.789562	372	2.055644	411	1.422777	304	2.438413	510	1.609356	375	1.965814	404	1.834195	355	1.374751	301	2.669071	548	2.464845	515	2.819712	606	2.450526	511	2.55615	516	2.250273
ENSG00000070476	ZXDC	ZXDC	5.560502	774	4.901753	684	5.178812	684	5.511209	806	5.744064	835	4.538202	706	2.682239	398	2.843727	368	3.28419	456	2.990595	394	2.884657	409	2.738214	372	2.525524	363	3.951015	547	3.030104	471	2.626228	368	2.667883	350	1.830946	272	1.966349	273	3.709696	512	3.145373	445	3.213064	451	3.394918	449	3.152877
ENSG00000070495	JMJD6	JMJD6	27.552947	2088	25.731411	2005	23.100873	1712	21.707342	1949	26.774455	2175	22.754887	2062	25.468728	2018	26.572575	1863	26.592603	1967	25.10844	1813	26.674688	1947	24.524717	1793	27.697204	2039	23.169622	2468	32.315921	2616	29.027115	2064	30.338132	2087	27.378543	2282	32.242537	2369	35.601163	2538	33.551731	2444	32.15393	2338	34.79936	2395	31.112751
ENSG00000070501	POLB	POLB	23.402493	1167	25.185721	1153	20.331692	961	19.842458	1042	21.754263	1139	20.803265	1114	15.993378	806	14.910774	667	14.998075	717	20.300178	793	17.785035	869	15.453178	719	20.617444	821	13.793711	643	16.391195	880	23.982883	1032	18.185032	837	20.899095	1122	18.788392	882	22.139096	1007	19.434321	1002	20.002817	1022	17.497385	853	16.878838
ENSG00000070526	ST6GALNAC1	ST6GALNAC1	0	0	0	0	0	0	0	0	0	0	0	0	0.043147	5	0.114673	12	0	0	0	0	0	0	0	0	0	0	0.062045	7	0	0	0	0	0	0	0	0	0	0	0	0	0	0	0.032756	4	0	0	0.073679
ENSG00000070540	WIPI1	WIPI1	9.200123	671	9.726783	620	8.520963	595	9.5628	741	11.500402	843	8.749078	729	6.625554	527	8.070812	525	7.301914	541	6.606382	463	7.930128	574	7.127255	492	6.552961	502	10.112903	764	8.012274	676	8.068593	529	7.151449	483	8.97003	608	9.342367	679	11.512292	851	11.395713	890	10.36551	760	11.584079	811	10.377162
ENSG00000070601	FRMPD1	FRMPD1	0	0	0	0	0	0	0	0	0	0	0	0	0	0	0	0	0	0	0	0	0	0	0.009152	3	0	0	0.00874	2	0	0	0.035491	8	0.00939	2	0	0	0.080288	18	0	0	0.007328	2	0	0	0	0	0
ENSG00000070610	GBA2	GBA2	12.154919	1486	12.919562	1638	11.739003	1329	12.707279	1629	10.725706	1357	10.599172	1395	11.85561	1300	9.919636	958	11.373996	1183	7.81435	814	10.280258	1105	11.46828	1120	8.670485	1003	9.210783	1149	8.59972	1085	9.207283	1008	8.418278	883	6.909625	876	7.176441	879	7.820959	1014	7.129472	930	7.379335	889	9.699045	1178	7.572262
ENSG00000070614	NDST1	NDST1	4.630476	1488	4.597935	1514	4.099335	1288	4.390956	1525	5.136549	1780	3.906272	1441	3.642338	1276	4.174844	1271	3.163913	1039	3.388076	1059	2.907335	972	3.468161	1114	4.1163	1411	5.587959	1857	3.995674	1451	4.083122	1338	3.695844	1149	3.325997	1143	5.511516	1778	4.99552	1672	5.311268	1817	4.821819	1614	5.143346	1619	4.99659
ENSG00000070669	ASNS	ASNS	18.86312	1537	19.185329	1575	17.792267	1401	18.400248	1595	17.363863	1599	16.234082	1509	28.111758	2544	30.062758	2425	29.372068	2394	27.095827	2196	29.624048	2434	27.914109	2206	32.988232	2847	43.318043	3621	42.034654	4061	45.046656	3695	36.362366	2950	39.277681	3641	28.63541	2722	37.245465	3211	34.656581	3046	29.066368	2543	31.439048	2682	29.05314
ENSG00000070718	AP3M2	AP3M2	2.909315	415	2.972185	423	2.497606	335	2.94635	452	3.861547	528	3.327358	537	2.341636	369	2.907486	404	3.404242	503	2.574638	364	2.769885	379	2.592841	375	2.206264	327	3.18144	432	2.331447	393	2.142359	323	2.641029	303	3.018637	390	2.789344	399	3.175861	451	2.759031	372	2.402093	351	2.993049	382	2.640665
ENSG00000070729	CNGB1	CNGB1	0	0	0	0	0	0	0	0	0	0	0	0	0.070903	9	0.029856	6	0.045196	7	0.028824	7	0	0	0.016521	4	0.054841	14	0.032311	8	0.0562	15	0.037043	3	0.020576	5	0.042626	11	0.018092	5	0.031198	8	0	0	0	0	0	0	0
ENSG00000070731	ST6GALNAC2	ST6GALNAC2	0	0	0	0	0	0	0	0	0	0	6.00E-06	1	0.066965	7	0	0	0	0	0	0	1.60E-05	1	0	0	0	0	0	0	0	0	0	0	0	0	0	0	0	0	0	0	0	0	0	0	0	0	0
ENSG00000070748	CHAT	CHAT	0	0	0	0	0	0	0	0	0	0	0	0	0	0	0	0	0	0	0	0	0	0	0	0	0	0	0	0	0	0	0	0	0	0	0	0	0	0	0	0	0	0	0	0	0	0	0
ENSG00000070756	PABPC1	PABPC1	212.237744	24629	185.292246	26070	190.539408	25482	204.610611	27609	181.473243	26776	176.415095	27677	165.412297	23857	219.541778	23977	179.918875	23951	255.455442	22855	180.944011	24020	173.343646	23130	186.240886	26215	298.762001	36903	223.873034	34938	187.7418	24779	195.840158	25722	202.303588	27209	245.291224	26580	303.9453	39469	249.056883	36633	236.251304	33325	277.491895	38394	261.122524
ENSG00000070759	TESK2	TESK2	1.672947	211	1.70016	215	2.247524	231	2.063036	275	1.995231	265	1.338403	163	2.484202	285	1.263823	150	1.35483	162	1.361647	163	1.584214	203	1.816319	223	2.516371	331	2.173069	279	1.641204	236	1.782489	226	2.50349	255	1.246885	168	1.330074	168	1.635421	211	1.422116	188	1.429873	184	2.399632	259	1.125096
ENSG00000070761	CFAP20	CFAP20	37.202369	2063	38.929423	2167	39.461822	2091	36.068977	2112	42.938263	2509	35.356083	2199	31.861921	1882	34.800289	1815	31.533844	1746	30.252672	1594	32.632664	1838	32.971622	1787	38.739761	2240	40.173515	2271	44.602364	2813	44.055969	2453	38.294366	2009	41.37355	2451	41.271841	2292	45.72691	2588	43.794406	2548	44.480409	2511	45.826173	2507	41.475024
ENSG00000070770	CSNK2A2	--	24.549885	3897	22.383992	3494	25.000228	3683	22.762427	3831	23.550491	3865	23.885276	4225	29.619914	4483	27.026669	3560	27.637656	4140	28.162366	3865	30.907362	4330	32.724339	4564	25.774701	3649	34.155066	4641	31.540948	4919	30.89012	3925	29.477866	3912	28.809058	4261	44.146592	6040	44.987625	5944	45.310949	6263	44.435077	5996	44.76669	6130	39.523731
ENSG00000070778	PTPN21	PTPN21	1.005815	254	0.893484	227	0.698112	169	0.712729	191	0.750781	200	0.754736	214	1.132063	305	1.068378	254	1.198412	303	1.023069	246	1.145965	294	1.308038	323	0.8981	237	0.915629	236	0.930047	268	0.950236	241	0.959471	230	0.907394	245	1.116456	283	1.1024	280	0.890786	236	0.995267	253	1.342182	335	1.002166
ENSG00000070785	EIF2B3	EIF2B3	25.264201	1682	24.809695	1654	22.237081	1427	22.613242	1605	23.759889	1664	23.418778	1757	14.313697	1002	17.285652	1082	14.403389	940	15.17589	966	16.299858	1103	14.610893	956	15.408719	1079	17.060874	1156	16.839551	1282	19.75133	1317	17.335603	1096	18.456828	1317	20.499671	1388	22.70636	1553	23.025418	1617	20.973031	1427	20.987116	1333	18.917519
ENSG00000070808	CAMK2A	CAMK2A	0	0	0	0	0.006403	2	0	0	0	0	0	0	0	0	0	0	0	0	0	0	0	0	0.023463	5	0	0	0	0	0	0	0	0	0	0	0	0	0	0	0.036992	9	0	0	0	0	0	0	0
ENSG00000070814	TCOF1	TCOF1	11.997285	2352	13.00912	2511	11.613435	2104	11.687169	2378	12.731921	2648	13.901133	2972	10.389813	2190	9.480432	1758	9.617285	1863	10.380129	1877	9.590014	1911	11.214471	2138	9.473942	1979	11.452854	2282	9.021172	1939	8.759863	1724	9.603547	1775	8.43344	1788	12.662126	2464	9.903717	1983	10.606793	2159	10.416878	2063	12.649701	2391	10.156751
ENSG00000070831	CDC42	CDC42	30.966779	2566	30.600877	2539	55.120235	4794	38.953208	3685	54.197101	5181	26.785058	2604	12.419896	1006	38.654345	3059	49.059638	4398	9.43077	537	42.914027	3940	5.586907	360	12.659554	957	69.448712	6343	50.696581	5149	51.053805	4503	84.439028	7193	125.150382	11881	92.069301	8395	81.99726	6933	70.512635	6514	98.305602	8374	35.428807	2760	108.30168
ENSG00000070882	OSBPL3	OSBPL3	6.61573	1806	6.317343	1700	7.056972	1711	6.323464	1792	6.939411	1967	6.311417	1878	15.467509	3646	10.811553	2719	15.347369	3179	11.059227	2815	14.085972	3143	15.382612	3024	10.744786	2867	11.73574	3093	12.637668	2940	7.050638	1924	10.429975	2519	8.574523	2429	7.748166	2086	8.919513	2298	9.541213	2500	9.60101	2233	9.959482	2421	10.183115
ENSG00000070886	EPHA8	EPHA8	0	0	0	0	0	0	0	0	0	0	0	0	0.124251	27	0.118447	23	0.09137	19	0.104742	16	0.098409	21	0.0968	20	0.138313	19	0.026047	6	0.144388	31	0	0	0.155243	30	0.016277	4	0.0192	4	0.037861	8	0.027131	6	0.042699	7	0.008483	2	0.028094
ENSG00000070915	SLC12A3	SLC12A3	0.047111	11	0.033453	8	0	0	0	0	0.005856	2	0.053943	14	0.048654	12	0	0	0.008233	2	0	0	0	0	0.017789	4	0	0	0.008608	3	0.015297	4	0.028578	7	0	0	0.030218	8	0	0	0.005899	2	0.006664	2	0.008248	2	0.007087	2	0
ENSG00000070950	RAD18	RAD18	3.639338	871	3.629842	879	3.463977	798	3.173222	803	3.873108	985	3.789236	1020	3.095471	782	2.807068	632	2.767968	666	3.085957	708	2.794796	662	2.705525	638	2.307837	581	3.448706	848	2.461887	673	2.845135	551	2.713928	615	2.696116	695	3.047947	700	3.769627	906	3.454258	873	3.194924	781	3.369129	801	2.75543
ENSG00000070961	ATP2B1	ATP2B1	5.013545	1432	5.456457	1565	5.943975	1487	6.022924	1602	4.358054	1313	5.731138	1695	3.611006	1100	3.190552	865	3.801356	1092	3.439854	933	3.369599	968	3.658255	1022	3.631213	1082	4.906256	1404	3.805628	1237	3.321991	953	4.165603	1110	2.574001	792	4.256324	1201	5.836733	1553	6.400476	1615	5.05125	1326	5.469943	1416	4.559187
ENSG00000070985	TRPM5	TRPM5	0	0	0	0	0	0	0	0	0	0	0	0	0.004902	1	0.055341	9	0	0	0.051989	8	0	0	0	0	0.011487	2	0.017239	3	0.010236	2	0	0	0.029147	5	0	0	0	0	0	0	0	0	0	0	0	0	0
ENSG00000071051	NCK2	NCK2	7.004062	768	7.815924	768	8.312971	798	7.969031	823	8.301386	901	6.709249	746	4.847327	520	5.229681	491	6.104869	471	4.054735	408	4.516749	505	4.154342	446	4.270044	490	7.120104	759	6.812974	782	5.840168	605	5.604312	507	6.594947	724	6.400347	637	8.265105	887	8.127062	845	6.878394	716	7.154875	706	7.048586
ENSG00000071054	MAP4K4	MAP4K4	49.490286	12387	54.700994	12713	53.230755	12697	53.213282	13555	46.63161	13315	50.682116	14413	23.836574	6920	19.742178	5641	27.53872	6791	19.954508	5454	21.936197	6389	25.633316	6596	24.679767	6346	33.233771	7975	28.449578	7968	25.372637	6480	21.518702	6211	19.140975	6311	31.669188	7633	41.616897	9251	32.977042	9014	39.524207	8589	38.805295	9130	31.167574
ENSG00000071073	MGAT4A	MGAT4A	9.443295	2289	10.230752	2417	10.206804	2417	8.800285	2560	12.596502	2478	9.316287	2738	4.872601	1176	4.647626	898	4.474661	1052	4.27848	875	4.863266	923	2.970169	756	5.416582	1195	5.325221	1519	5.205204	1409	3.395457	971	3.016903	965	5.108254	1180	4.754846	1082	5.662524	1441	5.875803	1366	4.565511	1239	4.852063	1066	4.382577
ENSG00000071082	RPL31	RPL31	397.241687	22927	393.80955	22856	401.351415	22310	336.964085	19706	358.959871	22175	384.708507	24279	334.835608	17715	348.402855	18055	492.898297	23684	422.729837	20198	395.396872	21467	317.668585	17473	481.355598	25862	357.6031	19710	418.000859	26424	504.680577	29104	501.724592	24781	532.121395	29955	440.518759	25261	342.601635	21110	371.852814	23092	440.863677	25473	316.227647	17699	443.317751
ENSG00000071127	WDR1	WDR1	66.572297	8321	66.267156	8309	58.952025	7038	64.58403	8715	68.910993	9077	57.583154	8073	52.03259	6932	52.919318	6224	48.817831	6091	46.249051	5643	45.261358	5748	50.45819	6161	56.064297	7310	57.378967	7310	61.862798	8798	60.739245	7622	54.102073	6394	56.158668	7664	74.235581	9298	80.166197	10233	74.395714	9983	70.432331	8961	77.877383	9599	72.6965
ENSG00000071189	SNX13	SNX13	2.875027	747	2.311259	612	2.734867	664	2.523382	699	2.587228	720	2.849962	822	2.17096	608	2.277907	561	2.479378	646	2.512452	616	2.347997	616	2.239664	567	2.6395	725	2.662323	720	2.285484	680	2.526963	657	2.753286	680	2.208453	604	2.292659	589	2.57746	681	2.225455	603	1.636145	431	2.520206	643	1.764481
ENSG00000071203	MS4A12	MS4A12	0	0	0	0	0	0	0	0	0	0	0	0	0	0	0	0	0	0	0	0	0	0	0	0	0	0	0	0	0	0	0	0	0	0	0	0	0	0	0	0	0	0	0	0	0	0	0
ENSG00000071205	ARHGAP10	ARHGAP10	0.120087	17	0.209482	29	0.261029	34	0.170704	25	0.230183	33	0.135206	21	0.126815	19	0.109202	14	0.119993	17	0.165986	22	0.198025	28	0.177837	21	0	0	0.271208	38	0.105207	17	0.108099	15	0.122463	16	0.036258	6	0.072314	10	0.223001	31	0.167155	23	0.048108	7	0.264904	36	0.205137
ENSG00000071242	RPS6KA2	RPS6KA2	0.000371	1	0.011371	3	0	0	0	0	0.009449	3	0.030296	9	0.022567	6	0.00368	1	0	0	0	0	0.027219	7	0	0	0	0	0.002088	1	0	0	0.002627	1	0.000169	1	0	0	0.134671	13	0.02016	6	0.000298	1	0.050851	13	0	0	8.20E-05
ENSG00000071243	ING3	ING3	3.394038	338	3.399895	307	4.775535	351	2.894033	313	2.561225	263	3.813685	442	2.592894	278	3.558719	301	3.715562	316	2.648841	243	3.867302	354	3.060511	276	3.553351	343	5.04425	464	4.750253	464	3.097987	307	4.13242	376	4.39247	410	2.821421	240	3.485044	347	3.659495	360	3.764075	378	5.226063	420	3.515441
ENSG00000071246	VASH1	VASH1	0.902878	212	0.79003	186	0.790477	178	0.666894	166	0.574956	143	0.815948	215	0.508921	128	0.310903	69	0.554462	120	0.351885	79	0.356681	80	0.453381	104	0.435635	107	0.381814	92	0.392045	105	0.384085	91	0.389396	87	0.11955	30	0.269411	64	0.23842	58	0.263963	65	0.50862	122	0.318972	74	0.320265
ENSG00000071282	LMCD1	LMCD1	1.435453	233	1.021226	321	0.987353	245	0.911786	311	0.821301	268	0.942869	296	0.476385	124	0.169459	50	0.584281	121	0.277556	76	0.409892	88	0.271695	69	0.224981	81	0.432448	92	0.435944	94	0.177107	62	0.266487	51	0.516204	113	0.16626	58	0.394157	77	0.428217	105	0.338492	62	0.211935	31	0.270689
ENSG00000071462	BUD23	BUD23	40.70825	2045	35.000783	1769	35.695144	1719	37.742587	1987	38.904633	2060	34.393253	1919	46.920485	2487	43.388699	2024	46.271731	2290	48.673063	2276	44.61655	2261	53.274416	2222	50.85809	2650	52.567446	2694	49.937196	2848	49.715935	2511	55.061824	2555	48.986212	2614	52.964071	2705	49.903888	2578	53.950189	2837	50.634762	2604	48.014582	2373	49.864159
ENSG00000071537	SEL1L	SEL1L	8.5089	2760	9.548459	3110	9.991018	3058	9.681447	3318	8.846997	3027	9.109212	3316	3.521202	1218	3.318368	1014	3.389142	1087	2.842273	877	3.493907	1152	3.22824	1024	3.888154	1316	4.881077	1614	3.998909	1477	3.473717	1132	3.859676	1185	3.401486	1180	3.074085	1000	4.734781	1570	3.896396	1319	4.022316	1329	4.257457	1363	3.323501
ENSG00000071539	TRIP13	TRIP13	19.302025	2111	18.60854	2044	20.321428	2121	20.047833	2314	21.185999	2443	18.696369	2294	8.108094	945	10.307833	1061	9.053342	985	8.56633	891	8.067855	895	8.902925	951	7.33337	837	9.551167	1062	10.137457	1260	8.633765	949	8.281024	852	7.401269	866	9.209097	1010	10.939719	1216	9.614646	1099	10.113442	1124	9.115932	984	9.18906
ENSG00000071553	ATP6AP1	--	61.058305	5252	58.719813	5075	54.299483	4462	57.120727	5238	58.199848	5279	47.90336	4647	38.380034	4052	42.327857	3434	36.335465	3143	32.779395	2686	35.668415	3139	39.392338	3623	54.614938	4904	53.858774	4761	58.825673	5753	60.100889	5197	35.295967	3927	51.042362	4695	56.182948	4849	56.471432	4975	53.722725	4875	47.495109	4365	54.10714	4669	52.712775
ENSG00000071564	TCF3	TCF3	23.740711	3367	23.606165	3230	23.604843	3024	22.481353	3437	22.727786	3775	17.057259	2899	14.575196	1979	13.092869	1817	11.870444	1597	15.875679	1515	18.589526	1674	16.534767	1763	16.93012	2022	16.213745	2376	15.038142	2305	16.034152	2023	12.163472	1718	20.90682	2098	16.328309	1938	16.778771	2369	17.174784	2376	17.075144	2158	16.252246	2327	16.118917
ENSG00000071575	TRIB2	TRIB2	0.260615	47	0.228986	42	0.29165	48	0.29751	57	0.556893	67	0.180083	37	0.163521	22	0.097065	17	0.080532	15	0.170822	18	0.040334	8	0.146265	16	0.133294	25	0.380119	26	0.131945	27	0.131851	24	0.069599	9	0.204465	40	0.070318	13	0.143487	21	0.044752	9	0.107703	20	0.108422	20	0.079582
ENSG00000071626	DAZAP1	DAZAP1	71.591345	6339	61.634493	5377	58.571147	4958	60.05042	5532	69.912439	6492	57.092671	5573	54.175095	5012	54.557028	4495	48.615675	4290	51.508617	4335	47.816572	4301	53.204088	4526	56.548701	5162	57.821301	5174	55.080669	5499	52.536686	4596	49.899259	4120	52.414665	4898	64.963288	5646	57.606567	5153	56.617932	5256	56.002938	4953	56.591168	4934	57.925978
ENSG00000071655	MBD3	MBD3	50.173901	5236	39.93528	4617	30.066403	3672	34.093015	4223	45.878263	5179	35.789003	4237	25.67433	3444	27.024872	3200	18.777191	2672	28.56025	2856	20.930019	2624	20.99917	2948	32.198273	4057	37.880153	4235	24.191229	4311	28.022386	4563	25.33603	3073	37.675653	4497	31.748868	4459	24.082307	3901	33.497202	4110	30.720653	3963	30.182598	3727	33.43473
ENSG00000071677	PRLH	PRLH	0	0	0	0	0	0	0	0	0	0	0	0	0	0	0	0	0	0	0	0	0	0	0	0	0	0	0	0	0	0	0	0	0	0	0	0	0	0	0	0	0	0	0	0	0	0	0
ENSG00000071794	HLTF	HLTF	4.124022	777	4.16544	775	5.114124	1011	4.130441	921	3.532307	789	4.286631	980	1.258332	290	1.498079	307	1.386141	302	1.469629	291	1.852733	401	1.507249	308	1.453804	330	1.801309	392	2.109428	448	1.468952	322	1.678285	342	1.803137	420	1.406802	307	2.458873	525	1.951651	429	2.165862	459	2.151988	463	1.832185
ENSG00000071859	FAM50A	FAM50A	34.853937	1926	27.379898	1519	28.677558	1517	29.076889	1698	28.881248	1683	27.270641	1683	33.179974	1956	35.879334	1866	35.904212	1981	36.426669	1915	32.456898	1817	39.64748	2137	34.122441	1970	32.172656	1813	32.062686	2016	34.206038	1900	30.926375	1617	36.330047	2149	41.960625	2321	34.369966	1937	33.912916	1965	37.368038	2102	33.15505	1807	35.142858
ENSG00000071889	FAM3A	FAM3A	9.84837	705	8.204424	587	8.370264	564	7.788057	582	8.052157	592	5.812838	462	4.795118	368	7.06149	436	5.346681	390	4.810684	337	3.39388	263	5.025201	359	5.994775	453	5.918442	408	5.442885	434	6.703284	485	6.016017	409	8.272143	632	7.68841	553	7.242865	492	6.987132	518	7.796074	567	6.554286	453	7.356527
ENSG00000071894	CPSF1	CPSF1	29.854866	4178	22.901814	3619	19.846782	3306	20.790726	3784	23.190751	4457	19.031344	3841	19.656715	3280	19.17062	2739	18.628791	2551	39.195229	2689	20.241452	2706	22.944679	2672	25.988281	3249	16.709497	3034	16.280271	3052	17.069533	2926	19.291284	2358	19.884147	2972	14.04692	2275	11.783973	2188	14.067331	2033	16.035323	2061	11.98913	2136	12.689139
ENSG00000071909	MYO3B	MYO3B	0	0	0	0	0	0	0	0	0	0	0	0	0	0	0	0	0	0	0	0	0	0	0.005548	2	0	0	0	0	0.002589	1	0	0	0	0	0	0	0	0	0	0	0.005783	2	0	0	0	0	0.010795
ENSG00000071967	CYBRD1	CYBRD1	0	0	0.019214	4	0	0	0.034293	7	0.028354	6	0	0	0.111779	22	0.091893	16	0.044579	8	0.033992	6	0.089336	17	0.039035	7	0.028692	6	0.043403	8	0.054233	12	0.074083	14	0.04975	9	0.043252	9	0.136746	25	0.083997	16	0.033888	7	0.048501	10	0.030519	6	0.047436
ENSG00000071991	CDH19	CDH19	0	0	0	0	0	0	0	0	0	0	0	0	0	0	0	0	0	0	0	0	0	0	0	0	0	0	0	0	0	0	0	0	0	0	0	0	0	0	0	0	0	0	0	0	0	0	0
ENSG00000071994	PDCD2	PDCD2	21.950075	2225	24.01677	2345	27.104594	2537	21.273164	2428	20.254379	2276	20.980016	2416	16.309656	1816	17.874102	1741	18.486198	1927	18.873759	1782	18.420475	1936	15.68292	1621	21.053523	2285	19.617669	2223	21.999087	2579	23.540186	2388	18.349763	1828	23.528639	2552	20.754282	2076	23.096542	2475	19.977203	2253	23.464217	2389	16.652351	1817	20.911096
ENSG00000072041	SLC6A15	SLC6A15	0	0	0	0	0	0	0	0	0	0	0	0	0	0	0	0	0	0	0	0	0	0	0	0	0	0	0	0	0	0	0	0	0	0	0	0	0	0	0	0	0	0	0	0	0	0	0
ENSG00000072042	RDH11	RDH11	28.815505	3051	31.161917	3305	29.533252	2990	29.369655	3284	29.157085	3257	27.151773	3227	18.478155	2086	20.818357	2075	22.944218	2428	18.798878	1894	20.056813	2157	18.261358	1890	25.884733	2860	36.434596	3926	31.934358	3844	24.156057	2570	27.072561	2713	27.09838	3066	17.323914	1840	29.43967	3184	27.005325	2999	24.298514	2619	29.611271	3095	22.627648
ENSG00000072062	PRKACA	PRKACA	12.124574	1322	13.070107	1425	13.072465	1365	11.303212	1300	13.224227	1527	12.18022	1489	6.592149	767	6.200623	634	5.427075	592	5.971111	617	5.54572	617	5.942894	636	6.832292	778	7.303432	815	6.391365	798	7.329109	800	6.121175	627	5.798326	675	10.024708	1100	10.009498	1121	8.535976	974	9.256242	1030	9.748084	1054	9.203508
ENSG00000072071	ADGRL1	ADGRL1	0.333098	108	0.203686	66	0.297618	92	0.422563	139	0.240103	82	0.332514	105	0.097439	34	0.07385	23	0.098719	32	0.142885	44	0.062555	21	0.083285	27	0.111539	38	0.096256	32	0.150655	41	0.074075	24	0.131795	41	0.153309	53	0.041408	14	0.160661	45	0.116557	40	0.117808	39	0.059783	19	0.098707
ENSG00000072080	SPP2	SPP2	0	0	0	0	0	0	0	0	0	0	0	0	0	0	0	0	0	0	0	0	0	0	0	0	0	0	0	0	0	0	0	0	0	0	0	0	0	0	0	0	0	0	0	0	0	0	0
ENSG00000072110	ACTN1	ACTN1	46.188863	7133	48.342712	7453	44.603029	6548	48.096452	7784	49.999541	8148	40.251945	6967	24.098851	3968	28.063528	4067	22.216705	3427	22.772024	3345	20.897151	3267	24.606038	3706	25.931946	4101	33.798785	5304	28.522399	5021	29.30756	4479	24.305059	3541	27.630123	4565	35.198169	5456	41.413165	6541	41.593002	6537	34.614286	5438	46.12658	6948	36.736209
ENSG00000072121	ZFYVE26	ZFYVE26	1.949841	623	1.841659	694	1.701197	554	1.68519	661	2.136747	609	1.909284	633	1.586673	614	1.564216	526	1.863169	549	1.397779	443	1.717147	524	1.526033	545	1.489756	586	2.012967	715	1.643267	615	1.542944	590	1.84384	554	1.212818	494	1.838167	530	2.163247	620	1.940415	612	1.207288	446	1.848923	641	1.212117
ENSG00000072133	RPS6KA6	RPS6KA6	0	0	0	0	0	0	0	0	0	0	0	0	0	0	0	0	0	0	0	0	0	0	0	0	0	0	0	0	0	0	0	0	0	0	0	0	0.004894	2	0	0	0	0	0	0	0	0	0
ENSG00000072134	EPN2	EPN2	2.005751	384	1.848138	353	1.800771	344	2.26991	453	1.968106	414	2.664843	472	1.751431	373	1.776591	334	2.193253	390	1.442091	274	1.446344	293	1.922409	375	2.062633	393	2.551313	481	1.821308	414	2.143462	424	2.369982	444	1.260876	270	1.752527	327	2.99998	573	2.468145	494	2.087363	402	2.786625	516	2.261733
ENSG00000072135	PTPN18	PTPN18	11.296653	1641	9.665997	1408	9.957301	1422	8.414313	1324	9.120516	1395	8.028655	1351	2.859057	456	3.501939	474	3.451242	503	2.934746	406	2.887469	436	3.469795	502	3.689395	579	4.422504	573	3.683752	591	3.905475	570	3.407006	478	4.390025	652	6.192555	931	6.374246	871	5.326398	820	4.269142	641	5.665196	834	4.61863
ENSG00000072163	LIMS2	LIMS2	0.221541	23	0.486418	50	0.282623	28	0.26781	29	0.298682	33	0.297131	35	0.209411	23	0.22062	22	0.438949	45	0.222394	22	0.19451	21	0.154981	16	0.477419	51	0.456991	48	0.278293	33	0.193829	20	0.156367	16	0.778056	72	0.133647	14	0.170442	18	0.294169	32	0.472924	50	0.289082	30	0.243189
ENSG00000072182	ASIC4	ASIC4	0.006775	1	0	0	0	0	0	0	0	0	0	0	0.085713	11	0.160612	17	0.141505	16	0.032254	4	0.064496	8	0.042942	5	0.096626	12	0.034967	4	0.105477	14	0.01704	2	0.167686	18	0	0	0.154446	18	0.049434	6	0.033297	4	0.106172	13	0.177062	20	0.159053
ENSG00000072195	SPEG	SPEG	0.075553	3	0.034838	2	0.292479	10	0.209006	10	0.136492	5	0.124966	10	0.037756	2	0.195136	9	0.205734	7	0.096169	5	0.064997	3	0.062046	9	0.480749	24	0.175815	6	0.150644	8	0.22529	12	0.224445	14	0.13075	7	0.17474	11	0.314909	11	0.31054	12	0.392216	14	0.128821	5	0.130746
ENSG00000072201	LNX1	LNX1	0.152531	24	0.25595	40	0.126444	19	0.305428	50	0.105937	18	0.200914	35	0.104845	18	0.046125	7	0.049735	8	0.020934	4	0.096303	15	0.048843	8	0.071118	12	0.114318	18	0.069834	13	0	0	0.029876	5	0.113556	15	0.01724	3	0.114348	18	0.053942	9	0.078887	13	0.034231	6	0.028924
ENSG00000072210	ALDH3A2	ALDH3A2	35.064141	5525	36.910184	5913	37.118341	5443	40.024025	6405	36.998798	5922	34.592028	5814	26.357878	3903	25.663527	3641	24.764144	3809	24.060025	3547	28.505478	4008	23.843186	3523	24.347975	3951	32.455508	4603	31.674105	4987	22.752189	3456	24.68571	3613	27.783629	4176	28.228264	4188	33.077835	5373	37.880771	5456	30.677789	4444	32.257593	4819	29.4909
ENSG00000072274	TFRC	TFRC	67.092918	14034	68.891548	14470	73.685341	14727	72.739662	16071	64.958117	14263	65.458703	15355	51.048562	11367	54.422203	10712	52.371288	10942	47.226791	9392	45.317497	9635	47.58754	9726	58.934008	12824	78.67464	16754	76.124527	18123	66.789909	14033	65.271445	12906	59.314777	13264	61.124294	12817	82.312256	17595	79.090532	17359	65.58844	13969	67.510444	13878	60.674088
ENSG00000072310	SREBF1	SREBF1	38.600407	4842	36.270571	4938	31.219157	4146	34.930811	4995	44.092563	5999	30.234004	4542	19.001783	2614	20.224201	2698	17.710659	2392	20.325096	2279	17.719537	2105	17.758577	2343	31.329286	4513	28.255627	4261	27.356246	4115	25.633424	3889	25.655175	2944	22.449009	3564	19.239377	2705	19.002985	2875	16.751996	2615	17.337492	2475	16.062699	2290	17.927918
ENSG00000072315	TRPC5	TRPC5	0	0	0	0	0	0	0	0	0	0	0	0	0	0	0	0	0	0	0	0	0	0	0	0	0	0	0	0	0	0	0	0	0	0	0	0	0	0	0	0	0	0	0	0	0	0	0
ENSG00000072364	AFF4	AFF4	4.254919	1636	4.273962	1654	4.895688	1830	5.086462	2102	4.664296	1923	4.467973	1960	9.1886	3796	9.026361	3321	9.241425	3609	8.650758	3211	8.597972	3414	9.3737	3581	7.976935	3253	11.046967	4394	10.089012	4489	6.97074	2736	8.796044	3252	7.339829	3068	10.011712	3924	14.846564	5834	13.24963	5420	12.601686	5016	13.025421	5025	11.395393
ENSG00000072401	UBE2D1	UBE2D1	11.323498	1233	11.164645	1216	10.05733	1046	9.820318	1124	8.893095	1017	8.370266	1017	21.020817	2438	24.980776	2552	20.31909	2209	24.524699	2529	23.581172	2597	23.074574	2454	22.799364	2586	29.394459	3262	27.568949	3408	25.853621	2826	24.806524	2554	27.118616	3155	32.569881	3543	36.333895	4035	35.510922	4051	35.977577	3983	28.695121	3079	30.250753
ENSG00000072415	MPP5	PALS1	5.111187	1082	4.509581	1014	4.542017	970	5.628953	1352	4.230112	996	4.612242	1169	3.474536	825	2.814333	569	3.354271	689	3.521848	646	2.766661	616	3.395335	742	3.206785	708	4.087509	859	4.103687	1021	3.581086	778	3.455	679	3.512645	835	3.357227	735	4.313761	972	4.505093	979	3.887396	848	4.002618	857	3.298544
ENSG00000072422	RHOBTB1	RHOBTB1	3.102456	568	3.501293	644	3.485442	611	3.277304	634	3.078314	595	3.311522	661	0.7965	156	0.636001	110	0.820016	150	0.677031	118	0.68299	128	0.843206	151	0.357396	69	0.83196	156	0.839553	175	0.606599	112	0.672939	117	0.79333	156	0.776941	143	0.931658	175	0.655157	126	1.073596	201	0.715961	130	0.648786
ENSG00000072501	SMC1A	SMC1A	7.788905	3143	8.718757	3533	8.382782	3257	8.548936	3672	7.656584	3281	7.845823	3525	4.121606	1786	4.282928	1638	4.192131	1702	3.805174	1471	3.472267	1435	4.482178	1764	4.516202	1915	5.393632	2236	5.399223	2470	4.51203	1842	4.953135	1905	5.128411	2229	5.032698	2051	6.558907	2694	6.056656	2545	5.681259	2351	5.305432	2128	5.299109
ENSG00000072506	HSD17B10	HSD17B10	72.227048	2833	73.416806	2895	64.585213	2416	62.047161	2572	74.024283	3059	58.542238	2577	49.485791	2065	48.464885	1790	45.1908	1769	48.285418	1783	50.007146	1990	48.03233	1840	63.488852	2597	54.795598	2190	68.900598	3074	71.530096	2799	62.359035	2309	80.551981	3371	83.852726	3294	64.714059	2593	66.014804	2715	69.139952	2758	57.205142	2213	70.63912
ENSG00000072518	MARK2	MARK2	5.473069	1041	6.374213	1040	6.131677	887	6.265632	1155	7.883926	1231	6.558773	1105	8.098379	1275	6.645745	1200	7.198587	1000	6.91425	970	6.536819	985	6.160548	1108	4.985409	1003	9.787042	1404	7.876201	1340	8.951041	1296	7.191763	1072	5.227188	1030	10.804301	1575	11.884244	1839	11.448483	1661	9.895206	1480	14.398784	1960	11.699459
ENSG00000072571	HMMR	HMMR	13.757248	1748	15.250193	1835	14.069003	1708	14.525067	1929	14.29858	1880	14.240968	2013	4.466353	605	3.874862	429	4.35392	541	4.631757	560	4.600457	594	4.649155	575	4.237372	562	5.513895	675	5.090321	726	5.606557	701	5.046924	605	4.911465	657	5.81449	740	7.682717	941	6.775386	860	5.657802	732	6.09383	720	4.855766
ENSG00000072609	CHFR	CHFR	8.205263	883	6.582906	938	2.104057	791	2.320459	946	5.963912	914	1.814455	823	3.177943	1489	3.334977	1285	3.070245	1349	3.472906	1469	2.897957	1308	3.259337	1392	3.453954	1539	10.421111	1633	3.431664	1549	2.629185	1166	2.975102	1214	2.769141	1260	2.04383	896	8.878102	1182	11.088903	1196	2.673425	989	7.116744	910	2.329158
ENSG00000072657	TRHDE	TRHDE	0	0	0	0	0	0	0	0	0	0	0	0	0	0	0	0	0	0	0	0	0	0	0	0	0	0	0	0	0	0	0	0	0	0	0	0	0	0	0	0	0	0	0	0	0	0	0.003416
ENSG00000072682	P4HA2	P4HA2	16.107045	1704	17.280576	1699	15.218596	1674	16.030081	2092	18.233153	2106	13.980891	1715	15.104869	1625	15.706739	1532	13.944226	1536	12.679547	1282	12.362552	1419	13.904725	1449	17.787125	1928	20.36697	2273	18.683967	2431	20.716706	2493	16.723162	1922	19.924711	2203	16.772696	1785	15.603794	1876	16.485531	1843	14.520682	1625	15.029096	1512	16.475189
ENSG00000072694	FCGR2B	FCGR2B	0	0	0	0	0	0	0	0	0	0	0	0	0	0	0	0	0	0	0	0	0	0	0	0	0	0	0	0	0	0	0	0	0	0	0	0	0	0	0	0	0	0	0.021332	2	0	0	0
ENSG00000072736	NFATC3	NFATC3	7.990236	2013	8.611853	2140	8.59082	2076	8.746683	2336	8.74157	2271	8.143802	2291	7.99942	2124	8.209437	1908	6.657839	1669	6.944571	1670	6.354724	1604	6.224061	1540	7.679699	2018	8.834121	2264	8.926073	2478	7.798398	1877	6.9351	1650	6.818883	1849	8.728471	2153	9.62616	2413	8.880399	2342	8.708535	2189	8.741844	2159	7.743868
ENSG00000072756	TRNT1	TRNT1	6.066924	477	5.724861	499	6.894342	529	4.917623	444	5.71731	474	4.945356	479	6.104534	560	6.323518	524	6.654184	576	6.939815	570	6.229247	558	7.653385	651	7.448786	626	8.814031	709	5.82183	585	8.413294	756	6.964422	588	7.720231	711	6.641135	551	8.538824	740	8.137873	771	8.978653	783	6.391387	553	5.031739
ENSG00000072778	ACADVL	ACADVL	110.845903	8315	87.531954	8002	94.723077	7544	94.68855	8312	126.357795	9903	85.063545	8687	105.555621	7927	99.194083	6488	89.298409	6988	89.089289	6551	119.652307	7248	110.880091	7343	105.868119	9008	108.395903	8414	94.405434	8370	101.930027	8169	103.374743	7316	86.724593	8160	99.226638	7502	74.226177	6374	79.196279	6691	91.238119	6705	81.263175	6411	85.171426
ENSG00000072786	STK10	STK10	1.87783	466	1.671314	417	1.553723	369	1.788324	454	1.546134	405	1.423568	397	1.568026	395	1.83037	371	1.372167	335	1.448876	342	1.037824	262	1.273467	309	1.277644	331	1.471368	373	1.028494	291	1.600724	399	1.619058	380	1.318792	343	1.708973	425	2.109083	535	1.886284	491	1.618147	409	1.895063	464	1.548295
ENSG00000072803	FBXW11	FBXW11	6.947697	1291	7.641342	1389	6.674431	1186	7.088922	1390	7.034314	1378	6.000476	1250	6.693697	1326	6.147028	1074	5.797436	1076	5.090305	900	4.931944	932	4.706672	855	6.179658	1198	9.86214	1855	8.08983	1643	7.17415	1339	6.959574	1223	6.161129	1224	8.634459	1608	12.286163	2258	11.729597	2177	8.994134	1646	10.733322	1755	9.282884
ENSG00000072818	ACAP1	ACAP1	0.037028	4	0.093383	10	0.066066	7	0.025383	3	0.122026	14	0	0	0.179751	20	0.080563	8	0.172456	18	0.084304	9	0.050086	6	0.083359	9	0.167663	18	0.093752	10	0.061022	8	0.021369	3	0.236583	24	0.049708	6	0.119423	13	0.091064	10	0.050368	6	0.100217	11	0.17684	18	0.093168
ENSG00000072832	CRMP1	CRMP1	0.265887	35	0.323523	42	0.473248	59	0.264956	37	0.356885	49	0.327593	48	0.100867	14	0.104222	13	0.053245	7	0.095689	12	0.116717	16	0.103603	14	0.060757	9	0.059205	8	0.084301	13	0.0832	11	0.081671	10	0.178484	25	0.074643	10	0.126373	17	0.07677	11	0.123118	17	0.080597	11	0.051366
ENSG00000072840	EVC	EVC	0.473123	105	0.670433	150	0.61659	141	0.55422	141	0.578376	155	0.56512	159	0.404988	76	0.222245	56	0.29382	71	0.16986	36	0.214634	49	0.271011	70	0.267765	68	0.259299	70	0.357519	85	0.210226	41	0.229645	57	0.366379	81	0.263384	62	0.423791	79	0.430967	103	0.337133	86	0.332164	68	0.282472
ENSG00000072849	DERL2	DERL2	15.354637	2150	14.033597	2139	15.343614	2001	16.207284	2266	15.220577	2244	13.311144	2168	9.916947	1430	9.62149	1164	10.763031	1482	10.57069	1308	10.539613	1470	10.148362	1262	11.421577	1536	9.624288	1395	15.151548	1988	13.862775	1862	11.65373	1510	12.943859	1785	12.110512	1624	12.771486	1676	13.112237	1658	13.971996	1836	10.035408	1349	10.831578
ENSG00000072858	SIDT1	SIDT1	0	0	0	0	0.010062	2	0	0	0	0	0	0	0.009027	2	0	0	0	0	0	0	0	0	0	0	0	0	0.00349	1	0	0	0	0	0	0	0	0	0	0	0.019644	5	0.022855	5	0	0	0.009684	2	0.025806
ENSG00000072864	NDE1	NDE1	9.879577	925	11.804346	1023	11.236571	974	12.248139	1236	11.970876	1229	11.929812	1229	10.965998	1065	11.62278	925	10.46454	932	7.558364	784	7.419127	720	9.944876	901	12.591416	993	19.275843	1504	12.934789	1280	15.274393	1279	12.694385	1085	11.040699	940	14.145681	1337	25.82814	1934	26.099694	1945	18.016532	1485	26.393483	2073	18.094534
ENSG00000072952	MRVI1	IRAG1	0	0	0	0	0	0	0	0	0.010778	2	0	0	0	0	0	0	0.015688	4	0	0	0	0	0	0	0	0	0.013664	4	0	0	0	0	0	0	0.029708	8	0	0	0	0	0.007238	2	0	0	0.048115	12	0
ENSG00000072954	TMEM38A	TMEM38A	1.09435	119	0.891905	98	0.954075	99	0.903262	104	0.746435	86	0.548066	67	0.583954	68	0.733771	75	0.421896	46	0.346746	36	0.46437	52	0.344765	37	0.872422	99	0.602184	67	0.553374	69	0.844047	92	0.493291	51	0.874286	102	0.836348	91	0.961577	107	0.497999	57	0.56198	63	0.497724	54	0.814025
ENSG00000072958	AP1M1	AP1M1	7.087356	3138	8.825882	3184	5.441501	2742	9.492565	2856	8.370628	3511	7.454682	2847	3.802596	2142	3.953625	1941	3.654157	1924	3.409205	1695	3.797562	1722	4.170725	1754	4.050204	2217	4.097895	2229	5.444077	2702	7.845202	2700	4.161242	2070	4.395582	2418	5.400562	2841	21.126281	2713	20.93699	2738	6.907061	2351	4.880068	2442	5.219649
ENSG00000073008	PVR	PVR	13.895219	1855	15.639181	2096	13.998174	1766	15.574345	2175	14.992191	2091	14.465496	2148	14.723126	2060	15.698352	1923	15.175375	2004	13.530087	1680	13.84791	1872	14.87332	1914	16.955731	2368	22.516917	3029	18.753234	2780	19.043192	2461	17.235518	2125	16.23217	2352	18.846498	2421	22.221966	2953	22.562682	3064	20.237322	2715	21.919951	2809	19.397239
ENSG00000073050	XRCC1	XRCC1	6.532229	750	5.417805	624	5.340049	586	5.890299	714	5.655226	684	6.374995	821	2.081573	255	1.954599	209	2.559661	293	2.133718	233	2.01274	235	2.038518	229	2.878468	345	2.716073	318	2.347902	307	3.081304	355	1.937397	207	2.46934	302	2.42186	279	2.476206	291	3.438895	414	2.474272	289	3.197016	362	3.162686
ENSG00000073060	SCARB1	SCARB1	103.252071	11568	103.651718	11524	95.756371	10114	100.805791	11775	111.858515	13040	88.11765	11029	53.483885	6395	62.415153	6585	49.198045	5520	48.866533	5200	46.336034	5230	49.628895	5457	78.34208	8956	84.76945	9596	81.339582	10431	85.900371	9617	73.476203	7761	75.705602	9003	69.677181	7905	66.350568	7618	66.473101	7744	59.752824	6922	63.693771	6942	64.596808
ENSG00000073067	CYP2W1	CYP2W1	25.468659	2404	24.597597	2336	21.933574	1980	22.291167	2213	26.285813	2614	20.450102	2167	6.292693	634	7.118151	633	4.991574	473	6.871601	619	5.287883	510	5.712776	528	7.846572	774	9.141291	879	7.690877	829	7.008953	667	7.358649	660	7.460897	758	5.327991	506	4.556935	443	3.935162	390	4.392299	424	3.835212	358	4.966366
ENSG00000073111	MCM2	MCM2	48.367812	7171	49.924609	7431	44.566862	6317	46.399835	7253	50.345017	7867	40.435087	6722	17.332976	2740	18.832829	2628	15.125172	2241	15.415087	2172	14.485953	2184	15.298149	2217	19.100187	2954	24.630116	3711	21.84084	3686	25.486556	3796	18.292166	2566	21.739281	3446	24.622792	3657	26.627873	4035	23.797549	3698	22.853383	3451	22.961952	3360	23.837121
ENSG00000073146	MOV10L1	MOV10L1	0.100267	7	0.073903	13	0.046813	8	0.05329	4	0.076279	12	0.041579	8	0	0	0.037028	6	0	0	0.072991	12	0.010078	2	0.078787	5	0	0	0	0	0.136691	15	0	0	0.057142	9	0.007888	2	0.033282	6	0	0	0	0	0.198755	26	0	0	0.023477
ENSG00000073150	PANX2	PANX2	5.968056	745	6.862036	856	5.486283	645	6.340644	835	6.798803	891	4.985581	673	5.40685	717	5.946215	693	4.741751	541	6.37643	754	4.772558	603	5.894386	719	7.241813	892	6.81141	866	6.38592	906	8.98398	1117	6.130438	720	6.282747	836	9.701818	1205	8.760993	1112	8.692108	1139	9.129804	1161	9.689807	1194	8.075174
ENSG00000073169	SELENOO	SELENOO	20.174681	1912	19.577781	1862	16.759635	1518	16.99047	1702	21.818442	2179	16.198608	1722	16.38433	1655	20.932072	1867	17.357078	1643	17.23021	1553	16.445244	1584	17.549355	1625	21.304487	2106	20.810755	2011	18.701602	2016	19.196123	1827	17.179586	1540	17.264577	1749	18.56819	1764	14.918692	1445	16.634819	1655	16.849239	1625	15.881589	1486	17.840253
ENSG00000073282	TP63	TP63	0	0	0	0	0	0	0	0	0	0	0	0	0	0	0	0	0	0	0	0	0	0	0.008796	2	0	0	0	0	0	0	0	0	0	0	0.065185	15	0	0	0	0	0	0	0	0	0	0	0
ENSG00000073331	ALPK1	ALPK1	0	0	0	0	0	0	0	0	0	0	0.009313	3	0	0	0	0	0	0	0	0	0	0	0	0	0.020177	5	0	0	0	0	0	0	0.014759	4	0.024429	6	0	0	0.006907	2	0	0	0	0	0	0	0
ENSG00000073350	LLGL2	LLGL2	28.19274	3451	24.58825	2988	20.698776	2308	22.849025	2898	29.020433	3438	20.83169	2775	11.274887	1357	12.651189	1380	10.854728	1294	11.125891	1114	12.247665	1269	12.126397	1315	13.52806	1629	14.637132	1677	11.373502	1539	14.187815	1587	12.818753	1339	13.866505	1771	14.369193	1716	11.69941	1509	11.327595	1443	13.976489	1501	10.639458	1303	11.77741
ENSG00000073417	PDE8A	PDE8A	7.94539	1296	6.876754	1121	8.75122	1288	8.520338	1468	8.636658	1449	8.068133	1450	7.286149	1267	9.368561	1375	9.048903	1462	8.235933	1233	8.314502	1333	8.054152	1197	8.301533	1317	7.948058	1227	8.136923	1510	5.555479	910	6.533949	986	5.556306	969	6.524999	1067	9.676805	1517	8.153796	1345	8.00213	1222	8.591734	1276	7.483668
ENSG00000073464	CLCN4	CLCN4	0.306779	85	0.428444	119	0.464815	123	0.498045	146	0.538877	157	0.403411	126	0.073959	22	0.133159	35	0.193045	54	0.040918	11	0.162602	46	0.131695	36	0.156394	46	0.181728	52	0.212991	67	0.057229	16	0.160245	42	0.195382	58	0.163881	46	0.189663	54	0.26049	76	0.135717	39	0.180093	50	0.169191
ENSG00000073536	NLE1	NLE1	8.080845	1316	8.946959	1386	11.201776	1382	9.048901	1442	12.569673	1521	7.579439	1126	8.129957	1124	8.156464	1011	7.512667	957	4.935492	910	7.788645	1045	8.826025	1051	11.448878	1536	9.69864	1179	10.018961	1558	11.355195	1318	6.352722	1236	11.88001	1523	10.387585	1262	10.620306	1346	10.541431	1598	8.577736	1564	9.200297	1277	8.769691
ENSG00000073578	SDHA	SDHA	58.92024	5596	59.78515	5731	57.989932	5177	60.121812	5911	63.4242	6339	62.603376	6290	49.935749	4648	48.027277	4134	45.864523	4279	40.651465	3752	41.268497	3868	43.081058	4068	52.276763	5102	54.784909	5376	54.908746	5656	56.315444	5400	54.471749	4823	51.31224	5052	52.857014	5069	54.151487	5366	50.717954	4973	47.68911	4631	57.994996	5229	47.691767
ENSG00000073584	SMARCE1	SMARCE1	28.907148	3263	29.843931	3600	29.787011	3704	32.272169	3775	37.703929	3852	21.072685	4056	18.232947	2405	23.109545	2287	20.74799	2384	19.820041	2331	15.143103	2729	19.57788	2548	21.792018	2554	17.62337	2890	20.444714	2786	17.135134	2239	23.74542	2733	24.047666	2793	21.912185	2533	16.679849	2915	19.910247	3071	21.508289	2894	16.758569	3177	20.611402
ENSG00000073598	FNDC8	FNDC8	0	0	0	0	0.052968	3	0	0	0	0	0.027952	2	0	0	0	0	0	0	0	0	0	0	0	0	0	0	0	0	0	0	0	0	0.047655	3	0	0	0	0	0	0	0	0	0	0	0.005071	1	0.081953
ENSG00000073605	GSDMB	GSDMB	1.351631	90	0.570264	30	0.779062	49	0.734747	42	0.961545	67	1.063747	68	4.050757	233	3.807121	198	4.83066	272	3.996865	206	3.758161	213	4.011807	215	2.509352	172	1.924702	106	2.105737	124	2.085625	121	3.518898	169	1.845856	109	1.431272	80	1.531654	89	1.368557	78	2.255831	121	1.718445	93	1.91984
ENSG00000073614	KDM5A	KDM5A	1.170527	496	1.253452	542	1.273118	537	1.408939	656	1.227117	570	1.409111	664	1.983109	913	2.128617	883	2.408448	1060	2.413781	831	2.450015	1026	2.649053	1138	1.925498	885	2.68792	1106	2.145029	1076	2.341679	1037	2.200537	917	1.801728	849	2.264185	1000	2.837317	1183	2.621721	1181	2.409278	1081	2.617258	1138	2.154866
ENSG00000073670	ADAM11	ADAM11	0.176369	33	0.245387	47	0.038543	7	0.239652	48	0.139965	28	0.04968	11	0.147204	30	0.113202	20	0.081214	16	0.120171	22	0.096425	19	0.130354	24	0.140413	28	0.143876	28	0.03748	8	0.14234	27	0.132765	24	0.069472	14	0.106265	20	0.032642	7	0.045061	9	0.019915	4	0.197796	37	0.158703
ENSG00000073711	PPP2R3A	PPP2R3A	0.030422	9	0.021726	7	0.047342	13	0.043855	13	0	0	0.045685	15	0.030818	10	0.081043	22	0.107825	30	0.075317	20	0.069907	18	0.031749	9	0.063384	19	0	0	0.122083	39	0.141147	40	0.060622	16	0.03348	10	0.022098	7	0.029606	9	0.065194	20	0.031809	10	0.075748	21	0.022789
ENSG00000073712	FERMT2	FERMT2	14.159425	1914	16.317459	2222	16.094358	2088	15.130148	2154	14.749166	2123	13.710437	2085	7.67345	1121	9.445007	1206	8.108752	1093	8.124851	1058	7.723673	1058	7.999736	1047	6.939667	971	9.859972	1318	9.456655	1411	8.076041	1101	7.769514	1007	7.916162	1123	11.74163	1555	15.103291	2088	15.85601	2242	13.043014	1794	12.175458	1640	11.593155
ENSG00000073734	ABCB11	ABCB11	0	0	0	0	0	0	0	0	0	0	0	0	0	0	0	0	0	0	0	0	0	0	0	0	0	0	0	0	0	0	0	0	0	0	0	0	0	0	0.006	2	0	0	0	0	0	0	0
ENSG00000073737	DHRS9	DHRS9	0	0	0	0	0	0	0	0	0	0	0	0	0	0	0	0	0	0	0	0	0	0	0	0	0	0	0	0	0	0	0	0	0	0	0	0	0.094452	12	0.013976	2	0	0	0	0	0	0	0
ENSG00000073754	CD5L	CD5L	0	0	0	0	0	0	0	0	0	0	0	0	0	0	0	0	0	0	0	0	0	0	0	0	0	0	0	0	0	0	0	0	0	0	0	0	0	0	0	0	0	0	0	0	0	0	0
ENSG00000073756	PTGS2	PTGS2	0	0	0.010782	3	0	0	0	0	0	0	0	0	0	0	0	0	0	0	0	0	0	0	0	0	0	0	0	0	0	0	0	0	0.005379	1	0	0	0	0	0	0	0	0	0	0	0	0	0
ENSG00000073792	IGF2BP2	IGF2BP2	12.168579	1663	11.580675	1710	10.115271	1460	11.77625	1842	11.468164	1777	11.449402	1917	12.643502	2034	11.724757	1535	12.03269	1798	12.70714	1820	11.501459	1762	11.352794	1675	10.283053	1618	11.133404	1702	9.48476	1630	8.099194	1229	10.426798	1351	10.375173	1675	12.165623	1839	13.982961	2130	12.897191	1997	12.69601	1952	16.183675	2356	10.2768
ENSG00000073803	MAP3K13	MAP3K13	8.222649	722	7.461933	716	7.278048	666	8.468971	821	7.386479	789	8.028501	810	5.397506	505	4.031697	350	5.161153	436	6.003467	471	5.072823	442	5.175748	415	5.582041	505	5.763486	525	5.366554	524	7.185	549	4.013495	360	5.484574	487	6.613804	530	6.856185	564	8.246911	656	7.599734	614	7.015643	511	7.467477
ENSG00000073849	ST6GAL1	ST6GAL1	32.865673	6248	38.106151	6749	33.819256	6147	35.445587	7121	33.637253	6742	27.936744	5956	14.807293	3000	16.576404	2959	13.81156	2619	12.693975	2295	13.161265	2543	13.401365	2490	18.408047	3651	25.257668	4897	24.443595	5058	20.679256	3949	21.034589	3513	18.507504	3762	18.344522	3496	26.808837	4463	21.931866	4376	18.05582	3495	23.140047	3795	16.796165
ENSG00000073861	TBX21	TBX21	0	0	0	0	0	0	0	0	0	0	0	0	0.045999	6	0.062126	7	0	0	0.033708	4	0	0	0	0	0	0	0	0	0.032943	4	0	0	0	0	0	0	0	0	0	0	0.02758	4	0	0	0.102435	11	0.028222
ENSG00000073910	FRY	FRY	0.920559	498	1.019233	553	1.498691	338	0.915101	523	1.715607	455	0.72031	437	0.196095	113	0.301735	154	0.30921	167	0.19174	99	0.272274	150	0.205316	109	0.501352	283	0.308327	170	0.309497	191	0.540147	294	0.272248	140	0.452468	262	0.200932	109	0.21326	118	0.298536	170	0.271604	150	0.344448	184	0.205019
ENSG00000073921	PICALM	PICALM	16.907982	2357	18.254619	2474	21.059635	2719	21.072155	3087	16.046405	2356	16.415281	2555	14.547694	2150	16.819253	1852	14.419609	1938	13.024909	1734	13.076095	1871	12.627498	1736	15.140189	2028	20.475972	2872	15.889683	2485	11.705206	1635	14.781291	1938	14.263181	2094	17.128838	2489	27.474794	3734	24.169745	3381	21.008305	2958	25.127979	3324	21.045397
ENSG00000073969	NSF	NSF	12.583149	2035	12.416119	2027	12.555896	1944	13.310501	2270	13.440974	2244	11.541557	2055	7.047053	1219	7.92466	1129	6.66207	1079	6.165753	956	6.522343	1052	6.612206	1032	7.81867	1330	9.824306	1474	8.314609	1522	8.020002	1238	8.482652	1219	8.430683	1300	9.152186	1496	10.780471	1740	10.294505	1749	10.026669	1656	10.585111	1666	8.64098
ENSG00000074047	GLI2	GLI2	0.018496	6	0	0	0	0	0	0	0	0	0	0	0	0	0	0	0	0	0	0	0	0	0	0	0	0	0	0	0.005389	2	0	0	0	0	0	0	0	0	0	0	0	0	0	0	0	0	0
ENSG00000074054	CLASP1	CLASP1	4.601125	1524	4.329297	1440	4.293291	1360	4.634352	1624	4.969241	1736	4.851622	1804	3.171238	1120	3.197252	997	2.795512	925	3.296758	1037	2.788648	942	2.981002	966	2.080313	719	3.15951	1069	2.304609	870	2.463603	821	2.600731	816	2.126806	753	2.456941	817	2.937783	995	2.843262	989	2.858455	964	3.068226	1003	2.902589
ENSG00000074071	MRPS34	MRPS34	88.244013	3708	83.831524	3540	72.837223	2931	74.121072	3294	87.458545	3877	69.464243	3279	46.236218	2072	54.56589	2160	47.81971	2007	55.014467	2200	54.660315	2337	53.525058	2200	70.436262	3095	58.02196	2489	61.268253	2934	72.946975	3082	62.783791	2498	77.643998	3489	84.638388	3564	66.645441	2864	62.165408	2744	67.336015	2885	65.367517	2710	73.438946
ENSG00000074181	NOTCH3	NOTCH3	0.112239	40	0.062543	23	0.066475	23	0.031416	12	0.080674	31	0.111185	45	0.057237	22	0.088756	30	0.130733	47	0.039918	14	0.052655	19	0.087226	31	0.035157	14	0.06435	24	0.150442	61	0.132562	47	0.056337	19	0.087055	34	0.113434	41	0.10246	38	0.080134	30	0.162385	60	0.248964	88	0.125671
ENSG00000074201	CLNS1A	CLNS1A	29.767509	3513	28.541108	3432	28.858584	3066	28.631084	3640	31.38258	3487	25.463373	3258	19.121006	2262	23.168377	2201	19.671108	2213	18.962944	2108	20.450009	2439	19.955385	2118	22.512895	2518	24.508105	2757	23.107752	3024	22.445499	2603	23.441407	2377	26.370517	3071	30.19427	3278	30.233375	3555	34.683204	3984	32.702552	3586	31.740739	3161	27.731211
ENSG00000074211	PPP2R2C	PPP2R2C	1.789092	300	1.319294	222	1.716815	275	1.534157	272	1.34962	239	1.669021	314	0.370595	67	0.6472	102	0.389549	66	0.275301	44	0.249814	43	0.489968	81	0.37224	66	1.070374	183	0.590829	113	0.503884	84	0.698772	111	0.629841	113	0.3359	57	0.759537	130	0.6409	113	0.443837	76	0.602096	100	0.513995
ENSG00000074219	TEAD2	TEAD2	3.214938	322	3.064696	288	3.315894	316	2.197221	229	2.505848	250	2.420507	272	1.489605	147	1.306832	123	1.683134	168	1.892323	159	1.292977	132	1.822469	179	1.985437	207	2.38518	244	2.946525	319	1.702782	162	2.671998	227	2.205878	212	2.268425	214	1.92149	178	1.722146	181	1.339963	137	2.082818	195	1.958044
ENSG00000074266	EED	EED	11.899129	1001	11.200897	942	12.460962	965	13.311098	1147	12.298822	1049	11.414688	1046	13.289369	1108	12.628028	962	12.915432	1029	13.225903	993	12.330105	1015	12.410017	963	17.532427	1428	14.154057	1129	12.847667	1138	16.493505	1286	13.723887	1010	13.203709	1111	12.39782	978	13.024205	1079	12.208997	999	11.476603	922	9.581405	739	11.867678
ENSG00000074276	CDHR2	CDHR2	1.795049	332	2.003457	335	1.499667	265	1.528677	299	1.762038	343	1.850508	383	2.191532	417	1.734454	295	2.054536	352	1.992956	350	1.625175	305	1.812154	327	1.604308	309	2.459217	456	1.639384	334	2.095437	389	1.584502	277	1.741649	344	1.582121	293	1.964755	371	1.850481	353	2.155386	376	1.783394	325	1.713805
ENSG00000074317	SNCB	SNCB	0	0	0	0	0	0	0	0	0.031845	2	0.060886	4	0	0	0	0	0	0	0	0	0	0	0	0	0	0	0	0	0	0	0	0	0	0	0	0	0	0	0	0	0	0	0	0	0	0	0
ENSG00000074319	TSG101	TSG101	25.556422	1910	23.940837	1796	27.464739	1961	24.801993	1952	25.198926	1959	20.894647	1753	15.559471	1246	19.599903	1383	16.601899	1242	17.988705	1265	19.898275	1516	17.563709	1283	20.73266	1619	25.669405	1963	24.30881	2068	24.214616	1818	22.766677	1612	25.068133	2004	25.072621	1873	30.289017	2307	29.394581	2305	27.79047	2113	24.679791	1821	23.931561
ENSG00000074356	NCBP3	NCBP3	1.651562	857	2.22486	1127	2.042515	1003	2.206389	1206	2.154294	1172	1.941365	1123	2.742891	1463	2.545631	1189	2.507982	1285	2.659071	1302	2.489879	1272	3.208637	1380	2.262459	1163	2.95653	1518	2.505354	1454	2.228801	1118	2.797	1225	2.325767	1276	2.492235	1216	2.539813	1330	3.042527	1471	2.959466	1368	2.842407	1353	3.322098
ENSG00000074370	ATP2A3	ATP2A3	0.399482	79	0.448188	89	0.421589	80	0.617605	129	0.660209	135	0.520995	113	0.317302	67	0.519638	97	0.335439	67	0.156602	30	0.175088	36	0.34494	67	0.536148	111	0.507825	103	0.392398	87	0.273033	55	0.298887	56	0.383375	81	0.413916	82	0.554534	112	0.401168	84	0.394665	80	0.409169	80	0.347034
ENSG00000074410	CA12	CA12	0.014656	4	0	0	0.005526	2	0	0	0	0	0	0	0.014802	5	0.021866	6	0.015311	5	0.051086	13	0	0	0.010607	3	0.058442	17	0.020899	6	0.0052	2	0	0	0.022933	6	0.039538	12	0	0	0.049541	14	0.025894	8	0.036049	10	0.042395	11	0.025747
ENSG00000074416	MGLL	MGLL	0	0	0	0	0	0	0	0	0	0	0	0	0.037123	9	0.021022	5	0	0	0.020742	3	0	0	0	0	0	0	0.036022	5	0	0	0.05908	13	0	0	0	0	0	0	0.026249	4	0	0	0	0	0	0	0
ENSG00000074527	NTN4	NTN4	1.423859	211	1.95923	292	2.209417	313	1.701876	267	1.968426	308	1.636128	272	0.319748	51	0.823922	115	0.250863	38	0.181952	26	0.296755	46	0.344274	50	0.559722	87	0.724121	110	0.545551	93	0.353596	53	0.459322	65	0.472981	75	0.258936	39	0.2947	45	0.34105	53	0.388761	56	0.591492	87	0.351695
ENSG00000074582	BCS1L	BCS1L	31.53477	2015	25.258857	1951	22.156795	1556	25.495172	1860	25.929038	2139	25.265905	2107	27.923639	2288	27.152883	2001	38.427136	2081	24.780733	1758	34.794974	2016	29.839345	2067	25.115309	2067	29.140692	1994	21.700017	1994	26.355218	2011	33.8061	1925	23.705425	1978	25.385936	2046	22.887727	1840	26.231917	1881	22.860918	1852	25.014279	1810	25.17612
ENSG00000074590	NUAK1	NUAK1	0.388111	109	0.452964	128	0.41868	112	0.442887	131	0.379668	112	0.495239	156	0.554782	166	0.709835	187	0.68269	191	0.529465	141	0.687978	196	0.515805	141	1.045884	305	1.019023	291	0.653349	208	0.811364	228	0.805362	213	0.535062	160	0.620904	174	0.871247	249	0.619918	182	0.628892	179	0.417987	116	0.618971
ENSG00000074603	DPP8	DPP8	2.880805	808	2.847991	802	2.381211	754	2.53296	873	2.302039	716	3.102724	872	2.198343	552	1.90002	473	2.034	582	1.809853	480	2.202965	583	1.976733	518	1.737321	519	3.206889	684	2.125119	672	1.94615	614	1.974612	528	1.417965	479	2.068667	553	2.88173	672	2.464822	729	2.240453	653	2.402292	558	2.110929
ENSG00000074621	SLC24A1	SLC24A1	1.187963	263	1.181786	169	1.374782	182	1.020008	255	1.051593	248	1.071217	264	0.492841	104	0.379759	85	1.027397	121	0.487072	101	0.461329	109	0.594947	93	0.732267	135	0.639314	139	0.67927	180	0.519182	124	0.460889	103	0.209545	53	0.426461	97	0.545607	121	0.811855	144	0.388298	84	0.397196	84	0.653483
ENSG00000074657	ZNF532	ZNF532	0	0	0.007268	3	0	0	0	0	0	0	0	0	0	0	0	0	0	0	0	0	0	0	0.005328	2	0	0	0	0	0	0	0	0	0	0	0	0	0.021624	6	0	0	0	0	0	0	0	0	0
ENSG00000074660	SCARF1	SCARF1	0	0	0.052536	8	0.00871	2	0.012403	2	0.030425	5	0.073927	12	0.012608	2	0.080952	11	0.037993	6	0.026076	4	0.146124	21	0.081689	12	0.068352	11	0.065975	10	0.032009	6	0	0	0	0	0	0	0.028414	5	0.080793	12	0.048914	8	0.01394	2	0	0	0.021807
ENSG00000074695	LMAN1	LMAN1	35.175594	7948	36.639725	8314	37.290447	8056	36.446625	8702	34.926125	8321	33.638046	8528	20.329695	4896	22.626522	4811	19.428284	4385	18.527452	3981	19.384579	4452	19.427618	4290	23.688274	5584	29.030508	6690	26.660099	6857	23.787605	5399	25.144772	5375	26.391991	6375	22.900261	5187	31.84437	7353	30.053411	7127	27.204824	6259	26.34709	5875	23.873289
ENSG00000074696	HACD3	HACD3	45.898173	6049	50.438466	6666	47.481211	5989	50.182996	6963	52.09963	7254	46.669151	6917	26.601751	3744	28.970196	3593	27.789169	3666	27.491014	3453	27.68336	3695	28.533013	3684	27.641569	3809	36.770753	4950	36.276307	5452	31.487419	4142	30.810094	3848	35.430878	5004	37.550953	4971	50.361728	6754	47.08655	6506	42.327183	5694	43.87218	5616	39.761551
ENSG00000074706	IPCEF1	--	0	0	0	0	0	0	0	0	0	0	0	0	0	0	0.015529	5	0.013875	4	0.008811	3	0.023769	7	0.017696	5	0.008148	3	0.010866	4	0.006334	2	0.018183	5	0.015447	5	0	0	0	0	0	0	0	0	0	0	0	0	0
ENSG00000074755	ZZEF1	ZZEF1	1.729629	772	1.682989	767	1.310946	580	1.726873	847	1.470041	708	1.608226	813	1.327015	605	1.350107	574	1.428374	612	0.974891	435	1.164555	496	1.057429	458	0.968114	474	1.489675	669	1.073838	574	1.130271	533	1.08015	440	1.022364	486	0.893027	383	0.904301	434	1.070057	487	0.869864	416	1.180836	525	0.780449
ENSG00000074771	NOX3	NOX3	0	0	0	0	0	0	0	0	0	0	0	0	0	0	0.037048	3	0.049443	5	0	0	0.087516	8	0	0	0	0	0	0	0.021027	3	0	0	0	0	0	0	0	0	0	0	0	0	0.102245	9	0	0	0
ENSG00000074800	ENO1	ENO1	1443.481017	105284	1394.557085	102235	1268.431768	88469	1293.455392	99727	1426.684916	109703	1233.055467	100903	1154.136861	89710	1310.686163	89999	1105.921168	80506	1098.818045	76184	1118.489483	83211	1207.304054	86053	1471.098819	111934	1485.474779	110472	1541.398592	127977	1891.006331	138525	1431.407324	98710	1641.889484	128062	1964.293152	143628	1850.98037	137974	1770.057719	135415	1740.036234	129158	1667.013226	119888	1821.13295
ENSG00000074803	SLC12A1	SLC12A1	0	0	0	0	0	0	0	0	0	0	0	0	0.057128	13	0	0	0	0	0	0	0	0	0	0	0	0	0	0	0	0	0	0	0	0	0	0	0	0	0	0	0	0	0	0	0	0	0.009038
ENSG00000074842	MYDGF	MYDGF	149.834874	6243	140.80293	5890	133.580428	5321	127.69283	5616	143.131418	6288	113.230467	5293	96.994243	4306	112.067078	4394	98.233139	4088	114.319998	4529	90.655264	3839	95.113655	3873	145.825936	6338	140.993186	5984	149.168363	7074	167.645402	7017	136.286236	5369	164.07291	7308	138.42009	5781	126.921572	5404	120.540366	5271	132.483465	5620	104.950743	4312	137.045719
ENSG00000074855	ANO8	ANO8	0.430254	82	0.481934	90	0.468282	85	0.360993	73	0.458696	92	0.476341	102	0.157389	32	0.239796	44	0.260062	50	0.17819	33	0.184765	36	0.221723	41	0.333171	66	0.265852	52	0.228966	50	0.148948	29	0.263487	48	0.24196	49	0.185943	36	0.269681	53	0.194608	39	0.116099	23	0.151997	29	0.164809
ENSG00000074935	TUBE1	TUBE1	6.666679	568	5.549516	485	5.537325	463	4.367291	405	5.309722	491	4.321998	426	3.611335	335	4.693681	377	4.05705	315	3.100391	186	4.086135	358	3.376219	289	5.807342	532	5.191977	449	4.738341	471	5.573315	488	4.64208	379	4.863952	456	3.889557	342	4.1768	357	4.596974	416	4.695538	386	3.571965	308	3.126414
ENSG00000074964	ARHGEF10L	ARHGEF10L	10.694255	1874	9.742888	1798	10.970391	1556	9.544658	1853	10.348368	1968	7.912784	1631	5.34152	1046	5.818527	1006	5.349539	900	4.239493	741	4.287586	800	4.37698	786	5.525717	1059	6.377552	1195	7.644146	1405	6.022918	1111	5.417994	942	5.785672	1137	3.954477	729	4.111902	772	3.462076	668	4.285095	787	3.555307	645	4.045316
ENSG00000074966	TXK	TXK	0	0	0	0	0	0	0	0	0	0	0	0	0	0	0	0	0	0	0	0	0	0	0	0	0	0	0	0	0	0	0.01703	3	0	0	0.043297	6	0	0	0.01116	2	0	0	0	0	0	0	0.015047
ENSG00000075035	WSCD2	WSCD2	0	0	0	0	0	0	0	0	0	0	0	0	0.009736	2	0	0	0	0	0	0	0	0	0	0	0	0	0	0	0	0	0	0	0	0	0	0	0	0	0	0	0	0	0	0	0	0	0
ENSG00000075043	KCNQ2	KCNQ2	0.015913	6	0	0	0	0	0	0	0	0	0	0	0.002489	1	0	0	0	0	0	0	0	0	0	0	0	0	0	0	0.012397	6	0	0	0	0	0	0	0	0	0	0	0	0	0	0	0	0	0
ENSG00000075073	TACR2	TACR2	0	0	0	0	0	0	0	0	0	0	0.044124	5	0	0	0	0	0	0	0	0	0	0	0	0	0	0	0.046013	4	0	0	0.108764	10	0	0	0	0	0	0	0.019974	2	0	0	0	0	0	0	0.040831
ENSG00000075089	ACTR6	ACTR6	5.430277	548	6.826736	672	5.322012	495	5.531452	589	6.587395	685	4.826246	541	5.01243	396	5.170178	465	4.500101	413	4.44605	422	4.538063	466	6.275707	474	5.484786	577	5.412875	538	5.218806	565	5.978967	575	4.955402	463	5.324118	574	5.477913	527	7.458033	670	6.911339	659	7.193623	614	5.812336	533	5.781979
ENSG00000075131	TIPIN	TIPIN	11.367351	811	9.806641	703	11.034581	753	10.301185	777	9.887943	745	9.639331	772	6.095027	425	6.132005	412	6.883611	491	7.979053	542	6.725096	488	6.529726	456	6.762299	504	7.767423	559	7.57119	616	7.10481	508	7.56608	511	8.234756	629	8.504993	607	9.272006	677	9.353501	693	10.039501	722	11.240385	792	8.465017
ENSG00000075142	SRI	SRI	0	0	0	0	0.020006	2	0	0	0	0	0	0	0	0	0	0	0	0	0	0	0	0	0	0	0	0	0	0	0	0	0	0	0	0	0	0	0.069127	6	0	0	0	0	0	0	0	0	0
ENSG00000075151	EIF4G3	EIF4G3	3.131609	793	3.05798	777	3.393431	820	3.518023	856	3.608345	839	3.27951	883	3.495619	850	3.435248	654	2.978599	649	2.595745	588	3.300384	782	2.915621	702	2.283432	592	3.154093	772	2.853647	699	2.252591	559	3.325177	746	3.137074	658	2.912705	728	3.433232	798	3.419	832	3.787738	787	3.416637	851	2.644422
ENSG00000075188	NUP37	NUP37	21.841006	1894	20.32325	1776	20.965069	1671	23.492664	1736	22.861303	1690	18.006148	1830	8.546863	597	10.484321	752	12.590864	793	10.936034	712	11.763869	750	12.008577	684	14.316851	948	11.409229	778	11.864543	1134	14.150071	1053	12.991286	832	18.628899	1227	16.411798	1072	14.509664	1199	12.766497	1204	15.373368	1000	14.04662	905	15.390951
ENSG00000075213	SEMA3A	SEMA3A	0.050682	18	0.02708	10	0.011456	4	0	0	0.012116	5	0.041573	16	0	0	0	0	0.017847	6	0.012207	4	0	0	0	0	0	0	0	0	0	0	0.028846	10	0	0	0	0	0	0	0	0	0	0	0	0	0	0	0.012605
[truncated: 27,095 more rows]
[truncated: 23 more columns]
