# Supplementary material for: Ameliorative Effects of Vitamin E and Lutein on Hydrogen Peroxide-Triggered Oxidative Cytotoxicity via Combined Transcriptome and Metabolome Analysis
Source: Cells. 2025 Dec 18;14(24):2020. doi: 10.3390/cells14242020 (PMC12731873; doi:10.3390/cells14242020)
Supplement: Supplementary file 1 [file cells-14-02020-s001.zip › Table S4.xls]

Table S4 Information of identified metabolites
#ID	name	CM1	CM2	CM3	CM4	CM5	CM6	EM1	EM2	EM3	EM4	EM5	EM6	HM1	HM2	HM3	HM4	HM5	HM6	LM1	LM2	LM3	LM4	LM5	LM6	CM_vs_HM_log2FC	CM_vs_HM_Pvalue	CM_vs_HM_VIP	CM_vs_HM_(FC_1_Pvalue_0.05_VIP_1)_regulated	HM_vs_EM_log2FC	HM_vs_EM_Pvalue	HM_vs_EM_VIP	HM_vs_EM_(FC_1_Pvalue_0.05_VIP_1)_regulated	HM_vs_LM_log2FC	HM_vs_LM_Pvalue	HM_vs_LM_VIP	HM_vs_LM_(FC_1_Pvalue_0.05_VIP_1)_regulated	Mass Error (ppm)	Formula	m/z	Retention time (min)	KEGG_annotation	KEGG_pathway_annotation	LM_ID(lipidmaps)	CATEGORY(lipidmaps)	MAIN_CLASS(lipidmaps)	SUB_CLASS	HMDB_ID	CAS
neg_1002	2-O-(alpha-D-Mannosyl)-D-glycerate	117.1690232	818.9934711	688.8510761	836.94398	1035.677087	1455.63178	736.6854501	570.8419013	603.0887683	481.2352794	579.0485907	299.3771839	1564.41151	65.07395468	953.0240908	718.691788	776.2105554	1323.461555	1945.338218	1672.836334	2354.312186	1175.740333	2169.570582	2637.711964	0.124812525	0.794572771	0.173794558	unchanged	-0.723779828	0.162363839	1.083309977	unchanged	1.146410978	0.004622411	1.256484781	up	-5.268817072	C9H16O9	289.031383	0.643583333	C11544	Fructose and mannose metabolism(ko00051);;Metabolic pathways(ko01100)	--	--	--	--	--	--
neg_1005	1-Phospho-alpha-D-galacturonate	8.733506635	77.71326914	100.5277619	39.28224668	119.4921221	167.8871406	163.7187226	81.68421229	103.6759656	100.8675087	115.4060333	81.5814973	166.9016156	64.67692322	110.4545748	80.57696021	86.54776719	102.6124	81.49581449	83.73202946	69.11402949	67.07564238	91.29370106	81.80038727	0.252243476	0.567231001	0.393903054	unchanged	0.080628472	0.765931601	0.100365572	unchanged	-0.366546561	0.182363462	0.715927584	unchanged	-5.112157803	C6H11O10P	294.9822502	0.636266667	C04037	Ascorbate and aldarate metabolism(ko00053);;Amino sugar and nucleotide sugar metabolism(ko00520);;Metabolic pathways(ko01100);;Biosynthesis of cofactors(ko01240);;Biosynthesis of nucleotide sugars(ko01250)	--	--	--	--	--	--
neg_1010	Uridine monophosphate (UMP)	3640.926532	6895.927529	6240.383621	7198.532278	6821.657226	3942.362002	3556.093394	6455.194196	4082.662884	3253.323352	2923.196569	5797.242799	9970.298258	3187.593049	9389.72166	8154.500659	8031.694382	12011.25803	43282.75949	39734.04356	42920.93606	29051.70541	42299.63792	40605.42656	0.546678556	0.089170451	1.27334307	unchanged	-0.961003528	0.017596155	1.575525326	down	2.228982512	2.04E-06	1.623250298	up	-2.826254934	C9H13N2O9P	323.0276744	0.643583333	--	--	--	--	--	--	--	--
neg_1016	Adenosine monophosphate	4703.332426	5870.507824	6588.909404	6070.16154	5081.905167	2613.958423	2360.159867	4901.891349	2732.956053	2364.403802	2012.128454	4535.530543	6265.154875	3357.328895	9499.352734	8250.033638	7805.98053	10017.46211	50870.0476	56580.08552	64981.462	46403.27978	61446.66588	53243.54606	0.547223475	0.072507802	1.349102106	unchanged	-1.257247345	0.005070602	1.717441403	down	2.883550218	2.51E-06	1.633585369	up	-3.343647126	C10H14N5O7P	346.0546476	0.643583333	--	--	--	--	--	--	HMDB0000045	61-19-8
neg_1025	Ceftizoxime	421.324742	476.6943621	532.9723386	519.0142387	432.6525623	229.0966519	221.0548577	419.3077172	273.8926332	221.3758211	181.7169616	373.8700538	628.8732278	303.4130124	857.7570721	753.4086524	724.2806506	875.503685	3676.667679	4171.117928	4331.732437	3935.058327	4029.267233	3886.864912	0.665738592	0.031521992	1.578621044	up	-1.292695429	0.003447342	1.792226539	down	2.536049176	1.74E-10	1.65446498	up	3.655349453	C13H13N5O5S2	404.0118785	0.636266667	C06890	Bile secretion(ko04976)	--	--	--	--	HMDB0015427	68401-81-0
neg_1029	6-Thioguanosine monophosphate	91.39338201	205.0317345	223.6157107	226.0969831	286.7321379	289.220016	164.9964223	183.8489842	161.2949562	159.3246844	138.1450224	129.460866	379.9514392	93.57751325	294.6072257	285.3000853	252.1307468	298.5354312	1886.05244	1986.478181	2116.445915	1644.826813	2051.315617	1936.428859	0.278945927	0.358995694	0.688176315	unchanged	-0.77553611	0.034452727	1.551481753	down	2.856964045	2.32E-08	1.652208724	up	-45.51607173	C10H14N5O7PS	399.9925711	0.643583333	C16619	Drug metabolism - other enzymes(ko00983)	--	--	--	--	HMDB0060415	--
neg_1053	dATP	19.54918248	16.51357599	36.62012961	27.85398734	1.160532864	2.074574392	5.437966945	1.337124071	0.767219053	0.478911353	1.319294436	12.91936985	50.10218327	0.327680405	78.71516749	57.15498844	51.10253945	71.63638659	385.6298753	456.0236734	453.8664756	441.2140588	444.0346479	421.4293596	1.574371677	0.028569342	1.597753341	up	-3.79527057	0.007570632	1.766357286	down	3.073870225	3.05E-10	1.652377406	up	1.86997779	C10H16N5O12P3	525.9711503	0.636266667	C00131	Purine metabolism(ko00230);;Metabolic pathways(ko01100);;Nucleotide metabolism(ko01232)	--	--	--	--	HMDB0001532	1927-31-7
neg_1055	ITP	21.23629561	50.54828122	47.34912121	33.08437276	127.6210884	158.6096718	31.85282473	22.84883176	21.88213668	46.55684843	32.52563231	21.33100185	72.71905557	6.236729687	104.6768481	45.9469364	46.94344648	94.7441632	3.044754155	16.21841583	28.15937718	63.00735212	46.66784539	29.5167585	-0.239950699	0.691707834	0.334457477	unchanged	-1.068730629	0.081883695	1.223799313	unchanged	-0.992396672	0.111090355	0.85925602	unchanged	-3.59272279	C10H15N4O14P3	528.9526039	0.636266667	C00081	Purine metabolism(ko00230);;Metabolic pathways(ko01100);;Nucleotide metabolism(ko01232)	--	--	--	--	HMDB0000189	132-06-9
neg_1071	Guanosine diphosphate mannose	4.22E-08	4.22E-08	4.22E-08	4.22E-08	4.22E-08	4.22E-08	4.22E-08	4.22E-08	4.22E-08	4.22E-08	4.22E-08	4.22E-08	4.22E-08	4.22E-08	4.22E-08	4.22E-08	4.22E-08	4.22E-08	941.0333395	720.940766	935.211442	528.7603837	1920.759267	1712.530018	0	1	0	unchanged	0	1	0	unchanged	34.63715909	0.004363023	1.402993541	up	-4.322288334	C16H25N5O16P2	626.0492055	0.643583333	--	--	--	--	--	--	HMDB0001163	3123-67-9
neg_1079	Aflatoxin B1exo-8,9-epoxide-GSH	4.22E-08	4.22E-08	4.22E-08	4.22E-08	4.22E-08	4.22E-08	4.22E-08	4.22E-08	4.22E-08	4.22E-08	4.22E-08	4.22E-08	4.22E-08	4.22E-08	4.22E-08	4.22E-08	4.22E-08	28.90757556	7343.940571	6712.830791	8508.6983	3383.98417	6976.782144	5712.384948	26.76789051	0.363217468	0.734056761	unchanged	-26.76789051	0.363217468	0.592480807	unchanged	10.38438026	0.000282198	1.577194302	up	-37.77161809	C27H29N3O13S	670.08752	0.643583333	C11278	Metabolism of xenobiotics by cytochrome P450(ko00980)	LMPK10000005	Polyketides [PK]	Aflatoxins and related substances [PK10]	--	HMDB0060431	--
neg_1097	UDP	4.22E-08	4.22E-08	4.22E-08	4.22E-08	4.22E-08	4.22E-08	4.22E-08	4.22E-08	4.22E-08	4.22E-08	4.22E-08	4.22E-08	4.22E-08	4.22E-08	4.22E-08	4.22E-08	4.22E-08	4.22E-08	812.9319659	1008.434959	1099.12731	847.8535252	576.4811789	571.4633399	0	1	0	unchanged	0	1	0	unchanged	34.17786976	0.00024792	1.579021534	up	-8.275939611	C9H14N2O12P2	867.0115583	0.643583333	C00015	Pyrimidine metabolism(ko00240);;Metabolic pathways(ko01100);;Nucleotide metabolism(ko01232);;Biosynthesis of cofactors(ko01240);;Neuroactive ligand-receptor interaction(ko04080)	--	--	--	--	HMDB0000295	58-98-0
neg_1116	Glycerol 3-phosphate	115.91127	514.1594768	512.8263386	503.7316349	691.0333981	772.0221643	323.2262087	255.2238268	286.5362695	255.9093326	268.8001481	164.3460947	798.4397701	199.6496591	636.8561281	540.0924703	501.0175209	623.5850449	2071.198999	2088.978456	2298.613674	1763.982906	2706.987154	2186.337209	0.085540775	0.802689963	0.161506586	unchanged	-1.086283506	0.014890467	1.701256701	down	1.990957835	2.84E-06	1.599971839	up	-6.393270365	C3H9O6P	171.0052985	0.65085	--	--	--	--	--	--	HMDB0000126	1957/3/4
neg_1118	Phosphate	812.0483138	936.0097673	894.3965823	867.6360286	776.7721761	776.2419098	813.6757482	812.2059967	734.6673816	711.1535693	716.3903274	736.6895829	724.628634	854.9958238	761.9853992	907.4955704	788.1679677	771.5120267	1860.875429	2017.304483	2189.846185	1747.080795	1980.396428	1927.092763	-0.074349789	0.296070143	0.803374979	unchanged	-0.087824072	0.190767245	0.918875078	unchanged	1.285547647	6.16E-07	1.640744397	up	-4.980428247	H3O4P	194.945538	0.65085	C00009	Oxidative phosphorylation(ko00190);;ABC transporters(ko02010);;Parathyroid hormone synthesis, secretion and action(ko04928);;Mineral absorption(ko04978);;Parkinson disease(ko05012);;Pathways of neurodegeneration - multiple diseases(ko05022)	--	--	--	--	HMDB0001429	14265-44-2
neg_1120	3-Benzylmalic acid	67.67692632	314.2333359	314.3061352	337.0988179	406.1614431	430.7348656	363.3521476	456.7384401	355.5243508	293.9755225	261.8317662	283.9142973	889.5129441	162.0023399	884.1048255	661.3370131	601.2359295	858.2127241	1311.858888	1246.03411	1390.531668	768.5913955	1196.766403	1120.869014	1.117000527	0.023049177	1.637373466	up	-1.009181215	0.02992419	1.546204131	down	0.794276972	0.007077681	1.223646692	up	-5.780057118	C11H12O5	259.0212669	0.65085	C20654	Phenylalanine, tyrosine and tryptophan biosynthesis(ko00400);;Metabolic pathways(ko01100);;2-Oxocarboxylic acid metabolism(ko01210)	--	--	--	--	--	--
neg_1121	D-Ribose 5-phosphate disodium salt hydrate	884.8153601	1634.457135	1637.163064	1371.110725	1814.001995	2257.26601	2211.341561	1876.758405	1700.933677	1735.528785	1667.268573	1495.31631	1946.846383	1025.013631	1536.101887	1280.97181	1202.509161	1703.307486	2245.555154	1566.976634	2135.757419	1187.979755	1659.043889	1680.664997	-0.142711599	0.53405006	0.544806476	unchanged	0.297660299	0.085313404	1.063262034	unchanged	0.268868403	0.191715045	0.690126133	unchanged	-4.707679355	C5H11O8P	229.0107947	0.65085	--	--	--	--	--	--	--	--
neg_1122	(6S,7R)-2,6,7,8-Tetrahydroxy-2-oxo-1,3,2lambda5-dioxaphosphonan-5-one	4.22E-08	34.85695315	37.14782455	20.59991723	38.69851354	66.70691078	45.59208241	68.15569996	55.80316206	25.15693451	32.07871493	29.52681353	89.50473795	4.22E-08	44.14793539	22.94531668	34.83098524	71.99643004	132.6296671	110.5733859	119.1335042	50.02914397	95.37159752	105.7496545	0.411820328	0.51503549	0.464118387	unchanged	-0.039485543	0.93903832	0.161175796	unchanged	1.219638174	0.008214154	1.223337133	up	-3.766410657	C6H11O8P	241.010966	0.65085	--	--	--	--	--	--	HMDB0260167	--
neg_1124	N-Acetyl-alpha-D-glucosamine 1-phosphate	910.6888509	2236.588661	2261.078065	2117.458037	2617.389848	2952.048035	2880.292577	2653.278049	2536.030726	2345.362253	2352.329654	1937.867871	4147.144609	1478.952832	3295.286171	2688.708265	2505.246105	3380.336272	9169.857543	8780.136711	9204.797768	5864.55198	9494.361765	8194.340079	0.417954498	0.150369566	1.046942146	unchanged	-0.250675672	0.281924442	0.875850997	unchanged	1.535216413	1.81E-05	1.566263754	up	-5.193943945	C8H16NO9P	300.0474276	0.65085	C04501	Amino sugar and nucleotide sugar metabolism(ko00520);;Metabolic pathways(ko01100);;Biosynthesis of nucleotide sugars(ko01250)	--	--	--	--	HMDB0001367	6866-69-9
neg_1126	Glucose aspartate	315.5651481	691.6553593	723.7380669	615.1785065	762.7568417	877.3237725	900.6123954	843.4217351	773.8972361	841.5096022	715.3236537	557.9367376	1238.090488	380.795048	1048.999484	843.0661556	835.227257	1025.878641	1729.50179	1676.568389	2122.581159	1180.86541	1881.435786	1690.564928	0.430454132	0.141995312	1.078912047	unchanged	-0.213620948	0.375077697	0.725325448	unchanged	0.936506672	0.00085361	1.375930835	up	7.561639454	C10H15NO10	354.0701356	0.65085	--	--	--	--	--	--	HMDB0252772	--
neg_1130	Pyrogallol Red	267.6241415	636.2178972	621.2831833	681.3827658	664.3263961	364.8769681	277.1418987	599.0290886	348.9544864	314.0512726	256.9653444	488.6868847	911.9762363	219.6669843	913.409352	839.7021571	800.5544197	1177.148033	5079.160306	4575.576661	5363.037486	3516.939296	5141.478416	4794.453496	0.587602631	0.106162398	1.216864967	unchanged	-1.089599366	0.019532488	1.56310953	down	2.54971776	2.76E-06	1.624917243	up	7.517758832	C19H12O8S	421.0029635	0.65085	--	--	--	--	--	--	HMDB0256989	--
neg_1131	Glucoiberverin	48.35602815	111.2857599	126.5900788	88.04971387	118.0791993	112.6289245	130.8228575	142.6912138	125.4085224	125.4271222	85.9944206	75.78562635	202.5987485	31.47346213	161.9850267	139.539187	113.2099885	149.1179474	322.8493556	357.5978036	351.9723388	233.9202323	342.8932921	296.2510517	0.399341401	0.259957131	0.842243573	unchanged	-0.217770543	0.496766762	0.5855661	unchanged	1.255833653	0.000140796	1.482379761	up	25.54513181	C11H21NO9S3	452.046445	0.65085	C08412	2-Oxocarboxylic acid metabolism(ko01210)	--	--	--	--	HMDB0304681	--
neg_1135	(2S)-Lactyl-2-diphospho-5'-guanosine	4.22E-08	31.67878636	43.00383316	24.66362729	32.29107819	48.14919338	31.71719362	51.11777972	42.86238038	43.73402817	33.30314805	15.4703782	66.49689713	4.22E-08	36.20187385	66.72389128	52.15796421	70.83501863	182.9315739	193.044696	262.4335402	123.0866456	287.1748161	247.2034987	0.70173566	0.18644347	0.993468011	unchanged	-0.422336949	0.343645743	0.725559054	unchanged	2.1478339	0.000486469	1.478768262	up	11.02311076	C13H19N5O13P2	550.0205377	0.65085	C19155	Metabolic pathways(ko01100);;Biosynthesis of cofactors(ko01240)	--	--	--	--	--	--
neg_1138	GDP-glucose	4.22E-08	4.22E-08	4.22E-08	4.22E-08	4.22E-08	4.22E-08	4.22E-08	4.22E-08	4.22E-08	4.22E-08	4.22E-08	4.22E-08	4.22E-08	4.22E-08	52.82056647	31.11436834	4.22E-08	19.71623578	3454.468059	3043.410944	4122.696307	1779.046873	2991.817028	2589.212502	28.61010738	0.108771323	1.296749598	unchanged	-28.61010738	0.108771323	1.112681573	unchanged	7.438565091	0.000249591	1.579700185	up	-2.465596058	C16H25N5O16P2	604.0683847	0.65085	C00394	Starch and sucrose metabolism(ko00500);;Amino sugar and nucleotide sugar metabolism(ko00520);;Metabolic pathways(ko01100);;Biosynthesis of nucleotide sugars(ko01250)	--	--	--	--	HMDB0003351	5750-57-2
neg_1155	Methanesulfonic acid	4.22E-08	47.66578121	80.57295502	11.81313785	21.43969648	12.74472965	24.37551028	17.85003596	18.40634423	5.392772033	12.58252173	12.66423141	31.25920586	11.04851287	22.38950886	12.57901278	29.3242583	12.85387139	20.66212329	41.06316644	6.999286758	5.08348644	4.261561209	11.39762727	-0.544585592	0.501047025	0.609214461	unchanged	-0.38822462	0.326927289	0.818548881	unchanged	-0.417028034	0.485279365	0.351517379	unchanged	-14.05828288	CH4O3S	140.9849684	0.6581	C11145	Sulfur metabolism(ko00920);;Metabolic pathways(ko01100)	--	--	--	--	HMDB0240280	75-75-2
neg_1165	Guanidylic acid (guanosine monophosphate)	2596.811246	3458.36268	3357.477535	3680.513222	3294.68296	1858.553839	1475.708957	2631.086859	1594.083853	1321.164538	1172.004863	2514.252637	4980.681743	2105.262363	5687.52067	5399.240682	5076.334269	6749.847261	35059.40402	33260.84909	35641.44269	27459.39866	35216.7768	32943.42799	0.717297008	0.026099722	1.638832277	up	-1.486179282	0.002601674	1.848434493	down	2.733995666	9.02E-08	1.652424781	up	-4.277304195	C10H14N5O8P	362.0491697	0.6581	--	--	--	--	--	--	--	--
neg_1168	4-(Cytidine 5'-diphospho)-2-C-methyl-D-erythritol	166.7681585	469.3375002	504.5440257	507.7100043	551.2882449	588.329974	309.8574478	365.2102166	356.3500016	355.8818307	303.8782229	265.3671817	585.0156937	91.91000702	505.5191193	425.3311248	358.8232607	534.6149356	1410.833191	1298.202934	1557.71609	908.0324906	1578.321954	1516.271323	-0.15659055	0.628123231	0.415421761	unchanged	-0.35432036	0.273202163	0.85314007	unchanged	1.725150236	3.32E-05	1.540497591	up	11.29490293	C14H25N3O14P2	542.0617291	0.6581	C11435	Terpenoid backbone biosynthesis(ko00900);;Metabolic pathways(ko01100)	--	--	--	--	HMDB0304166	--
neg_1188	D-Glucuronic acid 1-phosphate	31.63991017	110.0720649	99.87825519	31.81956947	83.90248517	127.1491181	159.3713135	85.2940208	92.95686488	87.76914971	93.00607595	25.87411312	214.7124711	109.4056198	91.78420949	77.58179132	87.81161193	68.4782861	156.1696018	125.8385009	135.8994277	88.37673497	128.7813593	93.16515608	0.423556263	0.342354905	0.666555154	unchanged	-0.2556114	0.544802454	0.582102215	unchanged	0.164457728	0.608820577	0.300504187	unchanged	-3.093757614	C6H11O10P	273.000859	0.66535	--	--	--	--	--	--	HMDB0003976	13168-11-1
neg_1198	Sinalbin	29.6119007	102.0382633	95.98906585	76.1053768	92.77333801	14.25395896	12.85400962	67.0100386	2.904557804	14.50848354	4.92154526	44.60654914	150.3314462	15.67361687	164.4561902	134.1226694	167.6191472	208.2668425	1521.022357	1428.079579	1767.427158	1289.597819	1749.484573	1537.990342	1.032858668	0.049261793	1.443239849	up	-2.51729326	0.005976336	1.762722024	down	3.466969757	1.47E-06	1.640360237	up	19.45799602	C14H19NO10S2	460.0227096	0.66535	C08426	2-Oxocarboxylic acid metabolism(ko01210)	--	--	--	--	--	--
neg_1201	UDP-D-apiose	10.92962838	221.0628059	106.5420975	250.5868598	355.4796078	217.4625051	75.94816277	182.4538425	82.36715902	58.72128656	41.08700661	40.4967264	389.118347	4.695461689	255.7031074	189.045174	220.6260013	330.140823	2680.226635	2382.44378	2659.428609	1624.268343	2217.561473	2397.946942	0.257699277	0.615667362	0.380404804	unchanged	-1.530056902	0.038166189	1.488014145	down	3.329032688	1.28E-05	1.62530605	up	-6.403837502	C14H22N2O16P2	535.0337467	0.672583333	C01623	Amino sugar and nucleotide sugar metabolism(ko00520);;Metabolic pathways(ko01100);;Biosynthesis of nucleotide sugars(ko01250)	--	--	--	--	HMDB0012301	20230-91-5
neg_1202	Cyclic ADP-ribose	479.8387871	1254.799984	1299.646415	1543.083068	1725.114506	1797.195532	330.9111959	564.4690366	634.6764991	439.1888216	439.7634613	348.4969061	1521.889064	308.2448909	1681.835589	1243.874322	1197.662748	1434.924628	8003.035813	7627.38927	8879.458868	6095.565919	8529.271699	7716.860234	-0.132596532	0.679521242	0.343052273	unchanged	-1.421904091	0.010484496	1.726727301	down	2.664757777	9.09E-07	1.631380082	up	-6.949583184	C15H21N5O13P2	540.0500724	0.66535	C13050	Calcium signaling pathway(ko04020);;Oxytocin signaling pathway(ko04921);;Salivary secretion(ko04970);;Pancreatic secretion(ko04972)	--	--	--	--	HMDB0249529	--
neg_1204	Uridine 5'-diphospho-N-acetylglucosamine sodium salt	14198.22585	27307.44959	28544.39688	30193.9424	30383.78884	30259.50355	18657.4231	26611.74709	23454.71053	22683.96853	20525.70943	17912.65122	53040.22676	17236.1396	56141.37787	47367.28428	43459.82783	50053.04511	312342.8049	286996.9384	334903.0788	224725.6177	315691.6842	281021.5257	0.732397999	0.026236524	1.618806883	up	-1.041644607	0.009547086	1.754201241	down	2.715510855	4.00E-06	1.632824053	up	-4.143669551	C17H27N3O17P2	606.0717777	0.672583333	--	--	--	--	--	--	--	--
neg_1206	Nicotinate adenine dinucleotide phosphate (NAADP)	518.7456657	885.4557621	841.9369332	754.6413945	984.6360727	919.5025149	406.4115571	467.5030209	408.444375	413.8393754	350.574387	342.9694053	1001.327636	165.9830283	777.2969463	604.77654	605.8817187	646.2980399	4181.985067	3942.96242	4084.744951	2911.340215	4056.036063	3516.184415	-0.367636074	0.196370275	1.029869494	unchanged	-0.669738101	0.090010477	1.312848384	unchanged	2.577598487	8.26E-07	1.631921584	up	-20.23914839	C21H28N7O17P3	742.0531367	0.66535	--	--	--	--	--	--	--	--
neg_1213	Uridine 5'-diphosphogalactose disodium salt	954.0826664	1247.106678	1406.590829	1405.231301	1350.889167	1045.581224	921.8654958	1534.231392	1294.248291	1199.934999	1044.193624	1116.50265	3519.726504	1223.557223	4020.399912	3660.415479	3287.102912	3558.084749	20421.38866	20191.83371	22090.86074	17605.92276	21069.91868	19833.4169	1.378858608	0.004272955	2.04102028	up	-1.43818359	0.003735526	1.878186782	down	2.65317342	4.00E-09	1.653643761	up	-6.45724667	C15H24N2O17P2	601.0054304	0.6798	--	--	--	--	--	--	--	--
neg_1214	1-(5'-Phosphoribosyl)-5-amino-4-(N-succinocarboxamide)-imidazole	4.22E-08	4.22E-08	4.22E-08	4.22E-08	4.22E-08	4.22E-08	4.22E-08	4.22E-08	4.22E-08	4.22E-08	4.22E-08	4.22E-08	4.22E-08	4.22E-08	4.22E-08	4.22E-08	4.22E-08	4.22E-08	42176.65187	39219.50619	50767.93893	18713.39667	50444.23439	36525.04113	0	1	0	unchanged	0	1	0	unchanged	39.77418769	0.000429709	1.558113209	up	-21.33103393	C13H19N4O12P	953.1262485	0.6798	C04823	Purine metabolism(ko00230);;Metabolic pathways(ko01100)	--	--	--	--	HMDB0000797	3031-95-6
neg_1220	4-Keto-anhydrotetracycline	55.40070651	118.6458233	82.30786754	98.70931678	120.7262735	107.6222789	104.0674469	101.6941613	101.1111454	151.1447428	115.780177	104.4036316	85.90545021	97.28390231	81.97827717	74.35627375	110.1648483	70.87120057	150.0570199	138.2838223	152.5568883	110.4348345	145.7295091	139.0266241	-0.164451393	0.400417621	0.673977924	unchanged	0.381649234	0.026189507	1.453528182	up	0.683591675	0.000121803	1.479060116	up	19.94769533	C20H15NO8	418.0623551	0.687016667	C06627	Metabolic pathways(ko01100)	--	--	--	--	--	--
neg_1225	ADP-glucose	119.3074922	358.3104357	326.1464004	374.5977725	398.3751697	453.2868356	82.90537357	175.1742569	148.2064061	126.1472401	122.082592	93.39068069	816.4336444	92.60931581	714.5639558	595.0080767	585.5490111	708.0815651	3869.917757	3636.04076	4132.564427	3031.784509	4103.944161	3760.17017	0.790896859	0.068509587	1.364709435	unchanged	-2.231463796	0.006679282	1.840341012	down	2.681664808	1.12E-07	1.638882065	up	-6.244653033	C16H25N5O15P2	588.0712833	0.687016667	C00498	Starch and sucrose metabolism(ko00500);;Amino sugar and nucleotide sugar metabolism(ko00520);;Metabolic pathways(ko01100);;Biosynthesis of nucleotide sugars(ko01250)	--	--	--	--	HMDB0006557	2140-58-1
neg_1231	L-Malic acid	1123.650466	1326.498058	823.2979799	756.1029069	1003.010171	712.6108613	1097.875086	482.4428046	446.1365177	362.8260509	445.9377145	406.7816697	892.3837703	823.5263031	771.6896152	922.1499161	797.3469105	798.7900776	2669.406586	2677.161733	2849.207598	3182.746362	3825.477068	2829.353143	-0.198724087	0.268439945	0.887176227	unchanged	-0.626741586	0.047338349	1.460245749	down	1.848970113	5.84E-05	1.610462499	up	-5.557899702	C4H6O5	133.013502	0.70785	C00149	Citrate cycle (TCA cycle)(ko00020);;Pyruvate metabolism(ko00620);;Glyoxylate and dicarboxylate metabolism(ko00630);;Metabolic pathways(ko01100);;Carbon metabolism(ko01200);;Taste transduction(ko04742);;Glucagon signaling pathway(ko04922);;Proximal tubule bicarbonate reclamation(ko04964);;Pathways in cancer(ko05200);;Renal cell carcinoma(ko05211);;Central carbon metabolism in cancer(ko05230)	--	--	--	--	HMDB0000156	97-67-6
neg_124	D-Glucono-1,5-lactone 6-phosphate	65.3423712	108.1757079	77.99844548	69.57849131	94.53797313	106.7527371	107.9040294	130.1995121	105.2927298	100.4213967	84.61406427	59.56608761	120.0676608	72.04333587	91.65049401	87.63748983	62.91820869	74.63190602	91.54349641	78.61027704	70.97794305	64.84047385	56.77106089	52.07848084	-0.037594111	0.846144055	0.210717554	unchanged	0.20828944	0.327247783	0.560881475	unchanged	-0.295029889	0.15693207	0.708096369	unchanged	6.490561687	C6H11O9P	292.9851445	0.535166667	C01236	Pentose phosphate pathway(ko00030);;Metabolic pathways(ko01100);;Carbon metabolism(ko01200)	--	--	--	--	HMDB0001127	2641-81-8
neg_126	Di-phosphofructose	64.19722127	102.6445638	90.76631754	88.75743578	90.38211454	106.8996435	97.3339961	129.1858564	104.3511328	105.8990341	83.7491246	42.01755362	103.0261565	66.43241028	101.3944097	95.36496187	81.34157623	70.89207375	58.33102678	66.24377445	72.54639484	64.4455124	56.19057839	53.93937398	-0.068461694	0.645930892	0.398088012	unchanged	0.117737935	0.604420439	0.2921105	unchanged	-0.480083552	0.010676273	1.260952149	down	3.777835244	C6H14O12P2	360.9720014	0.535166667	--	--	--	--	--	--	HMDB0251116	--
neg_1268	Uridine diphosphate (UDP)	1007.618446	1076.668641	1261.462957	1064.398405	1113.055256	911.7808063	444.8270145	607.8622545	583.998144	449.1754055	454.7872006	712.1777669	1728.231465	679.6106692	1143.28645	1214.828775	1057.616367	1349.405161	9334.774801	8397.173475	7657.530713	6849.442446	6308.257917	13704.70554	0.156635708	0.439164303	0.582717393	unchanged	-1.14087794	0.00447067	1.873092758	down	2.864838791	0.000903909	1.526868319	up	-7.087916485	C9H14N2O12P2	402.9920572	0.722316667	--	--	--	--	--	--	--	--
neg_1273	Uridine 5'-diphosphoglucuronic acid	7476.847598	10832.50971	12801.10451	13178.26985	12810.85962	10856.47007	8443.254405	13697.59776	12109.56754	11063.52005	10337.5669	10404.03924	28115.56394	10082.17897	31220.30069	29678.3472	26406.44392	29117.42693	179447.904	173103.1259	184417.8731	153660.0806	182956.7081	172032.0583	1.186055241	0.005356908	1.983253195	up	-1.226977787	0.005096057	1.833281674	down	2.757554248	8.68E-10	1.659114338	up	-5.208072546	C15H22N2O18P2	579.0239878	0.722316667	--	--	--	--	--	--	HMDB0000935	2616-64-0
neg_1277	CMP-N-acetylneuraminate	24.85738741	4.22E-08	4.22E-08	4.22E-08	4.22E-08	4.22E-08	4.22E-08	4.22E-08	4.22E-08	4.22E-08	4.22E-08	4.22E-08	57.53771361	40.13786385	177.8471106	154.1240983	144.5541454	55.85962623	2212.308157	1738.746746	1398.706091	1585.683663	1321.71875	994.4449178	4.663743909	0.00883069	1.959268816	up	-31.21386147	0.007952291	1.769024333	down	3.876141785	0.000318801	1.579044964	up	-42.38442298	C20H31N4O16P	649.0906386	0.722316667	C00128	Amino sugar and nucleotide sugar metabolism(ko00520);;Metabolic pathways(ko01100);;Biosynthesis of nucleotide sugars(ko01250)	--	--	--	--	HMDB0001176	3063-71-6
neg_1278	Aflatoxin M1	38.23298142	4.22E-08	4.22E-08	4.22E-08	4.22E-08	4.22E-08	4.22E-08	4.22E-08	4.22E-08	4.22E-08	4.22E-08	4.22E-08	5.947069516	56.00926513	46.22261426	66.89462334	86.27628205	14.15508295	334.7869433	293.7987869	289.2011261	597.4578985	319.5111721	292.6257645	2.849188554	0.025187326	1.672442862	up	-30.02044915	0.014923597	1.637426804	down	2.948928824	0.001113707	1.477655645	up	-6.826897373	C17H12O7	655.1048498	0.715083333	C16756	Metabolism of xenobiotics by cytochrome P450(ko00980)	--	--	--	--	HMDB0030479	6795-23-9
neg_1279	beta-nicotinamide adenine dinucleotide	169.9782745	427.1994654	414.1841259	501.6260817	606.6315414	629.8898217	17.65396769	112.3028836	130.4021087	91.80717272	69.24505273	31.75357193	608.9216517	12.34202103	462.8194569	392.9910922	358.6468891	473.3533435	4995.266271	4866.063387	5493.074053	3706.549822	5210.884343	4346.826049	-0.251859479	0.508536026	0.540540245	unchanged	-2.34920712	0.012304916	1.73093615	down	3.631569723	4.18E-06	1.638483046	up	-8.05851995	C21H27N7O14P2	662.0965017	0.722316667	--	--	--	--	--	--	HMDB0249146	--
neg_1300	(Hydroxymethylphenyl)succinyl-CoA	4.22E-08	4.22E-08	4.22E-08	4.22E-08	4.22E-08	4.22E-08	4.22E-08	4.22E-08	4.22E-08	4.22E-08	4.22E-08	4.22E-08	4.22E-08	4.22E-08	4.22E-08	4.22E-08	4.22E-08	4.22E-08	28545.02632	29039.9142	37006.94561	32877.43272	39409.68476	34554.56678	0	1	0	unchanged	0	1	0	unchanged	39.5344594	7.34E-06	1.640903797	up	40.11276451	C32H46N7O20P3S	1018.210357	0.744083333	C09819	Metabolic pathways(ko01100)	--	--	--	--	--	--
neg_1323	Zidovudine diphosphate	2331.031588	3122.547674	3193.872408	3243.7235	3236.290329	2831.269056	1730.487801	2107.920527	1998.352939	1873.358853	1778.511593	1615.571647	3499.01891	1619.250428	3969.644058	4088.22666	3568.258777	3334.618341	15810.07423	16291.11465	15329.07415	16432.67441	15764.78844	13578.84716	0.161002959	0.40052223	0.677781389	unchanged	-0.85458276	0.008636674	1.766809698	down	2.214743045	1.27E-09	1.654002476	up	-1.48202428	C10H15N5O10P2	426.0215057	0.744083333	--	--	--	--	--	--	HMDB0248820	--
neg_1325	CDP	122.3166632	66.44129406	79.81572104	50.74461978	58.96310949	39.57701835	13.72295471	20.80969636	8.789368669	11.35790519	26.06141196	16.25165657	81.16410805	84.11755599	149.9453778	221.2711073	142.3097022	88.42201758	454.4926876	543.1162751	338.3064207	851.9245875	462.4533234	400.3909802	0.876644659	0.052553739	1.478115246	unchanged	-2.983706447	0.003981717	1.864076176	down	1.991402086	0.002791216	1.405563724	up	-15.12388655	C9H15N3O11P2	448.0102892	0.744083333	C00112	Pyrimidine metabolism(ko00240);;Metabolic pathways(ko01100);;Nucleotide metabolism(ko01232);;Biosynthesis of cofactors(ko01240)	--	--	--	--	HMDB0001546	63-38-7
neg_1334	Dihydrodemethylsterigmatocystin	4.22E-08	4.22E-08	4.22E-08	4.22E-08	4.22E-08	4.22E-08	4.22E-08	4.22E-08	4.22E-08	4.22E-08	4.22E-08	4.22E-08	4.22E-08	4.22E-08	4.22E-08	4.22E-08	9.349806626	4.22E-08	8509.624498	7593.08387	8450.390305	6656.303927	8980.796668	7328.991132	25.13945134	0.363217468	0.7755002	unchanged	-25.13945134	0.363217468	0.656718744	unchanged	12.31128608	3.42E-06	1.655856902	up	-6.161473618	C17H12O6	669.1211335	0.744083333	C20444	Metabolic pathways(ko01100)	--	--	--	--	HMDB0033658	30517-66-9
neg_1335	CMP	4.22E-08	4.22E-08	4.22E-08	4.22E-08	4.22E-08	4.22E-08	4.22E-08	4.22E-08	4.22E-08	4.22E-08	4.22E-08	4.22E-08	4.22E-08	4.22E-08	4.22E-08	4.22E-08	4.22E-08	4.22E-08	515.3041923	539.856877	389.9938885	454.8231181	572.3611393	485.9251235	0	1	0	unchanged	0	1	0	unchanged	33.44505004	8.30E-06	1.655970563	up	-10.02898288	C9H14N3O8P	691.0954252	0.736816667	C00055	Pyrimidine metabolism(ko00240);;Metabolic pathways(ko01100);;Nucleotide metabolism(ko01232)	--	--	--	--	HMDB0000095	63-37-6
neg_1336	UDP-2,3-diacetamido-2,3-dideoxy-alpha-D-glucuronate	4.22E-08	4.22E-08	4.22E-08	4.22E-08	4.22E-08	4.22E-08	4.22E-08	4.22E-08	4.22E-08	4.22E-08	4.22E-08	4.22E-08	4.22E-08	4.22E-08	4.22E-08	4.22E-08	4.22E-08	4.22E-08	3842.74559	3211.010521	2252.767524	2106.446757	3222.663021	2368.708697	0	1	0	unchanged	0	1	0	unchanged	35.96813035	0.000168383	1.611467135	up	-38.8654598	C19H28N4O18P2	707.0598539	0.736816667	C19725	Amino sugar and nucleotide sugar metabolism(ko00520);;Metabolic pathways(ko01100);;Biosynthesis of nucleotide sugars(ko01250)	--	--	--	--	--	--
neg_1338	IMP	4.22E-08	4.22E-08	4.22E-08	4.22E-08	4.22E-08	4.22E-08	4.22E-08	4.22E-08	4.22E-08	4.22E-08	4.22E-08	4.22E-08	4.22E-08	4.22E-08	4.22E-08	4.22E-08	4.22E-08	4.22E-08	452.9322702	502.4155086	349.6123579	842.1908378	532.5686976	463.9609409	0	1	0	unchanged	0	1	0	unchanged	33.53275372	0.000608841	1.545463897	up	-25.98995765	C10H13N4O8P	755.0899596	0.744083333	C00130	Purine metabolism(ko00230);;Metabolic pathways(ko01100);;Nucleotide metabolism(ko01232);;Biosynthesis of cofactors(ko01240);;Antifolate resistance(ko01523);;Taste transduction(ko04742)	--	--	--	--	HMDB0000175	131-99-7
neg_1341	6-Methylthioguanosine monophosphate	4.22E-08	4.22E-08	4.22E-08	4.22E-08	4.22E-08	4.22E-08	4.22E-08	4.22E-08	4.22E-08	4.22E-08	4.22E-08	4.22E-08	4.22E-08	4.22E-08	4.22E-08	4.22E-08	4.22E-08	4.22E-08	276.6726646	342.6186317	270.5647621	649.4983336	400.1971194	319.7998353	0	1	0	unchanged	0	1	0	unchanged	33.05620771	0.001285389	1.498093789	up	-14.22677307	C11H16N5O7PS	831.0886302	0.744083333	C16620	Drug metabolism - other enzymes(ko00983)	--	--	--	--	HMDB0060413	--
neg_1345	4-Hydroxybenzoyl-CoA	4.22E-08	4.22E-08	4.22E-08	4.22E-08	4.22E-08	4.22E-08	4.22E-08	4.22E-08	4.22E-08	4.22E-08	4.22E-08	4.22E-08	4.22E-08	4.22E-08	4.22E-08	4.22E-08	4.22E-08	4.22E-08	3295.353284	3340.003028	3320.035241	4397.412167	5055.933138	4040.032998	0	1	0	unchanged	0	1	0	unchanged	36.4317394	4.41E-05	1.621770207	up	-28.48393575	C28H40N7O18P3S	908.085737	0.736816667	C02949	Ubiquinone and other terpenoid-quinone biosynthesis(ko00130);;Metabolic pathways(ko01100)	--	--	--	--	HMDB0006467	--
neg_1346	3,3'-Digalloylprodelphinidin B2	4.22E-08	4.22E-08	4.22E-08	4.22E-08	4.22E-08	4.22E-08	4.22E-08	4.22E-08	4.22E-08	4.22E-08	4.22E-08	4.22E-08	4.22E-08	4.22E-08	4.22E-08	4.22E-08	4.22E-08	4.22E-08	12881.91236	11502.63099	13933.80941	14738.53915	17560.18716	12553.33145	0	1	0	unchanged	0	1	0	unchanged	38.25829752	1.77E-05	1.634192303	up	4.303694498	C44H34O22	935.1432388	0.736816667	--	--	--	--	--	--	HMDB0037649	86588-89-8
neg_1347	trans-Dec-2-enoyl-CoA	4.22E-08	4.22E-08	4.22E-08	4.22E-08	4.22E-08	4.22E-08	4.22E-08	4.22E-08	4.22E-08	4.22E-08	4.22E-08	4.22E-08	4.22E-08	4.22E-08	4.22E-08	4.22E-08	4.22E-08	4.22E-08	3990.21743	2845.361564	5064.423651	5621.863615	8650.640791	5465.510032	0	1	0	unchanged	0	1	0	unchanged	36.86388634	0.001200365	1.493595583	up	-6.93481331	C31H52N7O17P3S	918.221673	0.736816667	C05275	Fatty acid elongation(ko00062);;Fatty acid degradation(ko00071);;Metabolic pathways(ko01100);;Fatty acid metabolism(ko01212)	LMFA07050391	Fatty Acyls [FA]	Fatty esters [FA07]	Fatty acyl CoAs [FA0705]	HMDB0003948	10018-95-8
neg_137	dTDP-4-oxo-alpha-D-xylose	147.542055	200.9397869	180.6564745	151.9352351	216.1373496	246.2174525	131.9782815	119.3180346	117.4828697	83.49747405	104.0221256	99.45539076	306.1170648	99.5106686	233.3814999	199.4528885	188.5461741	277.4168138	246.9249925	263.1080888	217.1262603	248.9673463	261.1853822	250.1894075	0.190048147	0.450313	0.562022872	unchanged	-0.992187122	0.014197146	1.716036322	down	0.189476984	0.360876107	0.514197865	unchanged	-8.79872573	C15H22N2O15P2	553.0195277	0.535166667	C21351	Polyketide sugar unit biosynthesis(ko00523)	--	--	--	--	--	--
neg_1377	Oxiracetam	4.22E-08	11.02455921	5.435666565	27.35479589	3.895436162	12.25725159	11.3063102	8.585351056	7.410291333	10.62177762	19.3906079	20.61231071	6.459823605	9.766571843	13.77518174	12.26889776	14.23434931	23.55637039	480.2399665	514.7969457	540.7403087	501.2967823	556.0030979	533.7371476	0.416917275	0.486011979	0.578830393	unchanged	-0.038986368	0.916022615	0.020172455	unchanged	5.287446564	3.92E-08	1.664963405	up	5.084861529	C6H10N2O3	179.0446138	0.751333333	--	--	--	--	--	--	HMDB0255986	--
neg_1380	Zalcitabine	4.22E-08	4.22E-08	4.22E-08	4.22E-08	4.22E-08	4.22E-08	4.22E-08	4.22E-08	4.22E-08	4.22E-08	4.22E-08	4.22E-08	4.22E-08	4.22E-08	5.514464324	12.23923454	6.045573637	4.22E-08	1333.508819	1319.43618	1229.446717	1196.248504	1372.012822	1317.310024	26.48736036	0.106728768	1.333766391	unchanged	-26.48736036	0.106728768	1.153428968	unchanged	8.350475049	7.18E-08	1.671213248	up	-5.335883725	C9H13N3O3	210.0872885	0.751333333	C07207	Bile secretion(ko04976)	--	--	--	--	HMDB0015078	7481-89-2
neg_1381	N-Acetyl-L-citrulline	4.22E-08	4.22E-08	4.22E-08	4.22E-08	4.22E-08	4.22E-08	4.22E-08	4.22E-08	4.22E-08	4.22E-08	4.22E-08	4.22E-08	4.22E-08	4.22E-08	4.22E-08	4.22E-08	4.22E-08	4.22E-08	923.8380711	923.1285768	902.9193312	1099.523853	824.625561	848.0548508	0	1	0	unchanged	0	1	0	unchanged	34.34551353	2.71E-06	1.657397225	up	-5.897869592	C8H15N3O4	262.0852426	0.751333333	C15532	Arginine biosynthesis(ko00220);;Metabolic pathways(ko01100);;Biosynthesis of amino acids(ko01230)	--	--	--	--	HMDB0000856	33965-42-3
neg_1382	Prolyl-Asparagine	4.22E-08	4.22E-08	4.22E-08	4.22E-08	4.22E-08	4.22E-08	4.22E-08	4.22E-08	4.22E-08	4.22E-08	4.22E-08	4.22E-08	4.22E-08	4.22E-08	4.22E-08	5.558545801	4.22E-08	4.22E-08	862.336572	853.1012715	873.1195057	859.9540528	967.1828435	953.2456991	24.38922234	0.363217468	0.767375602	unchanged	-24.38922234	0.363217468	0.669335351	unchanged	9.915713996	1.27E-07	1.666924042	up	-4.806365284	C9H15N3O4	228.0978784	0.751333333	--	--	--	--	--	--	HMDB0029012	--
neg_1384	Serylglutamine	4.22E-08	4.22E-08	4.22E-08	4.22E-08	4.22E-08	4.22E-08	4.22E-08	4.22E-08	4.22E-08	4.22E-08	3.642136889	4.22E-08	4.22E-08	4.22E-08	141.6141796	133.5964438	78.08104245	29.4558108	4411.879642	4633.883494	4355.033258	4086.200376	4832.856937	4471.330279	30.49476384	0.058420684	1.530769892	unchanged	-6.715463826	0.060113015	1.308965524	unchanged	6.129221663	3.34E-08	1.667817265	up	5.057536345	C8H15N3O5	254.0770173	0.751333333	--	--	--	--	--	--	HMDB0029037	94421-66-6
neg_1385	Aspartyl-Gamma-glutamate	4.22E-08	4.22E-08	4.22E-08	4.22E-08	4.22E-08	4.22E-08	4.22E-08	4.22E-08	4.22E-08	4.22E-08	4.22E-08	4.22E-08	4.22E-08	4.22E-08	4.22E-08	4.22E-08	4.22E-08	4.22E-08	657.9412444	639.7021373	731.350278	680.0520465	726.5598015	746.0072327	0	1	0	unchanged	0	1	0	unchanged	33.94435853	2.07E-07	1.663355014	up	-5.545168698	C9H15N3O6	260.087361	0.751333333	--	--	--	--	--	--	HMDB0028767	--
neg_1388	4-Amino-1-[(2R,5R)-5-(hydroxymethyl)-4-sulfanyloxolan-2-yl]pyrimidin-2-one	349.4291763	470.7191736	367.7941135	296.2864769	313.5193251	383.3630511	433.0835682	270.0768981	189.9922342	210.5431779	232.8961708	172.4004127	443.6327975	264.250374	476.1214038	528.8439973	362.6517392	325.9673173	7250.533528	7695.933026	7265.54164	6951.537215	7653.738806	6943.432366	0.13885296	0.464017299	0.566827469	unchanged	-0.670330763	0.024623498	1.505003289	down	4.187648096	5.64E-09	1.669536914	up	-4.708524105	C9H13N3O3S	288.0648207	0.751333333	--	--	--	--	--	--	HMDB0257848	--
neg_1394	L-Glutathione reduced	1686.503816	700.1455236	1752.015966	677.5940395	323.5733158	127.8900224	136.7526854	317.975037	441.9807308	437.2174763	519.42424	442.2761928	2807.570722	2661.686936	13643.76855	15181.17548	9175.814595	5435.346147	242655.1932	245263.7326	247632.2424	237235.1587	265926.6502	235821.5291	3.214741361	0.021369855	1.788340866	up	-4.413032912	0.017032417	1.617779814	down	4.914123109	1.98E-10	1.667032949	up	-3.112693301	C10H17N3O6S	306.075574	0.751333333	--	--	--	--	--	--	--	--
neg_1398	2',3'-Cyclic GMP	9.79440636	38.7474813	47.32396403	45.50539596	143.6374018	69.22055582	296.2972789	64.20460858	21.20135409	23.32550121	41.12692415	34.61486675	299.2678749	138.582395	295.6349351	228.373483	84.96828554	131.7443577	4647.273808	4732.016282	3832.8534	4148.587682	4283.961049	3791.226177	1.734284009	0.012093099	1.745532348	up	-1.293618697	0.070773924	1.298857353	unchanged	4.431756202	7.78E-07	1.665064396	up	-29.16483651	C10H12N5O7P	689.056555	0.751333333	C06194	Purine metabolism(ko00230);;Metabolic pathways(ko01100)	--	--	--	--	HMDB0011629	15718-49-7
neg_1400	S-(2-Chloroethyl)glutathione	92.99281756	51.36714217	97.78176972	22.95917212	48.57890969	5.786129635	3.571086302	5.606435469	4.22E-08	16.8548077	7.385454001	18.97593725	115.9175267	51.23565445	506.4513823	604.679938	407.0262328	201.1679593	9953.802642	10160.45396	10978.64731	10817.55451	13524.30174	10261.51601	2.561961771	0.035152247	1.66135728	up	-5.170158076	0.02051171	1.586119547	down	5.122043887	4.03E-06	1.644901708	up	-6.220515512	C12H20ClN3O6S	404.0432395	0.751333333	C20304	Chemical carcinogenesis - DNA adducts(ko05204)	--	--	--	--	--	--
neg_1405	dTDP-4-amino-2,3,4,6-tetradeoxy-D-glucose	4.22E-08	4.22E-08	4.22E-08	4.22E-08	4.22E-08	4.22E-08	4.22E-08	4.22E-08	4.22E-08	4.22E-08	4.22E-08	4.22E-08	4.22E-08	4.22E-08	4.22E-08	4.22E-08	4.22E-08	4.22E-08	121.184771	104.9606585	128.6164243	94.16481233	199.9561144	176.0782929	0	1	0	unchanged	0	1	0	unchanged	31.60269702	0.000468399	1.55274751	up	10.93323083	C16H27N3O12P2	536.0872962	0.751333333	C18033	Polyketide sugar unit biosynthesis(ko00523);;Metabolic pathways(ko01100);;Biosynthesis of nucleotide sugars(ko01250)	--	--	--	--	--	--
neg_1420	5-Hydroxyferuloyl-CoA	4.22E-08	4.22E-08	4.22E-08	4.22E-08	4.22E-08	4.22E-08	4.22E-08	4.22E-08	4.22E-08	4.22E-08	4.22E-08	4.22E-08	4.22E-08	4.22E-08	4.22E-08	4.22E-08	4.22E-08	4.22E-08	97918.04688	96968.17093	70341.3551	61051.78202	64490.84413	49441.64661	0	1	0	unchanged	0	1	0	unchanged	40.66235323	0.000275361	1.594097114	up	38.61810099	C31H44N7O20P3S	958.1872321	0.751333333	C12203	Metabolic pathways(ko01100)	LMFA07050268	Fatty Acyls [FA]	Fatty esters [FA07]	Fatty acyl CoAs [FA0705]	--	--
neg_1432	5-Hydroxymethylcytidine	5.295196201	5.969767897	4.22E-08	4.22E-08	4.22E-08	4.22E-08	9.394234609	4.22E-08	4.22E-08	4.22E-08	4.22E-08	4.22E-08	4.22E-08	5.496608208	4.22E-08	7.303649709	4.22E-08	19.75544646	160.7685252	173.5572013	158.7426728	244.3168015	157.6505424	152.5188517	1.531067622	0.329818436	0.781262609	unchanged	-1.793062798	0.306904605	0.669465305	unchanged	5.007971265	4.55E-05	1.613851845	up	-8.37833236	C10H15N3O6	294.0684649	0.7586	--	--	--	--	--	--	--	--
neg_1437	5-Fluorouridine diphosphate	4.22E-08	10.30602159	5.226402523	4.22E-08	0.774414873	6.944149876	5.100309094	4.22E-08	4.22E-08	4.22E-08	4.160024061	4.22E-08	4.22E-08	4.22E-08	7.21953242	8.181702542	14.21007476	4.22E-08	227.8809158	249.9437226	229.2741032	225.1827819	284.6310853	205.4532575	0.348856228	0.730462854	0.286176545	unchanged	-1.67701228	0.236702202	0.834911632	unchanged	5.586000489	2.27E-06	1.651006762	up	-5.138883972	C9H13FN2O12P2	456.9600081	0.7586	C21748	Drug metabolism - other enzymes(ko00983)	--	--	--	--	--	--
neg_1441	Fumarate	244.0390175	303.7336962	260.360255	238.6201683	307.2607899	271.8433687	229.6172631	116.4409194	141.5644561	110.4916522	136.1072541	110.3301853	243.9030919	145.5628361	228.3758394	244.3228918	234.0704359	236.9384983	1318.803009	1286.203057	1282.022696	1200.55373	1494.309402	1153.294875	-0.286335988	0.033378445	1.522833391	down	-0.658606949	0.007509806	1.662154638	down	2.53657148	6.95E-07	1.653805435	up	-6.877292368	C4H4O4	115.0028843	0.773116667	C00122	Citrate cycle (TCA cycle)(ko00020);;Oxidative phosphorylation(ko00190);;Arginine biosynthesis(ko00220);;Alanine, aspartate and glutamate metabolism(ko00250);;Tyrosine metabolism(ko00350);;Phenylalanine metabolism(ko00360);;Pyruvate metabolism(ko00620);;Butanoate metabolism(ko00650);;Nicotinate and nicotinamide metabolism(ko00760);;Metabolic pathways(ko01100);;Carbon metabolism(ko01200);;Glucagon …	--	--	--	--	HMDB0000131	56-81-5
neg_1443	Hydroxyproline	874.5046926	920.3323131	977.1280724	812.5568578	870.2267811	896.1380001	390.1282937	395.9173333	399.3666987	355.1840114	377.5427604	392.9656002	702.9516555	437.2387785	743.1234842	759.4165332	704.5470973	735.1555894	3694.56976	3609.73329	3671.993223	3534.103881	3831.311218	3404.205939	-0.390348729	0.005998379	1.906559918	down	-0.820846639	0.001738507	1.972594899	down	2.413243405	7.56E-12	1.665785131	up	-5.981617841	C5H9NO3	130.0501828	0.773116667	C01157	Arginine and proline metabolism(ko00330);;D-Amino acid metabolism(ko00470);;Metabolic pathways(ko01100);;ABC transporters(ko02010)	--	--	--	--	HMDB0000725	51-35-4
neg_1445	Succinimidyl acetate	308.1884815	336.7813805	351.4059107	299.0413219	320.9521573	337.3529898	119.0160341	137.1225702	127.0696571	117.066724	121.4908117	132.5807686	244.9080543	155.9100271	239.7421808	291.3715789	257.0084447	252.2461927	1595.781445	1540.329185	1436.926559	1392.851376	1524.888528	1329.545453	-0.438968354	0.003986416	1.964994243	down	-0.93395763	0.001359707	1.990642713	down	2.613574393	2.55E-08	1.66536675	up	-5.332053926	C6H7NO4	156.0293939	0.773116667	--	--	--	--	--	--	HMDB0244630	--
neg_1446	Glycyl-D-proline	4.22E-08	4.22E-08	4.22E-08	4.22E-08	4.22E-08	4.22E-08	4.22E-08	4.22E-08	4.22E-08	4.22E-08	4.22E-08	4.22E-08	4.22E-08	4.22E-08	4.22E-08	4.22E-08	4.22E-08	4.22E-08	109.0881384	149.9551298	91.91330963	130.3472477	112.3250496	109.3103366	0	1	0	unchanged	0	1	0	unchanged	31.37177091	3.10E-05	1.639418773	up	-6.914198233	C7H12N2O3	171.076326	0.76585	--	--	--	--	--	--	HMDB0252876	--
neg_1462	(2R,4R,5S,6S)-2,4-Dihydroxy-5-[(2-hydroxyacetyl)amino]-6-[(1S,2S)-1,2,3-trihydroxypropyl]oxane-2-carboxylic acid	414.7241794	538.034062	614.3603268	408.3607931	595.64849	802.4278015	274.8801642	235.7960609	308.3108262	298.9675203	341.0586689	311.9838959	302.1575613	259.6643474	162.9566538	166.779271	223.0413926	222.2776015	4.22E-08	4.22E-08	4.22E-08	4.22E-08	4.22E-08	4.22E-08	-1.335403412	0.001522358	2.134749803	down	0.40569533	0.023339436	1.428638281	up	-32.29916562	0.000157048	1.587268686	down	-2.385563768	C11H19NO10	360.0695216	0.773116667	--	--	--	--	--	--	HMDB0242723	--
neg_1464	6-[2,3-Dihydroxy-1-(hydroxymethyl)propyl]-1,2-dihydro-7-hydroxy-9-methoxy-cyclopenta[c][1]benzopyran-3,4-dione	650.6905605	426.6378317	395.3418908	297.8775383	298.6892948	283.7290364	64.40270647	71.88448311	59.79640398	45.10631837	58.89571326	77.56697232	178.0895969	136.8346856	194.1889458	250.1505785	219.1845175	210.8634256	827.0906256	869.5661424	834.1639765	1159.202971	864.6035009	855.8253454	-0.984353634	0.017838523	1.740397382	down	-1.654995318	0.000199592	2.075053306	down	2.185622341	1.45E-05	1.621259466	up	-18.87452305	C17H18O8	371.0682274	0.773116667	C19590	Metabolism of xenobiotics by cytochrome P450(ko00980)	--	--	--	--	HMDB0062427	--
neg_1465	S-(1,2-DICARBOXYETHYL)GLUTATHIONE	51.15041185	25.43516611	34.64619086	13.69201488	2.684864958	4.853149156	2.754905505	4.22E-08	6.621183899	1.091316277	7.456695124	0.277220363	15.10290721	8.107972229	205.3578573	200.7814977	112.80454	92.91076827	3761.136981	3875.079142	3835.287593	4165.372945	4350.889178	3733.099249	2.261329151	0.062487553	1.487473953	unchanged	-5.124790412	0.03257142	1.460925133	down	5.22310732	2.09E-08	1.663186234	up	-5.351550196	C14H21N3O10S	468.1260566	0.773116667	--	--	--	--	--	--	HMDB0257378	--
neg_1470	Bathocuproine disulfonate	40.5458773	85.38868506	101.7618677	34.53761475	78.83461151	68.28839169	16.32447307	4.22E-08	31.76006687	10.08672813	10.46115138	8.61369521	84.45370246	7.574571933	124.3336816	118.7487872	56.68285617	40.91856988	4467.699467	4388.892891	2643.40393	2695.956408	3173.776385	2640.237641	0.08004796	0.860829758	0.113596649	unchanged	-2.485873419	0.023595427	1.574139695	down	5.531167263	0.000251433	1.599909068	up	-0.322432501	C26H20N2O6S2	519.0688342	0.773116667	--	--	--	--	--	--	HMDB0248880	--
neg_1471	UDP-L-Ara4N	4.22E-08	4.22E-08	4.834341867	4.22E-08	4.22E-08	4.22E-08	4.22E-08	4.22E-08	4.22E-08	4.22E-08	4.22E-08	4.22E-08	4.22E-08	4.22E-08	4.22E-08	4.22E-08	4.22E-08	0.087115097	261.9085678	308.1773318	282.7323652	244.2231747	250.7692709	222.0895111	-5.794249507	0.371249862	0.77971309	unchanged	-18.39358484	0.363217468	0.592480807	unchanged	14.1373871	4.39E-06	1.655344938	up	-32.40239876	C14H23N3O15P2	534.0358266	0.773116667	C16153	Amino sugar and nucleotide sugar metabolism(ko00520);;Metabolic pathways(ko01100);;Biosynthesis of nucleotide sugars(ko01250)	--	--	--	--	--	--
neg_1472	CDP-ribitol	4.22E-08	4.22E-08	0.018607871	4.22E-08	0.300378902	5.234180917	4.22E-08	4.22E-08	4.22E-08	4.22E-08	4.22E-08	4.22E-08	0.101578001	4.22E-08	4.22E-08	0.09912679	4.22E-08	4.22E-08	840.708469	901.2317828	775.4379084	687.4058702	514.0773478	421.8843779	-4.79016282	0.34878528	0.766847006	unchanged	-19.59766296	0.174727601	1.111865378	unchanged	14.33252673	0.000286858	1.585405807	up	-38.28223863	C14H25N3O15P2	536.0482535	0.773116667	C00789	Pentose and glucuronate interconversions(ko00040);;Mannose type O-glycan biosynthesis(ko00515);;Metabolic pathways(ko01100)	--	--	--	--	--	--
neg_1475	ADP-5-ethyl-4-methylthiazole-2-carboxylate	4.22E-08	4.22E-08	5.051045106	9.708878154	2.606029889	0.92244811	4.22E-08	9.430877123	0.316778171	4.22E-08	6.881318749	1.208158427	44.41260489	1.494163223	33.80381011	25.66152049	20.94605172	18.11487655	530.4454289	581.8886983	241.3914308	277.041545	384.6846238	316.0503433	2.981399801	0.015566336	1.786530883	up	-3.01744506	0.015193786	1.725774747	down	4.01278713	0.001291675	1.524277301	up	25.62295094	C17H22N6O12P2S	617.0391048	0.773116667	C20784	Thiamine metabolism(ko00730);;Metabolic pathways(ko01100);;Biosynthesis of cofactors(ko01240)	--	--	--	--	--	--
neg_1482	Methyl glycinate	341.6169743	354.6597848	322.3616446	265.6889833	323.8895383	329.1383956	118.5642165	122.6827979	132.4034291	114.4625932	110.7249178	108.6061557	234.4383423	140.5861622	236.3817582	288.9262128	241.4949429	233.8305236	1620.156018	1582.693064	1499.496735	1446.346872	1636.725192	1403.291628	-0.493966788	0.003478313	1.916706832	down	-0.959433707	0.002120578	1.944556096	down	2.739740471	6.16E-09	1.665432218	up	-7.198207478	C3H7NO2	88.03976105	0.773116667	--	--	--	--	--	--	HMDB0254591	--
neg_1485	Cefazolin	4.22E-08	4.22E-08	4.22E-08	4.22E-08	4.22E-08	4.22E-08	4.22E-08	4.22E-08	4.22E-08	4.22E-08	4.22E-08	4.22E-08	4.22E-08	4.22E-08	4.22E-08	4.22E-08	4.22E-08	4.22E-08	1918.820904	1510.252626	2341.613434	1823.813084	2609.326563	1906.307717	0	1	0	unchanged	0	1	0	unchanged	35.47844203	5.64E-05	1.612447053	up	-2.432352182	C14H14N8O4S3	967.0716702	0.773116667	C06880	Bile secretion(ko04976)	--	--	--	--	HMDB0015422	25953-19-9
neg_1486	DL-Propargylglycine	50.65464183	51.92857983	54.91163999	33.72285982	51.36438713	42.56660845	11.30414797	4.22E-08	17.78472172	10.95494218	13.82777242	10.1665683	34.06684498	19.06458835	42.30196749	50.73992659	43.53203265	35.22549873	301.662461	297.144747	338.5683986	307.2507818	318.0116756	270.5976761	-0.34223294	0.100447774	1.219098888	unchanged	-1.812478007	0.000813427	1.885273675	down	3.026838811	2.11E-08	1.654978653	up	-6.649696895	C5H7NO2	112.0396503	0.780383333	--	--	--	--	--	--	HMDB0251529	--
neg_1487	L-Aspartic Acid	31.8952712	34.7974318	26.22565341	16.74233141	27.34827684	35.96284076	4.22E-08	4.22E-08	4.22E-08	4.22E-08	4.22E-08	4.22E-08	7.590042686	7.917386355	9.713289043	18.77909422	12.01882287	16.97973998	169.7765013	147.4483438	153.7181532	155.9595138	155.6323841	139.7344598	-1.244600639	0.001077897	2.041099465	down	-28.10430723	0.001483909	1.95278878	down	3.659251905	6.78E-09	1.66694652	up	-6.707679491	C4H7NO4	132.0293389	0.780383333	C00049	Arginine biosynthesis(ko00220);;Alanine, aspartate and glutamate metabolism(ko00250);;Glycine, serine and threonine metabolism(ko00260);;Monobactam biosynthesis(ko00261);;Cysteine and methionine metabolism(ko00270);;Lysine biosynthesis(ko00300);;Histidine metabolism(ko00340);;beta-Alanine metabolism(ko00410);;D-Amino acid metabolism(ko00470);;Nicotinate and nicotinamide metabolism(ko00760);;Panto…	--	--	--	--	HMDB0000191	56-84-8
neg_1488	2-Hydroxyparaconate	1281.281415	1925.052429	1559.216915	1008.397149	2279.354816	1524.496495	2537.038813	544.4475816	605.2513011	488.641519	456.7661381	621.5971662	1217.603599	766.5048883	689.3665076	700.0489338	683.6402238	580.9706039	2054.794553	2418.686305	2232.286252	2677.045753	2026.180403	1344.366231	-1.046149456	0.004808475	1.950714381	down	0.179800761	0.777107327	0.11742823	unchanged	1.459260691	0.000261782	1.50598693	up	-6.670166499	C5H6O5	191.0187522	0.780383333	C21632	C5-Branched dibasic acid metabolism(ko00660);;Metabolic pathways(ko01100)	--	--	--	--	--	--
neg_1504	dTDP-4-amino-2,4-dideoxy-beta-L-xylose	11.55025104	4.22E-08	4.22E-08	10.25220413	4.22E-08	4.22E-08	4.22E-08	4.22E-08	4.22E-08	4.22E-08	4.22E-08	4.22E-08	4.22E-08	4.22E-08	5.795170517	6.236378445	1.494955741	4.22E-08	390.3938137	378.5427071	109.5737348	144.8745245	86.97146719	93.22194544	-0.688701513	0.611558194	0.332532885	unchanged	-25.67223198	0.122449515	1.100063473	unchanged	6.475396959	0.019738677	1.259771001	up	-18.86139069	C15H25N3O13P2	562.074711	0.780383333	C21354	Polyketide sugar unit biosynthesis(ko00523)	--	--	--	--	--	--
neg_1510	D-Glycerate	4575.032048	5049.982237	5009.219615	4312.219902	4914.037148	5586.534571	4109.788456	3821.682143	3712.613595	3244.416215	3529.792274	3341.608504	5488.921523	3639.331156	4754.650707	4885.701321	4451.724977	4861.406401	4697.356257	4566.092979	3900.212988	4808.287138	5453.17078	4425.910157	-0.068489784	0.477313421	0.598096027	unchanged	-0.367960124	0.006347197	1.780660743	down	-0.011901431	0.908139336	0.049207284	unchanged	7.587221893	C3H6O4	151.025616	0.79495	C00258	Pentose phosphate pathway(ko00030);;Glycine, serine and threonine metabolism(ko00260);;Glycerolipid metabolism(ko00561);;Glyoxylate and dicarboxylate metabolism(ko00630);;Metabolic pathways(ko01100);;Carbon metabolism(ko01200)	--	--	--	--	HMDB0000139	473-81-4
neg_1512	Mesaconate	21.48042067	12.43547661	11.5685278	6.443285491	20.56732149	7.421355134	30.30000096	5.036561428	5.21452408	4.22E-08	5.061812208	3.627871331	21.35277434	4.22E-08	23.3509691	23.61859317	16.25240878	16.14380082	341.4763768	349.7586926	316.7173714	338.0673417	350.5699057	308.0725985	0.333766095	0.457190925	0.601621523	unchanged	-1.032404136	0.169155455	1.016747111	unchanged	4.314957945	8.02E-10	1.66860073	up	-2.946781877	C5H6O4	129.0189491	0.79495	C01732	Glyoxylate and dicarboxylate metabolism(ko00630);;C5-Branched dibasic acid metabolism(ko00660);;Metabolic pathways(ko01100);;Carbon metabolism(ko01200)	--	--	--	--	HMDB0000749	498-24-8
neg_1513	Urocanate	2.082576011	3.4680247	4.22E-08	4.22E-08	2.800256891	4.410922222	4.035958142	11.40964637	7.202653337	1.473465235	3.196083121	4.22E-08	4.22E-08	1.818688459	4.22E-08	1.510758458	2.693828628	1.249258758	4.22E-08	4.22E-08	1.347465224	4.22E-08	4.22E-08	4.22E-08	-0.81129944	0.317536443	0.762309236	unchanged	1.909311515	0.108006188	1.11246181	unchanged	-2.432209948	0.079216195	0.914772891	unchanged	-9.982552801	C6H6N2O2	137.034273	0.79495	C00785	Histidine metabolism(ko00340);;Metabolic pathways(ko01100)	--	--	--	--	HMDB0000301	3465-72-3
neg_1514	2,4-Diamino-6-hydroxypyrimidine	24.5550187	38.45265985	41.85238171	30.8249193	20.43213359	28.06580184	33.45228485	16.20238099	19.34411979	25.91413725	17.19241813	17.18112378	28.0418236	27.01718846	38.5691034	35.79495758	42.96709551	43.43550253	460.6190686	419.1266557	482.6965813	468.8750745	490.1593878	476.8371225	0.228727233	0.261986055	0.85168963	unchanged	-0.739295229	0.005021893	1.618768309	down	3.696619421	2.70E-08	1.663841694	up	1.004445961	C4H6N4O	147.0289553	0.79495	--	--	--	--	--	--	HMDB0002128	1956/6/4
neg_1515	NAPQI	3.232778427	11.73149517	17.0629542	7.352408167	15.13251008	12.9374063	4.22E-08	9.164491316	5.470187747	4.607951283	8.869314522	3.719568874	25.21202671	4.22E-08	14.6684129	27.57703495	14.06176138	21.59760384	33.42171699	33.80593447	48.9332252	28.41394195	32.088454	23.75776601	0.612399183	0.234896251	0.901400261	unchanged	-1.695752283	0.032676911	1.510942691	down	0.958754004	0.013244135	1.146695616	up	2.037920748	C8H7NO2	148.0407058	0.78765	--	--	--	--	--	--	HMDB0060946	--
neg_1520	5-(2'-Formylethyl)-4,6-dihydroxypicolinate	23.72556067	30.17003003	20.15539172	10.83104141	33.20766452	32.00457364	12.02728692	10.84784538	5.326538343	6.680263849	11.5397708	8.483287175	23.04090659	4.22E-08	23.26417362	23.18283998	18.69565306	15.61638109	30.38865143	39.89291767	27.27437147	34.35703027	43.89850568	28.94566746	-0.532063015	0.160332749	1.065836884	unchanged	-0.918796566	0.079368466	1.315008822	unchanged	0.980107979	0.004861051	1.261057086	up	-2.536746045	C9H9NO5	246.0169383	0.79495	C05654	Tryptophan metabolism(ko00380)	--	--	--	--	HMDB0031727	15879-93-3
neg_1523	5-Thymidylic acid	181.2312248	235.9842236	210.9439746	254.4221283	228.8029066	156.5877491	33.0182729	79.75956771	47.33602685	26.79708984	36.91347969	40.66086927	236.7543426	49.72060509	297.2364822	287.620311	273.0144634	315.5065911	2530.740432	2551.521954	2359.487191	2394.076065	2721.510533	2261.023091	0.203299779	0.482461729	0.584342541	unchanged	-2.464563422	0.003807879	1.867474783	down	3.34349091	1.81E-09	1.663193733	up	-4.708708435	C10H15N2O8P	321.0478092	0.78765	--	--	--	--	--	--	HMDB0001227	365-07-1
neg_1524	(S)-a-Amino-2,5-dihydro-5-oxo-4-isoxazolepropanoic acid N2-glucoside	710.7675123	927.2785458	934.3616793	751.960067	988.1387601	1083.464953	754.8699872	588.02746	839.0101687	615.2819245	641.7923559	361.970285	935.6453087	535.159816	732.6563782	805.3411085	701.1522238	787.9084682	1047.453654	899.4089628	917.1688431	1007.285286	1090.534094	1009.351487	-0.262642917	0.08872483	1.295613851	unchanged	-0.242878941	0.206951946	0.922984807	unchanged	0.408781637	0.004330422	1.316253977	up	-6.168567431	C12H18N2O9	333.0918928	0.79495	--	--	--	--	--	--	HMDB0029404	29790-46-3
neg_1526	6,7-Dimethyl-8-(1-D-ribityl)lumazine	32.18835267	45.17526036	39.36334078	23.52405129	27.04466421	37.54454121	4.22E-08	1.227109547	4.22E-08	7.94047738	4.22E-08	2.132939211	12.3196312	17.38275115	143.2230417	155.4404991	105.3765252	32.07171318	5848.747791	6385.218708	6520.925205	6581.259563	6579.039852	5387.364297	1.185255553	0.162780674	1.156434551	unchanged	-5.365292635	0.035500716	1.452731411	down	6.323376155	4.99E-07	1.659776633	up	9.786353452	C13H18N4O6	347.1004937	0.79495	--	--	--	--	--	--	HMDB0003826	2535-20-8
neg_154	P1,P4-Bis(5'-uridyl) tetraphosphate	142.4492381	178.9677497	183.6188146	126.2451428	144.7944313	172.595301	114.3606334	122.4613522	109.654721	87.86866101	76.7755119	128.0884134	277.7833297	78.18661665	214.866155	186.4359361	186.7470574	224.8859451	99.34488577	126.654474	48.68605038	128.3591102	80.48335621	130.4251029	0.301178472	0.246080851	0.883535851	unchanged	-0.870797445	0.020858729	1.634472867	down	-0.928957658	0.017234056	1.15516135	down	4.520632024	C18H26N4O23P4	824.9668022	0.535166667	C06198	Pyrimidine metabolism(ko00240);;Metabolic pathways(ko01100)	--	--	--	--	HMDB0006796	--
neg_1540	bisorganyltrisulfane	4.22E-08	4.22E-08	4.22E-08	4.22E-08	4.22E-08	4.22E-08	4.22E-08	4.22E-08	4.22E-08	4.22E-08	4.22E-08	4.22E-08	4.22E-08	3.863627291	10.84591799	10.49141314	16.95081938	1.240730342	45.0758358	24.51802633	7.524249767	33.75722686	1.557224103	3.055889378	27.35388886	0.0435689	1.626580994	up	-27.35388886	0.0435689	1.399914221	down	1.412230718	0.17292402	0.755513678	unchanged	-7.360789185	C20H32N6O12S3-2	643.1120158	0.79495	--	--	--	--	--	--	HMDB0304276	--
neg_1549	thio-m-Toluthioamide	5.289157202	27.42871336	25.15554598	12.5728176	24.33001196	30.11314589	18.00320606	4.22E-08	11.04996596	10.36913574	9.811700798	4.22E-08	15.39742491	4.53854541	6.002398234	11.57638843	10.63708395	3.691893884	24.88462512	20.7048843	4.438536153	15.76063006	10.30734508	11.36584725	-1.268409382	0.026854898	1.657692231	down	-0.074514445	0.901935694	0.146457032	unchanged	0.754484507	0.133627263	0.828239694	unchanged	19.36588618	C8H9NS	150.041219	0.80225	--	--	--	--	--	--	--	--
neg_1553	2-Amino-2,3,6,7-tetrahydro-1H-pteridin-4-one	176.4916016	187.6756159	172.8087246	138.860518	145.3084973	158.8949914	40.60268721	28.27942291	36.8240836	33.77728279	28.31339501	20.60737633	77.7554299	61.01435866	89.99095518	94.10460658	92.89156688	98.63015492	268.0128651	274.5347967	276.5395641	281.401877	291.1521938	253.8415764	-0.929986174	1.82E-05	2.280716075	down	-1.449022892	4.46E-05	2.065876815	down	1.677584721	3.48E-10	1.655383496	up	-1.080232386	C6H9N5O	188.0551973	0.80225	--	--	--	--	--	--	HMDB0255369	--
neg_1555	L-Sorbose	119.7622583	85.13237191	99.12694747	63.63892384	102.1541632	82.8112182	73.70271974	69.75178533	151.9368861	69.85078806	68.02688618	38.77627331	77.21851453	88.76956383	66.54354138	98.68890119	87.87684563	86.00753699	79.14650916	76.75566075	75.03853895	96.0769348	81.0577819	66.52861308	-0.129720087	0.408191713	0.638249901	unchanged	-0.097657614	0.745521578	0.171806685	unchanged	-0.08985867	0.417015654	0.409758941	unchanged	8.027459649	C6H12O6	201.0395014	0.80225	C00247	Fructose and mannose metabolism(ko00051);;Metabolic pathways(ko01100)	--	--	--	--	HMDB0001266	470-15-5
neg_1559	O-Succinyl-L-homoserine	28.97254021	10.0013159	10.48496715	9.345805409	14.51089795	12.0694613	4.22E-08	9.270835683	14.15595973	3.728833519	8.363217519	4.22E-08	10.44893812	6.211941523	9.552073073	10.34543792	11.48889223	10.81139442	60.7714811	63.81794914	59.76669217	91.58136463	74.89613736	68.23238729	-0.536727321	0.211628877	0.954451277	unchanged	-0.72867039	0.160166429	0.989469259	unchanged	2.83185049	4.97E-05	1.613829173	up	-0.069029204	C8H13NO6	240.0489398	0.80225	C01118	Cysteine and methionine metabolism(ko00270);;Sulfur metabolism(ko00920);;Metabolic pathways(ko01100);;Biosynthesis of amino acids(ko01230)	--	--	--	--	HMDB0255868	--
neg_1561	(R)-5-Phosphomevalonate	147.4130408	130.242862	127.0651847	125.1269068	182.9654727	106.7575952	133.0518315	160.4012916	203.5350561	81.23631973	106.2091366	40.25934038	239.6309953	128.4071259	152.3053282	149.3266282	96.09252833	118.4003352	221.3304484	177.5695911	128.2859072	111.4925222	140.8038672	108.8941201	0.10944322	0.652102667	0.324620423	unchanged	-0.286942355	0.414627033	0.68396998	unchanged	0.006858892	0.979794208	0.058168019	unchanged	-8.718107263	C6H13O7P	263.0073026	0.80225	C01107	Terpenoid backbone biosynthesis(ko00900);;Metabolic pathways(ko01100)	--	--	--	--	HMDB0001343	73566-35-5
neg_1565	5-Fluorodeoxyuridine	773.8986808	617.9797349	590.9187089	465.4422398	506.7821695	639.3289926	469.2159461	329.6623215	340.5145491	318.6544655	383.9484558	337.1487388	515.9639379	509.3328334	494.6704082	461.7231784	396.6985846	421.2363825	290.5894958	301.8680503	239.8994601	386.8091328	270.1600472	291.6091899	-0.360497346	0.029831352	1.607466857	down	-0.361471914	0.007132482	1.691943769	down	-0.652598597	0.00013517	1.473146889	down	1.26541307	C9H11FN2O5	281.0349124	0.80225	C11736	Drug metabolism - other enzymes(ko00983)	--	--	--	--	HMDB0014467	50-91-9
neg_1566	Guanosine	813.5493644	1303.006475	1204.161921	1097.445641	1286.276112	1532.217034	835.3566065	615.77947	742.1760421	671.5643439	791.7048966	502.1105595	1297.020127	598.4487913	864.8864983	852.366477	811.5448049	789.9182592	1089.592162	1034.459809	730.6551583	1019.102932	693.5955229	1106.846226	-0.472881544	0.032590062	1.552106747	down	-0.326311947	0.139706697	1.149299169	unchanged	0.121988417	0.539711221	0.362064646	unchanged	-5.288781521	C10H13N5O5	282.0828949	0.80225	C00387	Purine metabolism(ko00230);;Metabolic pathways(ko01100);;Nucleotide metabolism(ko01232);;ABC transporters(ko02010)	--	--	--	--	HMDB0000133	118-00-3
neg_1567	(S)-DNPA	149.217257	139.0255753	152.1062934	125.8581267	123.1494781	130.8537939	30.34500173	43.20404704	47.16165927	31.75726396	41.1099882	32.22573483	88.8432089	62.07125413	131.0965084	152.3170749	121.3006611	112.4322985	667.3207287	681.8094406	695.1624	683.3926951	685.4941377	647.8122551	-0.296014403	0.115828373	1.192546134	unchanged	-1.564910758	0.001989407	1.911220537	down	2.603780306	5.99E-10	1.663805696	up	-19.88927582	C16H14O5	285.0711571	0.80225	C12434	Metabolic pathways(ko01100)	--	--	--	--	--	--
neg_1572	N-(1-Deoxy-1-fructosyl)phenylalanine	76.33848957	87.53403699	95.33725837	54.71772207	88.01472779	119.4004537	47.67969629	56.38951859	59.7116026	40.45737575	51.58186715	19.23912365	72.35231237	42.40272362	70.5842327	98.25395022	98.80189174	56.9131827	235.1757092	194.4158625	188.4982936	214.6533695	277.2799584	226.1830738	-0.24699826	0.304258734	0.793537493	unchanged	-0.675491661	0.034604421	1.413250677	down	1.60483709	6.72E-06	1.583504214	up	1.196624049	C15H21NO7	372.1025338	0.80225	--	--	--	--	--	--	HMDB0037846	87251-83-0
neg_1575	Protoviolaceinic acid	59.8382639	97.48740326	89.12030313	71.37130029	115.561158	62.66776157	35.84689934	27.34771087	57.51130834	31.22972551	35.07427881	4.211247247	54.3337841	9.179417057	40.07264582	48.40661543	54.81718884	24.5707714	185.1960473	189.1726885	177.9066723	229.9505209	144.8963144	224.2404115	-1.100207664	0.003743584	1.890936742	down	-0.275024548	0.527827072	0.492827682	unchanged	2.315003617	6.52E-06	1.597506477	up	42.49806832	C21H15N3O3	356.1192415	0.80225	C21134	Metabolic pathways(ko01100)	--	--	--	--	--	--
neg_1576	5-formamido-1-(5-phospho-D-ribosyl)imidazole-4-carboxamide(2-)	338.1326365	394.2804344	369.108749	334.4605043	349.8254842	377.5210102	198.0787631	219.2384118	208.2236205	196.9669573	230.7721433	182.2628147	241.0277574	215.4657757	309.7424126	333.7539016	317.3870569	316.7876165	715.5223518	539.6682812	602.1065981	595.1496465	564.002823	588.4604799	-0.319012193	0.013338782	1.742412383	down	-0.489095891	0.006851174	1.702458361	down	1.05572254	2.69E-06	1.59562291	up	-6.18604706	C10H15N4O9P	365.0481238	0.80225	--	--	--	--	--	--	HMDB0062708	--
neg_1586	7,8-Dihydroxykynurenate	42.92603238	62.01833343	73.4146221	35.9231236	91.10696809	81.78481845	52.11878507	59.05932381	42.67830998	40.45211567	36.05237525	7.135699359	116.1260462	17.55485276	76.90608542	64.52410726	43.93105314	33.63809344	165.5640289	98.92717718	51.00552683	28.64065204	59.27436044	53.76266223	-0.134620955	0.742256359	0.309472704	unchanged	-0.570453824	0.270850637	0.928714711	unchanged	0.374383905	0.499523286	0.403029175	unchanged	-3.338753745	C10H7NO5	441.0560923	0.80225	C01111	Tryptophan metabolism(ko00380)	--	--	--	--	--	--
neg_1590	GDP	4.22E-08	4.22E-08	4.22E-08	4.22E-08	4.22E-08	4.22E-08	4.22E-08	4.22E-08	4.22E-08	4.22E-08	4.22E-08	4.22E-08	4.22E-08	4.22E-08	4.22E-08	4.22E-08	4.22E-08	4.22E-08	178.9769201	271.92195	196.9006299	279.6307903	175.9623267	172.8938209	0	1	0	unchanged	0	1	0	unchanged	32.23225122	0.000135112	1.601963389	up	14.85867568	C10H15N5O11P2	488.0291152	0.80225	C00035	Purine metabolism(ko00230);;Metabolic pathways(ko01100);;Nucleotide metabolism(ko01232);;Ras signaling pathway(ko04014);;Rap1 signaling pathway(ko04015);;Autophagy - animal(ko04140);;Endocytosis(ko04144)	--	--	--	--	HMDB0001201	146-91-8
neg_1593	Arabinosylhypoxanthine	22.56458232	92.49200437	68.25956538	83.27721039	101.5595877	207.0197009	30.7043113	32.36120466	27.60613256	21.06256105	39.26399602	12.57650124	69.60963405	3.943587082	64.6898193	75.31375418	57.33969388	85.83714288	484.9634424	117.8583292	270.939887	149.3625069	231.5820151	310.1890405	-0.689147845	0.228004496	0.953546164	unchanged	-1.124897548	0.040451847	1.437707349	down	2.133146925	0.012373233	1.283442388	up	-6.837983914	C10H12N4O5	535.1505963	0.80225	--	--	--	--	--	--	HMDB0003040	7013-16-3
neg_1594	5-(3'-Carboxy-3'-oxopropyl)-4,6-dihydroxypicolinate	4.22E-08	4.22E-08	4.22E-08	4.22E-08	4.22E-08	4.22E-08	4.22E-08	4.22E-08	4.22E-08	4.22E-08	4.22E-08	4.22E-08	7.594505392	4.22E-08	4.22E-08	4.22E-08	4.22E-08	4.22E-08	95.45271823	151.636976	70.61747455	193.6527359	91.50617672	76.74711359	24.83947083	0.363217468	0.69418735	unchanged	-24.83947083	0.363217468	0.828098806	unchanged	6.483614004	0.002410676	1.463407466	up	-6.040559843	C10H9NO7	555.070925	0.80225	C05656	Tryptophan metabolism(ko00380)	--	--	--	--	--	--
neg_1600	3-Methyluridine	11.60516783	16.67967017	16.56272926	10.20635099	11.39246393	10.50261192	12.54220989	13.76856747	14.3365614	11.95742755	11.85151395	7.323108297	9.073221586	7.305341066	20.45153315	11.39019138	9.888702139	14.61691344	36.27500822	65.42276261	77.09015058	50.61865788	15.14053218	60.04902166	-0.081433168	0.766710591	0.261757916	unchanged	-0.018899666	0.94455186	0.003885829	unchanged	2.066356422	0.007289088	1.314849832	up	-6.165216362	C10H14N2O6	257.0763186	0.809566667	--	--	--	--	--	--	HMDB0004813	2140-69-4
neg_1609	Inosine 5'-tetraphosphate	17.20388859	83.81826658	56.58119973	114.6101369	111.6182658	91.00621175	37.70055312	106.64523	100.5220286	88.12111774	65.30970873	50.95575555	527.8697961	31.36313945	563.7188295	538.4860765	490.0173139	571.1929388	4212.587533	4046.135413	4408.084415	3419.689292	4231.75545	3799.092409	2.519503318	0.006563066	1.984203009	up	-2.599406006	0.006452964	1.819439294	down	3.146988636	2.53E-08	1.652395947	up	-3.832178634	C10H16N4O17P4	632.9420413	0.824116667	C03614	Purine metabolism(ko00230);;Metabolic pathways(ko01100)	--	--	--	--	--	--
neg_1610	Methylphosphonate	80.93835001	61.34690553	29.16219424	148.0096364	161.2210661	138.9024054	167.1709449	247.1132477	146.7315346	67.73871392	172.4747264	98.94457619	274.3295554	22.59500884	178.2893581	123.7476356	61.52309755	96.06916509	190.0531991	174.3263739	40.73699355	39.08185026	34.0341805	37.10280169	0.288150845	0.607704389	0.400042874	unchanged	0.250760767	0.605863776	0.204547809	unchanged	-0.553931022	0.420317095	0.398511696	unchanged	-15.63216257	CH5O3P	130.9655313	0.83135	C20396	Phosphonate and phosphinate metabolism(ko00440);;Metabolic pathways(ko01100)	--	--	--	--	HMDB0240714	--
neg_1623	(Z)-Phenylacetaldehyde oxime	677.1151075	623.8591814	651.247368	461.4514864	592.4136854	623.7229086	411.1908323	423.4815286	344.6705581	270.9904004	286.3712462	336.154345	870.5490496	400.3381745	677.8646907	756.0201915	621.2204246	704.9107872	1943.42054	1773.26827	1617.44123	1617.289198	1833.570454	1463.136608	0.151209251	0.379230039	0.673264391	unchanged	-0.959481258	0.00259748	1.921486963	down	1.346185075	8.47E-07	1.614159392	up	-5.592451702	C8H9NO	180.0658614	0.874616667	C16075	Metabolic pathways(ko01100)	--	--	--	--	--	--
neg_1630	2-Amino-9-[(2R,4S,5R)-5-(hydroperoxymethyl)-4-hydroxyoxolan-2-yl]-1H-purin-6-one	892.9254732	1329.421805	1175.569413	977.7912294	1466.902215	1550.164139	855.8657674	525.7685454	732.0967877	573.6267216	553.7803242	409.1044096	1432.614553	463.8150103	617.1735686	748.8462667	673.8760113	561.651524	1356.851046	1163.279404	644.8437341	1262.428354	951.6214079	1231.215576	-0.716839601	0.02353645	1.629293592	down	-0.30128393	0.396376879	0.756890211	unchanged	0.555426286	0.078240711	0.923684949	unchanged	-5.84821707	C10H13N5O5	282.0827365	0.881816667	--	--	--	--	--	--	HMDB0257980	--
neg_1631	1-(5'-Phosphoribosyl)-5-formamido-4-imidazolecarboxamide	195.5913999	92.33895453	72.49104765	96.04643837	137.964281	179.5708296	6.695309415	4.22E-08	6.519588933	18.58234008	6.38500624	4.22E-08	36.01872021	51.29459323	46.68018681	66.01603429	99.44644855	83.6363151	508.332708	289.2282665	371.0867871	448.3138588	536.2330702	515.4632177	-1.014647045	0.023796509	1.597734398	down	-3.326718195	0.001503962	1.885068791	down	2.800350453	0.000125627	1.586181766	up	-6.101745361	C10H15N4O9P	365.0481547	0.881816667	C04734	Purine metabolism(ko00230);;Metabolic pathways(ko01100)	--	--	--	--	HMDB0001439	13018-54-7
neg_1632	Inosine	7702.40078	9336.515987	9223.273254	8464.978406	10974.73194	12770.60442	7408.313054	6463.909464	6769.046962	5771.455554	6120.246094	4860.036082	10658.12785	4832.621385	8507.129321	9850.448813	8770.931669	8771.179733	27355.39849	16114.40268	17683.21233	17639.71861	22743.89095	19867.99696	-0.186258423	0.312827142	0.795291986	unchanged	-0.45873147	0.035384035	1.494145268	down	1.240251449	0.000415655	1.502734868	up	-4.692207495	C10H12N4O5	267.0722352	0.889016667	C00294	Purine metabolism(ko00230);;Metabolic pathways(ko01100);;Nucleotide metabolism(ko01232);;ABC transporters(ko02010)	--	--	--	--	HMDB0000195	58-63-9
neg_1638	2-Pyrone-4,6-dicarboxylate	153.1272544	272.6258473	289.2952778	248.8293937	505.8663526	638.9534558	164.4079798	140.6891834	190.0080275	136.6401673	169.1550885	73.2487153	439.909367	16.58389223	254.8834235	346.728149	315.8320528	302.3685341	1189.740955	580.4704569	704.7361255	657.4675525	950.6106593	762.1776627	-0.331067178	0.464600781	0.588282809	unchanged	-0.939333646	0.070914605	1.345587409	unchanged	1.531272206	0.001077312	1.416545149	up	3.018109882	C7H4O6	413.0008892	0.953816667	C03671	Metabolic pathways(ko01100)	--	--	--	--	--	--
neg_1658	Sulfite	4098.123272	4891.640469	5357.659749	5426.872013	4689.272426	4960.683945	5447.080956	5652.787356	5792.853449	5208.115479	5198.089702	4977.607325	4804.121921	4580.075839	5345.7366	5460.344622	4556.726021	4967.591503	5024.293774	5152.782357	5221.42612	4749.033258	4393.901232	4587.860813	0.014166056	0.851892165	0.13004528	unchanged	0.119313885	0.060105378	1.250350765	unchanged	-0.028700879	0.646691842	0.25459792	unchanged	15.04380966	H2O3S	102.9483659	1.526433333	C00094	Cysteine and methionine metabolism(ko00270);;Taurine and hypotaurine metabolism(ko00430);;Sulfur metabolism(ko00920);;Metabolic pathways(ko01100)	--	--	--	--	HMDB0000240	14265-45-3
neg_1671	Dephospho-CoA	4.22E-08	4.22E-08	4.22E-08	4.22E-08	4.22E-08	4.22E-08	4.22E-08	4.22E-08	4.22E-08	4.22E-08	4.22E-08	4.22E-08	4.22E-08	4.22E-08	4.22E-08	4.22E-08	4.22E-08	12.74467531	5887.55784	3430.75441	3565.976375	1744.348998	2231.45467	4462.016919	25.58633752	0.363217468	0.734056761	unchanged	-25.58633752	0.363217468	0.592480807	unchanged	10.7082398	0.002173064	1.487865548	up	-7.828224447	C21H35N7O13P2S	686.1362229	1.827216667	C00882	Pantothenate and CoA biosynthesis(ko00770);;Metabolic pathways(ko01100);;Biosynthesis of cofactors(ko01240)	LMFA07050315	Fatty Acyls [FA]	Fatty esters [FA07]	Fatty acyl CoAs [FA0705]	HMDB0001373	3633-59-8
neg_1673	N1-(5-Phospho-alpha-D-ribosyl)-5,6-dimethylbenzimidazole	2625.451827	2337.177089	2780.650774	1790.59516	1449.627711	1911.110239	794.7660321	589.7548854	829.600768	634.1098461	763.8681998	717.0911841	2106.768272	1346.152476	2052.909002	2360.600252	1528.767081	2000.811004	1515.322829	1462.411753	1236.559341	1367.779428	1743.483655	1974.372998	-0.178239902	0.365787643	0.726000327	unchanged	-1.396359221	0.000455697	2.056302261	down	-0.293236788	0.100386042	0.828881653	unchanged	2.762403438	C14H19N2O7P	357.0867004	1.884683333	C04778	Porphyrin metabolism(ko00860);;Metabolic pathways(ko01100);;Biosynthesis of cofactors(ko01240)	--	--	--	--	HMDB0003882	--
neg_1677	Pantothenic Acid	266.2536672	121.3114944	120.7939597	112.1935512	151.2384152	121.6107832	83.54588551	69.61081452	46.05447917	46.14462968	20.42123465	70.3695855	303.577069	320.0453031	246.3090095	354.2813553	260.1298519	283.2119611	3315.556828	3119.555899	3174.813892	3312.629829	3358.150727	3095.321057	0.984373559	0.000786311	2.088196487	up	-2.394592153	1.42E-06	2.17587134	down	3.454446227	7.82E-10	1.671297622	up	-5.640237628	C9H17NO5	218.1021604	1.91345	C00864	beta-Alanine metabolism(ko00410);;Pantothenate and CoA biosynthesis(ko00770);;Metabolic pathways(ko01100);;Biosynthesis of cofactors(ko01240);;Vitamin digestion and absorption(ko04977)	--	--	--	--	HMDB0000210	79-83-4
neg_1681	Prednisone	708.3443661	712.8809035	338.1230055	258.7297473	292.8982558	267.5096898	503.8758789	339.4709495	365.9223354	308.7514649	286.7376048	248.8825216	597.2634276	204.30159	429.4880348	265.6833951	316.8529506	273.4589694	325.70409	284.1047838	192.8807467	203.1210647	244.4777731	248.9372459	-0.305060159	0.464272739	0.587790485	unchanged	-0.023280203	0.937476083	0.198338556	unchanged	-0.477246442	0.163323674	0.740179109	unchanged	-6.379125682	C21H26O5	403.1739419	9.998266667	C07370	--	LMST02030180	Sterol Lipids [ST]	Steroids [ST02]	C21 steroids (gluco/mineralocorticoids, progestogins) and derivatives [ST0203]	HMDB0014773	1953/3/2
neg_1682	Lariciresinol	23544.00015	24422.10616	12006.83799	10540.88333	10698.88685	10267.38344	17847.8103	13096.33908	13577.67471	11025.76932	10894.34274	9845.475678	19044.21838	7886.71103	13999.415	9320.290738	10469.80333	9680.85296	12148.86372	10413.03848	7555.495963	7826.518434	8390.683159	8702.861646	-0.377856016	0.309823881	0.80309923	unchanged	0.115843124	0.644479792	0.188273621	unchanged	-0.355187967	0.206180135	0.662098526	unchanged	44.59878919	C20H24O6	405.1715539	9.998266667	C10646	Metabolic pathways(ko01100)	--	--	--	--	HMDB0253982	--
neg_1687	Phenylalanyl-prolyl-arginine nitrile	2508.795875	3021.931062	3291.176146	3237.766916	2882.210949	2816.421082	3322.780667	3625.254487	3272.790804	2823.428893	2803.712324	2756.117113	3028.838314	3019.28813	3490.925251	3047.43104	2798.336625	2866.932161	3223.486692	3069.632976	3108.979715	2867.346783	2905.736665	3125.546544	0.039541274	0.605783399	0.368661967	unchanged	0.027584463	0.746587114	0.168253971	unchanged	0.00386623	0.944425007	0.020001706	unchanged	-2.879873596	C20H29N7O2	398.229847	10.00553333	--	--	--	--	--	--	HMDB0256435	--
neg_1688	(16R,17R)-3-Cyclopentyloxy-17-ethynyl-13-methyl-7,8,9,11,12,14,15,16-octahydro-6H-cyclopenta[a]phenanthrene-16,17-diol	626.7106992	745.5197942	1337.047545	642.0848478	501.4283088	169.9481828	304.5280773	583.1277786	541.0492752	888.6443855	717.6710803	754.3060396	603.1612687	337.7833713	817.2623714	442.2770503	1081.42543	338.1471658	395.3654202	735.604695	870.6915784	518.6061165	309.0427014	366.4649187	-0.152165996	0.74173409	0.278296684	unchanged	0.065929227	0.852023606	0.151411118	unchanged	-0.179846245	0.652494052	0.297137431	unchanged	-4.441144195	C25H32O3	415.2028575	10.00553333	--	--	--	--	--	--	HMDB0242295	--
neg_1691	PC(22:2(13Z,16Z)/22:6(4Z,7Z,10Z,13Z,16Z,19Z))	1343.074711	48.95428808	7225.411611	749.7622159	9400.342037	1334.132814	8.702695126	217.8521336	453.984062	3299.887463	791.9334032	1025.599208	77.33605329	106.4187479	539.1173066	527.9753493	1071.35122	629.9605448	218.5555796	485.0545143	1034.653048	827.0144525	744.2187992	1298.550262	-2.767473474	0.135584498	1.220915702	unchanged	0.973774589	0.391335502	0.718080277	unchanged	0.64238479	0.232998582	0.572154306	unchanged	2.812245692	C52H88NO8P	906.6019138	10.00553333	--	--	LMGP01012065	Glycerophospholipids [GP]	Glycerophosphocholines [GP01]	Diacylglycerophosphocholines [GP0101]	HMDB0008616	--
neg_1695	Loganin	15.89351312	25.09354485	5.700272088	18.01070176	8.786182917	14.49579595	19.28577731	12.76226355	22.29692957	10.08275139	26.70580456	34.19206212	37.31426	17.52430524	28.25427926	18.05979349	10.4633285	12.39884206	16.96268845	18.86436726	10.68786926	14.56836357	20.12611759	10.93265811	0.495264721	0.264206172	0.842002813	unchanged	0.015168606	0.969356153	0.061684722	unchanged	-0.428580579	0.277834497	0.58169358	unchanged	0.084323233	C17H26O10	411.1272977	10.02006667	C01433	Metabolic pathways(ko01100)	LMPR0102070001	Prenol Lipids [PR]	Isoprenoids [PR01]	C10 isoprenoids (monoterpenes) [PR0102]	HMDB0247827	--
neg_1696	(5alpha,17beta)-3-Oxoandrostan-17-yl undecanoate	71255.00455	165751.8721	255958.1499	231426.5886	196353.6977	193273.6817	544804.0019	282245.1595	209990.7356	206162.4076	213563.1725	209791.9959	325300.7785	419944.9467	220712.3767	200189.9663	208749.652	213257.2232	278152.8887	315819.2803	207605.8331	210513.9953	201634.9787	216785.1907	0.51157784	0.111531347	1.140117398	unchanged	0.0695194	0.846888863	0.050353142	unchanged	-0.150819903	0.541780025	0.28568188	unchanged	4.399270518	C30H50O3	479.3526798	10.02006667	--	--	--	--	--	--	HMDB0243500	--
neg_1697	Flurandrenolide	107.441927	94.41950717	4.22E-08	4.22E-08	4.22E-08	5.320356301	34.68623326	9.116470384	16.24529382	4.22E-08	21.0913596	17.02701003	19.26654239	4.22E-08	13.91380255	3.290121446	4.499947365	4.22E-08	69.32520911	71.24076533	1.720871464	10.17232094	17.29472468	20.48686231	-2.338242839	0.248282782	0.916380419	unchanged	1.260646361	0.132906671	0.933626427	unchanged	2.215171967	0.104789123	0.918653271	unchanged	-2.360707544	C24H33FO6	481.2232901	10.02006667	--	--	--	--	--	--	HMDB0014984	1524-88-5
neg_1713	6',7'-Dihydroxybergamottin	216.5297495	292.2241686	78.70728813	80.60734127	70.18884173	75.48847201	207.2765038	86.08459433	94.34132058	97.6921691	103.4331636	97.84175217	254.0346078	119.8770964	103.4158637	58.444663	79.84386781	86.91438393	69.94408493	98.86754838	66.31029702	80.68592001	68.63028815	87.6735109	-0.212017476	0.70973387	0.322715957	unchanged	-0.032944933	0.940241544	0.203312203	unchanged	-0.573432743	0.241592003	0.625933462	unchanged	-4.752106943	C21H24O6	371.1482435	10.02733333	C22156	--	--	--	--	--	HMDB0039066	71339-34-9
neg_1714	(R)-Heraclenol 2'-(3-methylbutanoate)	932.8847082	1141.985097	794.7041927	763.195315	789.848449	728.5359753	1202.374365	753.613139	989.57873	740.7860936	851.8093881	746.2578789	1164.029761	743.2378583	1057.747856	778.0814638	827.5532013	812.9906868	734.5505976	715.1060758	616.045703	636.8471225	670.8655523	736.1201465	0.063686565	0.690269295	0.282739983	unchanged	-0.026837139	0.875369532	0.205922835	unchanged	-0.389606934	0.027633946	1.133860349	down	6.451571895	C21H24O7	423.1431095	10.02733333	--	--	--	--	--	--	HMDB0039059	--
neg_1715	[(8R,9S,13S,14S,17S)-17-Hydroxy-13-methyl-6,7,8,9,11,12,14,15,16,17-decahydrocyclopenta[a]phenanthren-3-yl] 3-cyclopentylpropanoate	12051.00647	11599.00973	13191.07767	9520.359635	11734.58123	8746.677039	10932.08516	12065.47952	11213.36849	10959.59922	9956.139144	6610.439603	13935.94596	11828.44687	13108.50521	11055.54455	10935.51546	10928.47877	11823.19537	10136.98438	9871.560563	9430.0565	10081.81497	10727.19402	0.103061603	0.36089555	0.657996602	unchanged	-0.21769389	0.110500539	1.172178158	unchanged	-0.209916992	0.029879574	1.048400927	down	-3.593813086	C26H36O3	441.2494527	10.02733333	--	--	--	--	--	--	HMDB0257965	--
neg_1717	Methyl 2-(10-heptadecenyl)-6-hydroxybenzoate	37128.90911	29256.79589	40675.62551	26597.13547	34415.25464	24740.39462	30533.55846	34321.78628	28054.39959	29668.1009	27249.72529	17138.72528	37081.72876	33878.18272	32998.40122	30549.15214	27637.224	30804.41929	40132.48369	36096.9298	31861.41709	29898.3254	29084.77807	34330.29144	0.001009705	0.993978456	0.043121335	unchanged	-0.208663469	0.149335373	1.09571671	unchanged	0.061873576	0.528755316	0.391452071	unchanged	0.22166801	C25H40O3	409.272499	10.02733333	--	--	--	--	--	--	HMDB0038523	111047-31-5
neg_1719	Testosterone enanthate	330.5896344	191.8198042	295.5645526	283.3862226	232.4580782	168.3632613	231.3664489	276.5211289	179.0739524	198.5084502	227.2468124	111.4800908	294.8181466	320.2835424	249.0464665	236.7935724	228.9464447	220.4575997	221.5230082	257.3236442	189.5777167	191.2838063	107.6020464	140.4319573	0.045530827	0.799238952	0.200499817	unchanged	-0.340754414	0.085411076	1.259692422	unchanged	-0.484967873	0.024432665	1.055539216	down	2.522290762	C26H40O3	421.2734226	10.03446667	C08157	--	LMST02020075	Sterol Lipids [ST]	Steroids [ST02]	C19 steroids (androgens) and derivatives [ST0202]	HMDB0005814	315-37-7
neg_1720	(6beta,7alpha,12beta,13beta)-7-Hydroxy-11,16-dioxo-8,14-apianadien-22,6-olide	246.4496038	259.007809	161.6054965	179.0168552	142.5161505	121.8298825	187.1093208	207.0594696	192.4680142	188.524523	163.8713068	146.2451187	266.2124646	169.9836789	286.8512457	183.670383	199.3116358	158.341558	192.3171629	219.0878142	152.8278635	164.5325575	141.6606203	143.8088401	0.187306822	0.434391468	0.607451706	unchanged	-0.220355496	0.24636008	0.923948056	unchanged	-0.318028047	0.134903708	0.78753265	unchanged	-3.24503254	C23H28O5	429.1906301	10.03446667	--	--	--	--	--	--	HMDB0031380	403613-16-1
neg_1721	Risperidone	4783.411697	5281.227349	2830.285858	2925.311072	2560.44313	2470.184767	4683.840314	3759.695951	3677.386539	3087.35511	3034.379661	2885.444465	4934.850132	3288.682844	4219.382396	3106.281094	2902.055959	2832.811046	3589.838766	3790.267844	2990.713204	2893.445784	2744.748929	3043.596767	0.029666454	0.908176641	0.075390645	unchanged	-0.010610437	0.954189618	0.186629065	unchanged	-0.159784868	0.364196075	0.477382432	unchanged	3.761660657	C23H27FN4O2	431.1880152	10.03446667	--	--	--	--	--	--	HMDB0005020	106266-06-2
neg_1730	5	29.15767488	10.06667067	387.3663736	402.9124686	318.2780642	361.4124122	484.0612067	288.9189806	314.0797867	294.394661	340.4051388	394.4727836	41.51888828	261.1566573	397.9696643	346.0149838	300.8457357	315.8735776	296.9070722	363.6374747	281.0422348	293.8129813	330.391612	379.7091993	0.140339414	0.781750489	0.23346087	unchanged	0.347448985	0.237419788	0.935936003	unchanged	0.226024043	0.411755957	0.4274802	unchanged	-3.094301032	C34H52O5	561.3544705	10.02733333	--	--	--	--	--	--	HMDB0302501	--
neg_1733	6b-Hydroxymethandienone	813.5229988	858.6876635	14.71278195	1478.811281	68.01922411	1634.078487	70.39141478	94.46607752	51.59128289	26.34582294	15.03312461	23.97590917	63.06139141	101.8290298	445.2141613	41.4602861	21.14693043	4.568580435	41.64160495	39.64490173	53.09353467	14.17703261	225.9567537	4.22E-08	-2.8454544	0.053128355	1.469302871	unchanged	-1.265062997	0.381028421	0.638925525	unchanged	-0.854734216	0.525935502	0.393192841	unchanged	9.810422371	C20H28O3	677.4120966	10.03446667	--	--	--	--	--	--	HMDB0005832	33526-41-9
neg_1741	1,4-Dihydro-2-methylbenzoicacid	19901.92908	24122.23424	19139.97345	20820.19357	17924.20678	18210.98968	23145.7883	21117.58142	24538.2957	20586.79543	20066.25683	19509.96901	23701.36345	21193.40929	27981.92324	22950.18906	19988.58858	20078.62711	18025.29856	19642.99058	19649.43482	19621.72788	18570.43393	18391.11874	0.178012132	0.121356747	1.15003281	unchanged	-0.07550675	0.451772847	0.558807108	unchanged	-0.254702359	0.029876475	1.163524349	down	1.448283845	C22H28O5	393.1688809	10.04886667	--	--	--	--	--	--	HMDB0247383	--
neg_1743	Biliverdin	2797.729072	3284.198516	3384.495426	3062.66036	2799.703911	2792.045017	2628.903053	3330.975159	4848.346216	3445.93833	2676.846309	3094.843525	4060.382789	2403.527345	3388.412821	3123.736942	2672.759899	2425.437647	2968.377479	2552.587194	2490.870431	3071.1417	3240.308209	2317.68942	-0.003712844	0.979070892	0.067438915	unchanged	0.147927289	0.460848772	0.495925978	unchanged	-0.119196462	0.454060253	0.410734119	unchanged	22.65121475	C33H34N4O6	581.253747	10.04886667	C00500	Porphyrin metabolism(ko00860);;Metabolic pathways(ko01100)	--	--	--	--	HMDB0001008	114-25-0
neg_1744	Valienone	7853.909902	8633.987597	6762.445661	7140.252637	6334.309408	6320.166945	8387.629485	8312.034777	6712.194013	6489.390272	6924.163452	6264.232962	8807.300109	7615.215522	8575.241666	6750.477727	7751.374425	6487.395636	7305.440683	7938.501359	7192.586962	7328.730522	6945.877261	6856.585931	0.095378159	0.380405901	0.667484417	unchanged	-0.093885034	0.391111152	0.759105197	unchanged	-0.077966539	0.362394773	0.511836331	unchanged	-16.22087596	C7H10O5	393.0982031	10.056	C17696	Metabolic pathways(ko01100)	--	--	--	--	--	--
neg_1745	(9Z)-Hexadecenoic acid	4.22E-08	4.22E-08	30.15792174	1.095152009	4.22E-08	4.22E-08	4.22E-08	4.22E-08	15.23685029	6.865772293	4.22E-08	4.22E-08	4.22E-08	4.22E-08	4.22E-08	4.22E-08	4.22E-08	4.22E-08	9.905557726	4.22E-08	4.22E-08	4.22E-08	4.22E-08	4.22E-08	-26.88044097	0.344634234	0.819396233	unchanged	26.38066045	0.210935485	1.011319907	unchanged	25.22275302	0.363217468	0.551206023	unchanged	11.63300202	C16H30O2	553.4532781	10.056	C08362	Fatty acid biosynthesis(ko00061);;Metabolic pathways(ko01100)	--	--	--	--	HMDB0003229	373-49-9
neg_1747	Dihydrotestosterone	4.22E-08	0.72538678	4.22E-08	4.22E-08	4.22E-08	4.22E-08	0.069960934	0.307011124	4.22E-08	4.22E-08	4.22E-08	4.22E-08	4.22E-08	4.22E-08	4.22E-08	4.22E-08	4.22E-08	4.22E-08	0.026455524	4.22E-08	0.024767299	4.22E-08	4.22E-08	4.22E-08	-21.45133756	0.363217468	0.75884665	unchanged	20.50704493	0.265714273	0.719368391	unchanged	17.62745012	0.174977468	0.750852187	unchanged	28.62300903	C19H30O2	639.4796256	10.056	C03917	Steroid hormone biosynthesis(ko00140);;Pathways in cancer(ko05200);;Prostate cancer(ko05215)	--	--	--	--	HMDB0002961	521-18-6
neg_1754	Xanthoxin	46.69574382	25.19738457	53.22810359	51.51900398	79.36568374	54.54378861	69.59199261	60.42715972	36.40748868	55.990223	52.88624933	81.89616014	36.48286048	53.49076992	62.63385762	50.80236423	24.87918751	38.89305884	42.80949673	57.73792695	43.7757199	56.73974009	80.12679162	76.89856703	-0.217000863	0.441898721	0.603859434	unchanged	0.418905797	0.105352112	1.080752633	unchanged	0.4224918	0.107605194	0.801982256	unchanged	-0.86073266	C15H22O3	559.3272095	10.08493333	C13453	Metabolic pathways(ko01100)	--	--	--	--	HMDB0014693	298-81-7
neg_1757	L-Pyrrolysine	97.89762731	114.5274182	97.47226535	98.04616178	80.8174311	102.7338619	121.6639926	129.3366478	123.4994119	106.4764541	54.47042879	68.83040436	99.90249783	71.96168529	110.8855957	99.54879634	81.18844436	73.58909614	94.41805999	102.2719787	84.78227221	57.77322497	82.96138079	92.44796115	-0.139238837	0.282871791	0.844135826	unchanged	0.170084277	0.462114203	0.475528384	unchanged	-0.061521264	0.689801901	0.216506427	unchanged	42.15983145	C12H21N3O3	569.351949	10.0922	C16138	Lysine biosynthesis(ko00300);;Aminoacyl-tRNA biosynthesis(ko00970);;Metabolic pathways(ko01100);;Protein digestion and absorption(ko04974)	--	--	--	--	--	--
neg_1775	prednisolone	123457.7321	133052.426	118965.1945	111832.404	112585.0907	109037.4646	167977.5564	131693.991	128278.1286	107664.1362	110914.3615	105284.0446	123323.9918	67553.25738	125871.7583	101157.271	95070.27986	111559.7158	205726.651	168549.4002	124222.4393	129201.7006	151623.747	154466.1193	-0.182858449	0.185783711	1.052743161	unchanged	0.267586994	0.135566506	0.93947847	unchanged	0.580312859	0.007130128	1.260045484	up	13.32941083	C21H28O5	381.173143	10.12813333	C07369	--	LMST02030179	Sterol Lipids [ST]	Steroids [ST02]	C21 steroids (gluco/mineralocorticoids, progestogins) and derivatives [ST0203]	HMDB0014998	50-24-8
neg_1777	11-Dehydrocorticosterone	6307.55418	6815.547984	6113.723746	5824.256464	5869.93325	5716.846535	8639.162592	6861.59018	6660.642798	5589.108202	5808.398272	5503.10691	6311.713921	3823.516001	6433.529409	5346.025228	4996.802512	5820.161901	10502.16649	8612.222836	6402.425581	6625.66637	7733.118351	7800.820768	-0.163038349	0.174387781	1.078780709	unchanged	0.255075456	0.123812399	0.970240041	unchanged	0.542585228	0.008140592	1.2583984	up	22.60050965	C21H28O4	379.1759397	10.12813333	C05490	Steroid hormone biosynthesis(ko00140)	LMST02030192	Sterol Lipids [ST]	Steroids [ST02]	C21 steroids (gluco/mineralocorticoids, progestogins) and derivatives [ST0203]	HMDB0004029	72-23-1
neg_1784	2'-N-Acetylparomamine	59.95855009	78.33230468	74.60254673	50.56192359	50.3375479	56.70980301	83.22814723	88.45272432	89.96427705	66.1905057	45.17291496	55.3890111	57.49535132	44.94519902	63.90633487	59.15307174	58.01092457	56.12445263	159.5125411	102.7937398	61.2226767	59.17577275	99.66296332	86.98849293	-0.125497404	0.382344971	0.726905655	unchanged	0.334963773	0.114855769	1.091434457	unchanged	0.74534492	0.050589151	1.083470409	unchanged	-3.002730511	C14H27N3O8	400.1481196	10.12813333	C17582	Neomycin, kanamycin and gentamicin biosynthesis(ko00524)	--	--	--	--	--	--
neg_1785	3-(5-(4-(1H-Imidazol-1-yl)phenyl)-1-(4-carbamoyl-2-methylphenyl)-1H-pyrrol-2-yl)propanoic acid	1269.87548	1348.743933	1370.648014	1269.048077	1290.930713	1241.47537	1883.399018	1383.580086	1487.694199	1181.912191	1282.823603	1223.21679	1147.257516	610.8007383	1287.175611	1122.437836	1009.885534	1307.76383	2621.707477	2005.926425	1385.551377	1468.742653	1910.233581	1892.138465	-0.26457896	0.091933371	1.337505329	unchanged	0.380513787	0.052510297	1.24184541	unchanged	0.79906702	0.005008422	1.319960486	up	-0.540270193	C24H22N4O3	449.158359	10.12813333	--	--	--	--	--	--	HMDB0255305	--
neg_1793	beta-hydroxyprednisolone	481.7823748	553.2391718	399.5269846	405.7012036	343.911796	356.6701031	591.8260763	491.6193628	437.268267	357.3340112	400.4865043	380.0408707	484.5897702	308.8015773	474.4781635	434.9566991	355.8363264	372.981574	541.9007902	526.8698133	398.5065005	438.3692234	468.4299867	453.8354999	-0.063368685	0.684439275	0.330587111	unchanged	0.128721121	0.427133244	0.440007175	unchanged	0.217805037	0.100759506	0.855830117	unchanged	-4.655923319	C21H28O6	411.1723152	10.13526667	--	--	--	--	--	--	HMDB0249133	--
neg_1795	[(3S,4S,5S,6R)-3,4,5-Trihydroxy-6-(hydroxymethyl)oxan-2-yl] octadec-9-enoate	4997.719766	3527.517456	3391.352546	2730.951067	2830.224129	2933.457364	2731.949065	4051.01421	4613.605134	4121.657985	3523.570925	3745.327771	2925.546223	1340.761456	4398.710091	4196.703256	3343.729278	3603.958313	13570.91022	12363.16994	13898.22082	12921.80542	15083.36752	11928.84997	-0.04317677	0.863347085	0.102201483	unchanged	0.202033109	0.368331094	0.695695609	unchanged	2.00959398	2.71E-08	1.631355225	up	3.438052109	C24H44O7	479.2796326	10.13526667	--	--	--	--	--	--	HMDB0260228	--
neg_1802	Hypromellosum	1532.198991	1620.306157	994.3061701	1103.251122	810.710734	803.5902806	1458.938578	1033.293053	1403.994015	960.232728	944.4602274	869.8786754	1221.1066	503.6678525	1224.638898	1045.620679	631.0382853	920.1539098	1789.945959	1733.074098	1140.172842	1218.741012	1331.598933	1243.518216	-0.307619479	0.275437143	0.840424486	unchanged	0.266352735	0.272135485	0.714817914	unchanged	0.608648225	0.01631806	1.151607194	up	3.019972307	C32H60O19	783.3445411	10.13526667	--	--	--	--	--	--	HMDB0256007	--
neg_1804	Reduced riboflavin	1027.601685	1110.534118	583.0907525	552.5409756	539.4392191	498.5121518	1148.238741	642.9010275	958.5435635	588.2645523	643.7780334	653.3866961	780.7211429	171.672988	741.4885107	663.0908637	425.9069821	660.5558073	1474.760427	1337.775945	697.1913374	739.9759387	1037.973024	983.9277205	-0.324414139	0.347763227	0.728733008	unchanged	0.428755404	0.165012065	0.907234159	unchanged	0.864985572	0.015400864	1.177404042	up	-1.04382573	C17H22N4O6	801.3052823	10.13526667	C01007	Riboflavin metabolism(ko00740);;Metabolic pathways(ko01100)	--	--	--	--	HMDB0001557	101652-10-2
neg_1807	3-Hydroxykynurenamine	55.46959669	64.69395992	68.34529165	63.98078402	61.24062337	56.66704348	76.96158658	50.1144951	74.40352666	58.55641025	55.14620373	58.20305547	45.85180987	7.680077555	67.81978128	40.50642441	31.16052938	45.06539501	134.8872692	95.32788161	55.82121772	52.02386316	82.23796094	60.31412944	-0.637602802	0.040511142	1.583484814	down	0.649194268	0.040985781	1.367012419	up	1.013402861	0.027945988	1.100269242	up	-11.51473703	C9H12N2O2	419.1894589	10.16408333	C05636	Tryptophan metabolism(ko00380)	--	--	--	--	HMDB0060281	--
neg_1810	6alpha-Hydroxy-castasterone	3.834542175	5.076042876	1.671841467	2.315392711	2.314079314	4.968202215	10.0063143	5.82703553	1.994689181	4.760769696	2.203965344	1.135626771	1.176556929	6.277009494	3.553675013	1.863829404	0.704654766	0.770221773	8.510337626	7.785436983	2.804057963	5.492470611	1.554308789	1.597304796	-0.492290134	0.388560119	0.684300634	unchanged	0.853889984	0.264465168	0.747314305	unchanged	0.951528231	0.181836446	0.731549229	unchanged	-4.155878623	C28H50O5	501.3332878	10.17765	--	--	--	--	--	--	HMDB0304235	--
neg_1813	Ametantrone	428.2150209	382.8954195	469.2538417	400.542499	414.262089	368.1423356	629.0935086	563.3582191	575.3878638	474.3337573	445.7110665	371.9310772	523.1651734	425.0285	526.7214922	446.9584293	371.5905242	458.4182969	954.0339322	794.3640805	535.8444955	537.3727259	649.3993177	676.679517	0.159819923	0.126994518	1.114632218	unchanged	0.153025834	0.295381557	0.671080438	unchanged	0.591890659	0.014723891	1.251506039	up	6.81132347	C22H28N4O4	457.212066	10.2206	--	--	--	--	--	--	HMDB0249621	--
neg_1822	10Z-Nonadecenoic acid	45.81497004	63.53600197	66.98511328	92.08091696	60.46093093	89.85624384	82.58388214	124.2728806	139.0796013	103.4176714	91.56608951	92.31097226	59.11321003	65.51154213	92.55507171	87.71348696	93.28143959	80.36939955	73.05510883	83.39337154	74.31777936	57.86246766	54.4432969	67.26674529	0.192617357	0.314737953	0.81147683	unchanged	0.404080074	0.039868127	1.416699251	up	-0.221836563	0.156164519	0.749725489	unchanged	-8.76238515	C19H36O2	295.2616579	10.29225	--	--	LMFA01030362	Fatty Acyls [FA]	Fatty Acids and Conjugates [FA01]	Unsaturated fatty acids [FA0103]	HMDB0013622	73033-09-7
neg_1835	Carnocin U I49	865.4681738	1054.331163	1055.582834	1051.495654	1108.075031	1074.548893	1487.262068	1340.498368	1490.27838	1226.971442	1209.700904	1151.884067	1125.983729	1287.003322	1208.367118	1094.763528	1025.798396	1157.77507	1652.3218	1285.089938	1131.734813	1113.461299	1112.554281	1277.561108	0.152054276	0.047788229	1.378657892	up	0.196524782	0.042435772	1.35048846	up	0.134280417	0.264612586	0.652753075	unchanged	-9.071855088	C22H26N2O	369.1708829	10.34936667	--	--	--	--	--	--	HMDB0038223	142540-01-0
neg_1837	2-[(4-Hydroxycyclohexyl)amino]-4-(3,6,6-trimethyl-4-oxo-5,7-dihydroindazol-1-yl)benzamide	0.383500841	0.591905752	4.22E-08	0.636320651	0.428041659	0.983655258	3.810635609	1.952461813	6.039898509	1.304569109	1.091802489	1.590728527	2.484809809	2.876895652	1.488217533	1.253412279	4.22E-08	0.97994451	4.22E-08	2.351107387	4.22E-08	1.264590399	1.823209319	1.904331405	1.587029914	0.064551993	1.391774647	unchanged	0.797734717	0.249263506	0.814382569	unchanged	-0.306796849	0.635156035	0.234597798	unchanged	-1.581095894	C23H30N4O3	455.2293451	10.34936667	--	--	--	--	--	--	HMDB0250037	--
neg_1838	Cinobufotalin	210.2958252	203.4568893	195.91202	193.9371137	209.8295889	187.6969762	318.3261937	228.3168486	380.3049136	289.2636978	288.4793502	237.410027	264.0064566	278.2110447	252.3162044	236.7770692	195.3235193	239.8928384	235.590382	271.077716	210.6124941	189.9816232	221.2557399	218.6243307	0.288013365	0.011133974	1.8139924	up	0.248424531	0.112858461	1.141773929	unchanged	-0.122501526	0.245452561	0.566816828	unchanged	4.443985351	C26H34O7	457.2252134	10.34936667	C16932	--	LMST01130034	Sterol Lipids [ST]	Sterols [ST01]	Bufanolides and derivatives [ST0113]	HMDB0250267	--
neg_1866	11-Keto-.beta.-boswellic acid	11.33307107	7.431847481	1.701695598	3.738896695	3.734256101	1.070500384	10.36786928	8.15878775	2.644772854	1.812024234	2.362482156	2.350533968	5.397182425	6.889859091	3.46322194	3.501386144	3.464712682	0.739848458	7.38665982	5.888346007	1.663826654	1.705874246	0.957694883	4.22E-08	-0.306593619	0.621353378	0.370909558	unchanged	0.239732154	0.692954821	0.152854571	unchanged	-0.414197689	0.526906776	0.294898004	unchanged	24.61145162	C30H46O4	515.3493886	10.43501667	--	--	--	--	--	--	--	--
neg_1879	3beta-Hydroxypregn-5-en-20-one sulfate	905.5743507	1019.809751	919.4032322	867.0353572	815.422735	851.6955501	995.3071973	1045.279842	894.1651945	925.9113234	890.4846673	866.3510192	940.8027252	942.3497066	930.5909935	882.4866945	810.66309	858.2688202	968.6217557	997.4823279	981.5042492	888.8302332	931.5380426	942.9232278	-0.003700417	0.950868726	0.09982583	unchanged	0.066306284	0.269130049	0.657735842	unchanged	0.09009634	0.061266104	0.946138126	unchanged	20.57503257	C21H32O5S	441.2033998	10.47071667	C18044	Steroid hormone biosynthesis(ko00140);;Metabolic pathways(ko01100)	--	--	--	--	HMDB0060382	--
neg_1891	(+-)-Mevalonolactone	51.63832195	52.35945873	51.1120073	54.32726176	38.32671154	50.17949378	52.09313007	48.70894424	54.07802596	64.96442944	47.34877845	52.04705983	54.62811249	46.99327794	49.83948457	48.41391651	47.41438498	59.49052054	47.51416368	46.13706936	55.87365798	52.63070988	58.12521574	51.99231689	0.04216542	0.643783855	0.352291	unchanged	0.057440085	0.538787488	0.497510032	unchanged	0.025605445	0.747485071	0.15503664	unchanged	6.927523632	C6H[3]2H[1]8O3	323.1667763	10.51998333	--	--	--	--	--	--	--	--
neg_1906	2,4-Dodecadienoic acid, 11-methoxy-3,7,11-trimethyl-, 1-methylethyl ester, (2Z,4E,7S)-	4.22E-08	347.8788933	174.3211456	293.9858991	293.6098334	435.1373105	4.22E-08	4.22E-08	8.34077135	4.22E-08	4.22E-08	4.329668113	343.1154793	7.627161569	6.882935404	6.802016199	11.06910355	81.15713019	4.22E-08	4.22E-08	4.22E-08	4.22E-08	4.22E-08	4.22E-08	-1.758371524	0.053570338	1.434076253	unchanged	-5.171562433	0.234300836	1.010591537	unchanged	-30.74947189	0.222996607	0.651958276	unchanged	-6.92372102	C19H34O3	309.2413704	10.5628	--	--	--	--	--	--	HMDB0245466	--
neg_1918	1,2-Ethanediol monoricinoleate	4.22E-08	7.35910361	9.035767705	4.22E-08	4.22E-08	2.694347272	1.630391187	4.22E-08	4.22E-08	2.666216425	4.22E-08	4.22E-08	6.557997594	5.820045359	4.22E-08	4.22E-08	4.22E-08	4.22E-08	4.22E-08	1.928515349	4.22E-08	4.22E-08	4.22E-08	4.22E-08	-0.624974804	0.608359416	0.489051415	unchanged	-1.526513262	0.368640128	0.745268848	unchanged	-2.682220562	0.246836367	0.602528217	unchanged	-5.970125094	C20H38O4	341.2676898	10.5985	--	--	--	--	--	--	HMDB0252073	--
neg_1919	Vitamin K1 epoxide	3.525496729	4.054707999	5.376742052	4.464758755	1.671548751	1.737476931	24.53107291	20.80186001	2.144943916	3.252217345	3.204852746	2.460792071	1.756319067	16.43850258	4.093077728	2.877667749	0.451014405	2.070188168	13.01433625	9.129929694	1.524358423	4.643886529	0.524741619	1.085305068	0.410483257	0.663690015	0.328893315	unchanged	1.026389424	0.354627229	0.587093926	unchanged	0.112036753	0.909171787	0.109962934	unchanged	42.40503525	C31H46O3	501.333872	10.5985	C05849	Ubiquinone and other terpenoid-quinone biosynthesis(ko00130);;Metabolic pathways(ko01100);;Biosynthesis of cofactors(ko01240)	--	--	--	--	HMDB0002972	85955-78-8
neg_1924	Dihomomethionine	527.2120347	722.6893012	588.0504964	612.8581602	551.7519203	599.9275011	748.7518126	647.0406181	859.689903	672.7938266	633.4488464	599.5627319	743.1722823	742.0826322	934.6451752	722.1753468	601.2255745	649.2295686	621.8071675	606.8560352	613.0824871	620.4513354	607.4561163	590.7655632	0.286058139	0.040946683	1.464161221	up	-0.078022281	0.541051437	0.414851041	unchanged	-0.263043646	0.047255325	1.08824376	down	-21.94039347	C7H15NO2S	399.1551318	10.60563333	C17217	2-Oxocarboxylic acid metabolism(ko01210)	--	--	--	--	--	--
neg_1925	Levonorgestrel butyrate	634.2686669	1213.544231	678.7339947	949.8009832	602.5050639	807.7705906	856.7499539	1113.736479	879.3517189	756.8325751	293.2112109	723.6207933	1308.078675	880.8808359	969.5986414	734.2209583	978.9655968	802.2365763	860.0648962	354.1348846	712.2682467	633.640361	895.9724547	832.9387001	0.215523429	0.322547954	0.736135078	unchanged	-0.295375151	0.235036995	0.942584013	unchanged	-0.403713502	0.075669822	0.895569136	unchanged	9.048717823	C25H34O3	403.2289216	10.60563333	--	--	--	--	--	--	HMDB0259613	--
neg_1933	7alpha-Hydroxycholesterol	41616.86332	41589.00923	45300.34712	45302.97603	39322.75728	41143.02867	46181.68719	48402.26658	42117.52874	40236.44985	41172.31139	38748.63979	42736.31796	45285.44355	41835.83143	41037.63828	38261.45356	39966.54081	43178.86288	43399.45073	43555.14559	40505.87243	37292.19516	42172.38063	-0.029529992	0.551296269	0.505700582	unchanged	0.044116441	0.494466419	0.382136316	unchanged	0.005668068	0.909229172	0.085573791	unchanged	-13.89284004	C27H46O2	423.3188588	10.64133333	C03594	Primary bile acid biosynthesis(ko00120);;Metabolic pathways(ko01100)	--	--	--	--	HMDB0001496	566-26-7
neg_1934	Diflucortolone valerate	0.302448068	8.156461526	0.008253801	9.427877969	22.38567783	25.52249238	5.206824941	21.2499828	67.65396012	42.39725099	63.1204964	52.65647493	8.358786775	16.28236336	31.17884048	35.09515685	46.60491932	51.78832309	12.88728278	34.38669722	31.39947094	35.77146915	41.35320651	61.35026852	1.524508448	0.034264152	1.557035409	up	0.414316024	0.410084957	0.732506756	unchanged	0.19794294	0.632175591	0.233426565	unchanged	4.913798863	C27H36F2O5	523.2536336	10.64133333	--	--	--	--	--	--	HMDB0251261	--
neg_1939	15-hydroxyicosanoic acid	19.76907216	60.44197937	37.04657292	42.36889536	52.68281326	78.64613183	75.18395629	36.60309176	75.93524698	50.15890276	21.43105287	16.0171434	30.98200939	120.6781965	31.60058509	16.26924697	18.90762061	29.45667678	85.77305026	32.89861448	17.62958136	37.07248732	12.50372811	16.66439905	-0.23107304	0.702861351	0.338345148	unchanged	0.151433335	0.81784977	0.202601443	unchanged	-0.291505195	0.708410779	0.159070668	unchanged	-7.592842634	C20H40O3	327.287976	10.67006667	--	--	--	--	--	--	HMDB0061665	--
neg_1951	6-Hydroxytryprostatin B	37.75788888	72.42095369	56.83601367	80.19720453	73.13262851	58.97423063	84.71166414	81.04197359	118.4966851	51.39344776	81.6131942	59.02600367	46.05302543	78.7801585	69.31184254	81.95626228	71.21358965	65.29231659	86.77979331	82.27102621	59.46714961	58.06315859	58.52669158	89.31439386	0.121357646	0.511397638	0.539396185	unchanged	0.207049981	0.360356327	0.718352124	unchanged	0.074328895	0.663054998	0.270605415	unchanged	-0.288606193	C21H25N3O3	412.1876886	10.74858333	C20513	Metabolic pathways(ko01100)	--	--	--	--	--	--
neg_1953	9-Hydroxy-12-oxo-10(E),15(Z)-octadecadienoic acid	4.22E-08	439.0974303	283.7450212	905.1553333	1359.957344	88.79075173	67669.20874	29556.34432	4137.039051	337.3132086	304.0961499	603.5860343	95.75559356	374.6891647	4091.867845	4298.655928	475.9842891	254.2164679	28158.73506	1909.425966	9656.575994	1055.728968	5470.226194	498.3778226	1.640301418	0.251545137	0.942074519	unchanged	3.419286898	0.222862614	0.818585592	unchanged	2.285159051	0.213267013	0.70709316	unchanged	-35.33355451	C18H30O4	665.4050998	10.74858333	C21923	alpha-Linolenic acid metabolism(ko00592)	--	--	--	--	--	--
neg_1957	Melleolide H	78.02417566	95.17075791	83.37907528	127.8263582	83.89182938	92.43386245	173.1390723	119.7859277	176.7354109	88.70671142	122.8473089	79.8462889	93.47357192	160.9946849	108.262165	103.9964375	93.97150737	90.34266215	110.0075155	108.440842	91.84688451	72.33404102	73.67258773	121.8096283	0.215452347	0.281355549	0.840244691	unchanged	0.225263096	0.382419043	0.635085545	unchanged	-0.171400696	0.397306822	0.42449925	unchanged	0.118782745	C24H30O7	451.1738722	10.76286667	--	--	--	--	--	--	HMDB0038788	117240-47-8
neg_1963	Biocytin	461.3277242	533.8517516	323.0390512	423.5207159	333.9781357	302.9638867	602.8596518	315.8927399	877.1489823	391.713421	534.98209	326.1685402	422.4653006	857.605267	590.4220454	429.8918109	327.0267951	343.6861927	356.7435564	526.4708137	338.3932373	283.470515	217.3044976	365.1949451	0.320833938	0.308989713	0.793113	unchanged	0.037229246	0.916112691	0.135731513	unchanged	-0.509166104	0.15130851	0.742628785	unchanged	1.511295151	C16H28N4O4S	789.3655806	10.75571667	C05552	Biotin metabolism(ko00780);;Metabolic pathways(ko01100);;Vitamin digestion and absorption(ko04977)	--	--	--	--	HMDB0003134	576-19-2
neg_1964	Leukotriene B4	6463.470073	8561.735317	7468.425297	6740.905172	6751.325922	6076.978127	7765.683765	8502.213937	8289.022211	7130.253324	6727.739246	6046.362767	7643.717139	7170.860246	7224.250504	6867.288933	6453.504263	6226.942146	7495.424577	6526.924037	6621.347239	5959.542087	6656.263488	6709.919682	-0.016428794	0.854915721	0.202518424	unchanged	0.096431865	0.311250277	0.631119577	unchanged	-0.057220786	0.380628021	0.443377352	unchanged	0.962528595	C20H32O4	381.228586	10.78453333	C02165	Arachidonic acid metabolism(ko00590);;Metabolic pathways(ko01100);;PPAR signaling pathway(ko03320);;Neuroactive ligand-receptor interaction(ko04080);;Serotonergic synapse(ko04726);;Inflammatory mediator regulation of TRP channels(ko04750);;Bile secretion(ko04976)	LMFA03020001	Fatty Acyls [FA]	Eicosanoids [FA03]	Leukotrienes [FA0302]	HMDB0001085	71160-24-2
neg_1972	Spirorenone	4523.285652	6090.042486	5490.518247	5066.007077	4853.724534	4798.01532	6480.876164	6020.26928	5451.160942	4529.500624	4582.342448	4546.047653	4914.003865	3260.499999	4159.348767	3920.231438	3691.09993	4556.294434	11630.30761	9182.497561	6823.114944	6527.584949	7828.516738	8453.295229	-0.331072639	0.010632428	1.76432418	down	0.367521227	0.020904384	1.387679529	up	1.041851542	0.001633266	1.476073224	up	1.771523759	C24H28O3	409.2026928	10.85521667	--	--	--	--	--	--	HMDB0258430	--
neg_1989	3alpha,7alpha,26-Trihydroxy-5beta-cholestane	38.49409968	98.60511842	89.58705396	148.5816466	92.6138592	109.3865182	227.0460764	222.6982714	445.6445361	213.7893194	216.0431297	141.3486816	450.1284726	113.4885679	432.8191857	428.465363	288.6175722	474.1737817	787.2056599	705.8911509	517.6877345	343.3457508	460.7047167	748.874246	1.922096362	0.004406588	2.011825049	up	-0.576964313	0.123102745	1.045822933	unchanged	0.70396938	0.034038167	1.059939647	up	-1.74840361	C27H48O3	441.3342783	10.96228333	C05444	Primary bile acid biosynthesis(ko00120);;Metabolic pathways(ko01100)	--	--	--	--	HMDB0012455	15313-69-6
neg_1999	Bisnorcholic acid	2022.425731	2543.696384	2307.198441	1793.913552	1965.171258	1637.462962	2303.006908	2374.937058	2492.81953	2023.13971	1892.93413	1543.959822	2306.632846	2131.411144	2036.71911	2043.948125	1763.566973	1734.210997	2230.408923	1807.659203	1843.228383	1649.844769	1986.58778	1928.602733	-0.030104315	0.801317524	0.258602042	unchanged	0.071930242	0.563665292	0.330938842	unchanged	-0.07013012	0.447309682	0.37495724	unchanged	7.241982699	C22H36O5	425.2572309	10.99796667	--	--	LMST04050005	Sterol Lipids [ST]	Bile acids and derivatives [ST04]	C22 bile acids, alcohols, and derivatives [ST0405]	HMDB0002082	--
neg_2021	DG(14:1(9Z)/16:1(9Z)/0:0)	796.2908965	882.90022	968.7024516	868.3983143	1029.929804	997.3075812	857.4501889	1110.572676	917.8233418	956.0955206	873.3401441	1010.873782	840.8418153	693.315235	944.2468275	1001.654271	981.8136114	953.2723181	1137.809535	1052.15701	974.2144496	869.330626	963.3605323	915.6100165	-0.033805032	0.728909852	0.267748266	unchanged	0.080567164	0.418680623	0.5720582	unchanged	0.126764204	0.210622452	0.66621893	unchanged	-3.595926487	C33H60O5	571.4115473	11.19016667	--	--	--	--	--	--	HMDB0007041	--
neg_2046	Phorone A	272.9979999	574.0050327	261.0525891	434.917927	230.0569132	386.4290857	380.9453545	548.2705124	387.8298934	320.8779534	46.18201137	367.1226373	630.8236542	392.6588331	457.96394	288.6800383	421.7710613	322.8204831	394.5018209	100.7010245	306.5792715	236.1512159	380.9869142	334.5563045	0.21972634	0.436046248	0.579735194	unchanged	-0.293908516	0.377332859	0.742039567	unchanged	-0.520178493	0.086620163	0.870184415	unchanged	8.312865952	C25H34O3	403.2286404	11.22585	--	--	--	--	--	--	HMDB0256461	--
neg_2048	7-Dehydrocholesterol	16.54611977	27.49374281	22.23595956	28.96518843	41.18096125	39.59933644	78.92981419	77.55060932	133.133373	95.53288917	79.09800657	65.58431335	96.99244362	43.36281119	126.3219023	113.3247462	90.03402707	106.2982151	63.22392732	53.01694751	30.42547769	25.43472433	37.20229537	59.26880395	1.711155411	0.001587103	2.117661403	up	-0.12137867	0.623202016	0.298804523	unchanged	-1.101595646	0.005306388	1.287169198	down	-8.09478676	C27H44O	429.3343078	11.22585	C01164	Steroid biosynthesis(ko00100);;Insect hormone biosynthesis(ko00981);;Metabolic pathways(ko01100)	LMST01010069	Sterol Lipids [ST]	Sterols [ST01]	Cholesterol and derivatives [ST0101]	HMDB0000032	434-16-2
neg_2049	25-Hydroxy-24-oxocholecalciferol	468.6620327	338.1594548	355.51196	314.8502238	324.04945	391.3652399	404.6152603	421.8836484	333.9309619	300.8181045	344.5238289	223.342067	325.3776058	375.5093108	336.0695322	289.1530229	265.292006	275.4435095	308.7711933	328.1617202	265.0946952	239.2694042	200.6129149	223.825524	-0.232039425	0.093595238	1.250218434	unchanged	0.12024769	0.450521256	0.453883811	unchanged	-0.253761665	0.088771068	0.83218887	unchanged	-4.65676709	C27H42O3	435.2861337	11.23298333	--	--	LMST03020164	Sterol Lipids [ST]	Secosteroids [ST03]	Vitamin D3 and derivatives [ST0302]	HMDB0245686	--
neg_2057	N-Docosahexaenoyl Tryptophan	416.4889138	438.1882561	269.66937	240.2014924	318.173441	248.3979379	349.6805107	438.3507889	359.9155244	269.8864275	236.972614	184.728096	301.0315371	274.4341005	272.1274209	333.2676851	271.0596608	238.9308238	352.4922197	267.3339157	224.4954491	201.9254454	178.9459937	204.0072173	-0.191687649	0.325672494	0.771810993	unchanged	0.121590584	0.558638966	0.339515591	unchanged	-0.242541666	0.173999546	0.673709914	unchanged	-7.259177187	C33H42N2O3	513.3085332	11.22585	--	--	--	--	--	--	HMDB0242023	--
neg_2075	ent-Copalyl diphosphate	225.3812564	198.1678405	319.9408763	523.8891649	28.60270349	29.53352266	145.0706121	242.6551717	270.1098965	404.899619	40.79035067	14.9368455	209.6943341	210.316498	443.8032643	352.2395551	25.52131628	69.84006739	204.5744483	250.7983416	284.0813286	177.1753726	51.54177098	37.53346428	-0.015429052	0.981841541	0.009349002	unchanged	-0.22960746	0.725808159	0.236816341	unchanged	-0.382917546	0.528607912	0.362344069	unchanged	-10.20190842	C20H36O7P2	945.3762707	11.23298333	C06089	Metabolic pathways(ko01100)	LMPR0104030001	Prenol Lipids [PR]	Isoprenoids [PR01]	C20 isoprenoids (diterpenes) [PR0104]	HMDB0301826	--
neg_2289	Demethylmacrocin	269.9102945	119.6732579	298.155444	403.0819122	375.4749284	290.9746164	252.9724272	399.5966414	218.6315424	301.9105455	358.4300681	236.393101	205.5596103	327.9922883	233.3378206	278.8338935	380.7801878	307.1129038	345.2476117	325.309831	232.2341667	234.9975258	261.3355096	286.4305643	-0.019551287	0.936820819	0.016754939	unchanged	0.028279723	0.887395252	0.109572743	unchanged	-0.040561077	0.810011683	0.089301578	unchanged	46.56005425	C44H73NO17	932.5273742	11.24726667	C02400	Metabolic pathways(ko01100)	--	--	--	--	--	--
neg_2293	Sirolimus	360.8824056	301.4711216	307.5937404	471.5162262	381.1737151	338.3669322	441.1912452	594.9978423	317.7891612	433.6037301	421.8766113	258.8691659	336.2635683	501.9048271	331.7088649	363.6952842	425.9324243	318.244584	422.4145985	363.7635649	290.3779248	260.9421197	237.3882434	319.8631201	0.075907289	0.625759469	0.42949519	unchanged	0.115924849	0.582515285	0.33237254	unchanged	-0.265601946	0.144547478	0.709637681	unchanged	-28.13984129	C51H79NO13	958.5276372	11.24726667	C07909	Longevity regulating pathway(ko04211);;Longevity regulating pathway - worm(ko04212);;Cellular senescence(ko04218)	LMPK06000003	Polyketides [PK]	Polyenes [PK06]	--	HMDB0015015	53123-88-9
neg_2357	PE(22:0/18:3(9,11,15)-OH(13))	196.9444988	90.14084605	83.28673016	287.5131368	169.3063638	76.40956442	126.4648906	105.6375664	111.4319876	197.561266	161.4251885	102.4589648	121.0615609	183.3302816	121.047969	114.6673796	163.7511213	81.93277904	139.889463	143.7806033	55.73453963	82.37739306	89.76295105	106.3620813	-0.201540279	0.614715918	0.342686235	unchanged	0.034806883	0.88460012	0.135865745	unchanged	-0.346756022	0.20142513	0.629334781	unchanged	-7.226582856	C45H84NO9P	812.575214	11.2617	--	--	--	--	--	--	HMDB0283804	--
neg_2413	Neopine	424.3044204	579.2669779	577.6708493	521.9825363	566.0348365	614.8132548	450.1885383	377.6363608	374.7422765	349.5416371	316.6105468	395.8166596	482.1708691	195.7021249	385.7905141	418.015457	337.6180087	486.354167	1072.337827	883.4168664	790.0038778	734.7544688	855.8720942	969.1589649	-0.510311901	0.013321081	1.748602326	down	-0.025958754	0.890599502	0.166957343	unchanged	1.20232647	2.24E-05	1.55914824	up	5.178321523	C18H21NO3	597.3001089	11.26885	C09594	--	--	--	--	--	HMDB0030248	467-14-1
neg_2415	Hydratopyrrhoxanthinol	244.7861571	420.6982944	431.2937715	338.0445567	441.7984842	568.1774834	423.4166844	297.9750014	328.2326843	263.7715184	275.4758123	335.6220085	363.7127658	130.6425423	253.869872	250.5946123	241.4612259	315.1839763	553.9254857	427.7187024	294.5877227	383.8320286	511.9014245	531.8519809	-0.652369782	0.02390243	1.629199461	down	0.307133028	0.15649274	0.892112067	unchanged	0.797651767	0.00469485	1.296411694	up	0.994460871	C37H48O6	623.3150756	11.26885	--	--	LMPR01070871	Prenol Lipids [PR]	Isoprenoids [PR01]	C40 isoprenoids (tetraterpenes) [PR0107]	HMDB0036842	120416-68-4
neg_2458	DG(19:0/22:6(5Z,7Z,10Z,13Z,16Z,19Z)-OH(4)/0:0)	59.35211141	4.753952387	0.006072456	61.96303044	17.71873777	26.87180761	4.22E-08	29.35937435	11.75202353	26.81739528	29.08846946	4.137914623	14.16743366	21.42458651	4.408458177	30.04854774	43.97783778	4.22E-08	15.43161868	4.75069312	4.22E-08	5.072540804	4.22E-08	4.22E-08	-0.581799487	0.481139954	0.475274566	unchanged	-0.172803592	0.808596959	0.196933875	unchanged	-2.174741219	0.081316716	0.905259047	unchanged	-4.803607977	C44H74O6	719.5198524	11.27598333	--	--	--	--	--	--	HMDB0296175	--
neg_2800	2-Phospho-D-glycerate	969.7736261	1101.32891	1122.870682	1131.876795	1088.986703	1116.063567	1183.578928	1693.148207	1073.439721	1088.923963	1130.58369	1132.643519	1099.036231	1144.736031	1073.923837	1028.954968	1076.687456	1144.660839	1206.660865	1190.804097	1151.4239	1099.452836	1040.741051	1031.913952	0.008172106	0.84448157	0.10323317	unchanged	0.152900515	0.26451596	0.723157614	unchanged	0.033221209	0.494002217	0.409840866	unchanged	20.34306424	C3H7O7P	206.9713907	11.48693333	C00631	Glycolysis / Gluconeogenesis(ko00010);;Pentose phosphate pathway(ko00030);;Glycine, serine and threonine metabolism(ko00260);;Glycerolipid metabolism(ko00561);;Glyoxylate and dicarboxylate metabolism(ko00630);;Metabolic pathways(ko01100);;Carbon metabolism(ko01200);;Biosynthesis of amino acids(ko01230);;Glucagon signaling pathway(ko04922);;Central carbon metabolism in cancer(ko05230)	--	--	--	--	HMDB0304085	--
neg_2837	L-3,4-Dihydroxybutan-2-one 4-phosphate	173.7740522	111.4846665	156.6694091	209.7878881	220.241086	183.8748642	127.677232	199.6020328	187.8228184	193.1692626	133.8776881	191.5601228	117.1814662	114.0325193	185.3973278	204.419805	150.0065816	217.0636152	156.0979551	174.4618643	254.0222707	157.8325378	120.7132444	122.059369	-0.095649369	0.650297934	0.309326351	unchanged	0.065099446	0.741965346	0.337809622	unchanged	-0.004261032	0.985962403	0.036874772	unchanged	-11.76549938	C4H9O6P	218.9809109	11.54418333	C15556	Riboflavin metabolism(ko00740);;Metabolic pathways(ko01100);;Biosynthesis of cofactors(ko01240)	--	--	--	--	--	--
neg_2893	Sulfate	19995.41421	10561.85245	13064.48134	13225.75275	14953.63408	13589.38317	8914.059887	13489.51739	12367.69716	12595.871	14739.31834	15554.39317	10431.94729	9736.601139	13725.6296	14217.45019	12483.26596	14566.33951	12329.73192	12786.10539	15271.19895	13941.47743	14195.0269	14376.76696	-0.184087131	0.296857378	0.756314614	unchanged	0.047198879	0.747941802	0.307231468	unchanged	0.141388707	0.208871732	0.625560116	unchanged	-3.341518497	H2O4S	96.95977575	11.93973333	C00059	Purine metabolism(ko00230);;Monobactam biosynthesis(ko00261);;Cysteine and methionine metabolism(ko00270);;Sulfur metabolism(ko00920);;Metabolic pathways(ko01100);;ABC transporters(ko02010)	--	--	--	--	HMDB0001448	14808-79-8
neg_2906	Adenine	160.6678643	108.2887288	117.0578006	134.6740754	129.4590883	108.955869	61.09361884	65.94879275	66.10591084	55.80114038	48.92871864	68.86484467	130.3250973	106.8452429	159.4868522	185.1723888	137.296787	144.1836316	949.268739	982.0682788	958.605961	1012.280403	1014.924976	844.0325141	0.185582236	0.231561837	0.976467496	unchanged	-1.235109167	0.000387401	2.035703545	down	2.738413947	2.37E-08	1.661351707	up	-6.616951868	C5H5N5	134.0463251	2.23625	C00147	Purine metabolism(ko00230);;Metabolic pathways(ko01100);;Nucleotide metabolism(ko01232)	--	--	--	--	HMDB0000034	73-24-5
neg_2928	Oxytetracycline	336.1463841	207.0692122	216.3767477	197.821157	180.8392101	174.7182597	115.5735156	164.2122122	135.3787413	108.2058539	74.19459229	120.3044933	248.3918615	195.8924035	265.0447925	290.8235293	231.2435949	258.5919574	1617.266039	1760.156707	1980.713481	1858.781221	1944.713868	1595.00485	0.182465827	0.31855892	0.818019998	unchanged	-1.053507522	3.16E-05	2.050505372	down	2.851854235	1.47E-06	1.649154407	up	2.749554525	C22H24N2O9	495.1188469	2.301266667	C06624	Metabolic pathways(ko01100)	LMPK07000005	Polyketides [PK]	Linear tetracyclines [PK07]	--	HMDB0014733	79-57-2
neg_2941	Calicheamicin PsAg	1016.463231	1193.451552	1493.930491	1173.06341	1185.401068	1098.594847	1531.315005	1399.552906	1506.810437	1426.120822	1523.262924	1274.963676	1543.912765	1320.236598	1257.686613	1376.566134	1300.785622	1258.822706	1216.165883	1256.805229	1237.544128	1261.119613	1167.717446	1024.892881	0.170281827	0.093539065	1.191706073	unchanged	0.10428079	0.122810324	0.941085065	unchanged	-0.169608963	0.02705045	1.048653451	down	8.712538773	C40H47IN2O15S4	1071.074218	2.315766667	C21340	Metabolic pathways(ko01100)	--	--	--	--	--	--
neg_2942	Guanidinoacetate	362.0725213	417.8491723	466.8159391	454.2370851	409.0975372	423.6672503	477.76569	546.0434393	474.0933343	464.397628	437.4734097	432.0966431	510.4280691	432.8934787	496.842084	476.7128882	409.2554877	423.4438199	468.0914377	467.3211509	414.5567626	442.9569659	441.3520838	416.8871602	0.117940866	0.146625734	1.046131497	unchanged	0.042546038	0.579101423	0.262480141	unchanged	-0.052582307	0.427363212	0.41168725	unchanged	27.42587246	C3H7N3O2	116.0497603	2.323033333	C00581	Glycine, serine and threonine metabolism(ko00260);;Arginine and proline metabolism(ko00330);;Metabolic pathways(ko01100)	--	--	--	--	HMDB0000128	352-97-6
neg_2948	L-Arabinono-1,4-lactone	145.7998334	132.6371129	122.8914866	106.4737626	103.9410844	121.9050299	142.3465696	166.6429774	107.6761391	134.057915	123.264509	125.3168194	128.7111292	152.8266013	130.6665937	122.2784329	104.1373388	128.786376	120.8905821	127.176019	131.7544859	128.0730298	105.4006495	125.9917672	0.06490229	0.549384673	0.444499402	unchanged	0.058755055	0.620799021	0.274858553	unchanged	-0.053857298	0.546937708	0.313926262	unchanged	7.629118863	C5H8O5	169.0129706	2.323033333	C01114	Ascorbate and aldarate metabolism(ko00053);;Metabolic pathways(ko01100)	--	--	--	--	--	--
neg_2949	Hippurate	68416.18774	68130.71173	76967.57692	76586.83568	71912.78229	75262.58254	79382.12823	82903.69576	77931.03238	80430.80446	74796.31812	74668.34982	78140.07904	73438.5996	76324.74708	77750.69292	69204.22973	75415.04555	70957.69549	70773.57096	75677.18395	73193.52406	72814.6813	69093.52582	0.042254832	0.331868296	0.718590854	unchanged	0.062204283	0.111817082	0.998721212	unchanged	-0.058067138	0.107266489	0.838654136	unchanged	-16.0193778	C9H9NO3	200.0300426	2.323033333	C01586	Metabolic pathways(ko01100)	--	--	--	--	HMDB0000714	495-69-2
neg_2970	2-(4-Nitrobenzylidene)malononitrile	603.4785909	640.7230251	858.7551263	751.9249933	852.0495557	796.626366	615.5150379	798.5783977	1036.530543	932.974979	729.3566156	847.3265782	738.4945175	488.0967711	678.9576137	852.6276414	675.2734618	698.6530399	624.7134655	565.002582	686.480084	681.3300204	717.0093264	531.5097278	-0.1241889	0.365407613	0.714722478	unchanged	0.263545954	0.107112412	1.132576151	unchanged	-0.118583535	0.366456697	0.501542847	unchanged	2.533917675	C10H5N3O2	397.0700851	2.315766667	--	--	--	--	--	--	HMDB0245723	--
neg_2971	4-Demethylpremithramycinone	463.5941775	437.0650564	684.4720383	536.1738528	697.0594138	622.8518349	452.7941545	598.3351379	769.7569229	705.6649777	572.3371025	666.577743	518.2403578	334.5116403	558.6888559	733.418749	552.877587	588.5164033	456.3100381	428.8803506	564.331419	509.3588332	573.2526226	427.4425053	-0.066474793	0.717919185	0.283596538	unchanged	0.196384619	0.277739078	0.827416577	unchanged	-0.151053422	0.384488181	0.496481952	unchanged	-10.75808821	C20H16O9	399.0678516	2.315766667	C12382	Metabolic pathways(ko01100)	--	--	--	--	--	--
neg_2972	Indolylmethyl-desulfoglucosinolate	723.5958064	736.8993723	824.8104319	812.6580862	661.1371885	696.222778	934.3706391	883.0794587	739.7472091	762.7573399	748.7522029	769.2045258	851.6403699	780.1792378	773.6883318	757.3764579	705.2740041	747.3924809	763.9374212	776.4550895	741.899637	750.4429137	769.2115755	708.6149735	0.050972607	0.437441096	0.563818152	unchanged	0.067881492	0.366005773	0.491544197	unchanged	-0.033195774	0.45316026	0.380634509	unchanged	12.23306356	C16H20N2O6S	403.0781117	2.323033333	C16517	Tryptophan metabolism(ko00380);;Metabolic pathways(ko01100);;2-Oxocarboxylic acid metabolism(ko01210)	--	--	--	--	--	--
neg_2975	(7R)-7-(4-Carboxybutanamido)cephalosporanate	13726.37974	14142.56095	14981.03569	14627.61036	13597.40377	14105.16261	15583.88566	16122.16369	14670.45375	14453.98595	14091.50121	13942.23043	15838.10209	14841.16673	15045.88938	14648.60322	13247.12836	13976.66826	13994.31165	14065.81118	14282.02244	13919.60249	13901.00938	13549.11671	0.040373329	0.369917966	0.644869676	unchanged	0.020712013	0.686611211	0.141831172	unchanged	-0.06545838	0.140470239	0.793555144	unchanged	5.208514405	C15H18N2O8S	421.0497987	2.323033333	C15666	Penicillin and cephalosporin biosynthesis(ko00311)	--	--	--	--	--	--
neg_2982	5-Fluorodeoxyuridine triphosphate	150.4508011	137.0509021	154.7174555	150.0241739	161.0012978	153.6187309	190.0669176	173.4612907	148.84904	165.5073513	150.1964575	133.7798528	150.475188	177.989132	137.536599	159.2603195	165.2192779	159.1373179	141.1685991	130.7716907	123.4688312	138.3981	178.5666225	137.0678281	0.066461836	0.300790869	0.817936461	unchanged	0.018481258	0.84171684	0.108133938	unchanged	-0.160832144	0.116397652	0.785780541	unchanged	32.75217032	C9H14FN2O14P3	520.9495089	2.315766667	C21751	Drug metabolism - other enzymes(ko00983)	--	--	--	--	--	--
neg_2986	ADP-D-glycero-beta-D-manno-heptose	1883.59675	2192.96291	2239.030081	2059.379732	2216.845507	1982.831311	2394.747895	2406.447038	2157.115152	2105.400005	2581.395735	2073.290774	2454.775431	2189.518028	2156.398746	2080.585675	1912.802925	2181.43664	2064.277964	2368.669383	2099.407563	2080.111519	2036.209773	2022.313044	0.045274253	0.489484994	0.461890081	unchanged	0.080319797	0.287586309	0.61564222	unchanged	-0.03426291	0.583066706	0.265047309	unchanged	-13.18071858	C17H27N5O16P2	618.0773665	2.323033333	C06397	Metabolic pathways(ko01100);;Biosynthesis of nucleotide sugars(ko01250)	--	--	--	--	--	--
neg_2996	Acetyl-CoA	362.2261552	372.4011815	459.3277416	415.3173991	339.2842346	369.8788446	440.4569787	520.2361533	408.7724705	440.8612016	412.1163717	349.1270158	481.5614618	401.1066426	417.8779688	437.7772882	402.1077474	354.7476522	453.6362492	326.4928721	381.723877	386.65442	394.0789725	308.3071005	0.105991552	0.261400609	0.824509105	unchanged	0.043506355	0.666830963	0.151965009	unchanged	-0.148645385	0.168948452	0.703669128	unchanged	-49.11689103	C23H38N7O17P3S	844.0554332	2.323033333	C00024	Glycolysis / Gluconeogenesis(ko00010);;Citrate cycle (TCA cycle)(ko00020);;Fatty acid biosynthesis(ko00061);;Fatty acid elongation(ko00062);;Fatty acid degradation(ko00071);;Valine, leucine and isoleucine degradation(ko00280);;Valine, leucine and isoleucine biosynthesis(ko00290);;Lysine biosynthesis(ko00300);;Lysine degradation(ko00310);;Phenylalanine metabolism(ko00360);;Tryptophan metabolism(ko…	LMFA07050281	Fatty Acyls [FA]	Fatty esters [FA07]	Fatty acyl CoAs [FA0705]	HMDB0001206	72-89-9
neg_3000	8-(4-Chlorophenylthio)-cAMP	687.8252623	552.0611448	622.5050137	672.8320399	597.7135705	688.0313243	693.515696	745.9970986	568.8368968	596.5538082	693.2605067	752.0759648	551.3099168	763.4385437	568.5474006	551.9847997	587.9817298	658.0488744	569.3138809	568.3256605	570.4157175	501.1298103	592.9186074	688.6805569	-0.053718571	0.583831668	0.42038546	unchanged	0.137787649	0.212462255	0.855246059	unchanged	-0.076668552	0.470224275	0.3659618	unchanged	-2.641342653	C16H15ClN5O6PS	941.0240724	2.315766667	--	--	--	--	--	--	HMDB0257324	--
neg_3008	2,5-Diaminopyrimidine nucleoside triphosphate	64.18608791	76.40384775	90.09884208	93.40898442	73.28052634	94.72868909	94.90470248	87.98817063	59.12500708	73.39912762	87.09587676	83.0185044	84.88670363	86.98099059	85.40893179	70.46474181	81.29934318	72.80529813	61.2389222	70.78926414	74.10203697	62.03644504	77.24479336	59.27885405	-0.030399817	0.777752537	0.262214495	unchanged	0.010992411	0.92052144	0.051456524	unchanged	-0.25175383	0.012232973	1.190463279	down	1.008062425	C9H18N5O14P3	511.9995509	2.330283333	C05923	Folate biosynthesis(ko00790);;Metabolic pathways(ko01100)	--	--	--	--	HMDB0006821	--
neg_3012	Phosphoaminophosphonic acid-guanylate ester	282.4142875	272.5135589	333.9596415	318.2324928	342.1729588	321.9979255	347.5611598	362.1964157	345.9118287	359.3893147	362.017639	362.151775	326.5601832	326.4796811	329.1315836	351.7228693	324.8890811	371.27806	308.0438377	327.0079263	319.7068638	338.4963688	331.7043855	312.5957226	0.117489582	0.089686294	1.255008285	unchanged	0.075566939	0.068783942	1.311774415	unchanged	-0.067286063	0.127387119	0.781022936	unchanged	-8.334515868	C10H17N6O13P3	1103.018439	2.337533333	--	--	--	--	--	--	HMDB0252977	--
neg_3013	Emtricitabine	4551.076407	4460.870184	4631.827304	4804.355597	4425.988954	4513.428123	4900.011974	4819.57487	4674.133501	4602.469829	4560.175928	4500.71229	4582.936789	4690.559873	4687.644369	4621.390712	4141.041519	4682.351035	4357.762493	4485.539566	4771.04693	4522.407192	4222.454731	4442.936292	0.00096776	0.977112731	0.005069866	unchanged	0.033876996	0.339667509	0.642576909	unchanged	-0.032139208	0.402076973	0.45728698	unchanged	-5.033442072	C8H10FN3O3S	268.0161148	2.337533333	C12599	--	--	--	--	--	HMDB0015017	143491-57-0
neg_3025	Acyclovir triphosphate	1756.152403	1730.761053	1993.367041	2101.161277	1913.717147	2014.421104	2367.926636	1985.055408	2059.109085	2084.977214	2139.165458	1926.669337	2099.904838	2185.29063	2010.160765	2109.916221	1897.800387	1960.664518	1839.051146	1988.17577	1888.74317	1967.928682	1768.667056	1676.927026	0.091563514	0.125717282	1.134817395	unchanged	0.034771187	0.530511551	0.399571018	unchanged	-0.140010852	0.016168426	1.11566176	down	-1.781539735	C8H14N5O12P3	485.9590202	2.35205	--	--	--	--	--	--	HMDB0247992	--
neg_303	2-Oxo-3-hydroxy-4-phosphobutanoate	29335.4818	35424.16184	34164.21175	32915.59579	31851.95518	30858.0469	36984.18876	33330.82343	32680.7838	31751.27382	33120.38537	35040.75753	33796.86657	36183.80698	30959.67605	33889.06095	32817.18307	31043.16841	25237.45873	28644.71378	28449.58751	31833.743	27996.63882	26724.03053	0.03038061	0.581968582	0.389831855	unchanged	0.030309723	0.542603939	0.352879119	unchanged	-0.234466324	0.002188333	1.329831237	down	15.88804405	C4H7O8P	248.960655	0.557016667	C06054	Vitamin B6 metabolism(ko00750);;Metabolic pathways(ko01100);;Biosynthesis of cofactors(ko01240)	--	--	--	--	HMDB0006801	--
neg_3030	4-Amino-5-hydroxymethyl-2-methylpyrimidine diphosphate	290.3704293	217.7377863	216.5883587	177.4805222	183.2229427	168.0037891	208.8640677	186.9910174	154.7079913	151.6539517	190.2942626	212.632957	189.3055597	253.5170696	144.6508199	170.8596607	158.7868975	153.2997147	182.220215	225.2249349	181.1016352	222.8158844	188.2423093	165.2562832	-0.227674702	0.24267881	0.900100632	unchanged	0.046058086	0.773236766	0.138102192	unchanged	0.121981534	0.432953046	0.450702975	unchanged	-7.159930129	C6H11N3O7P2	319.9797499	2.3593	C04752	Thiamine metabolism(ko00730);;Metabolic pathways(ko01100);;Biosynthesis of cofactors(ko01240)	--	--	--	--	HMDB0301920	--
neg_3032	2'-Deoxy-5-hydroxymethylcytidine-5'-triphosphate	5538.688598	5604.237014	6757.373401	6994.57852	6158.366064	6481.916472	7056.869521	6459.547702	6512.060292	6695.316122	6532.507307	6246.210203	6318.151412	6526.628415	6433.959556	6683.867554	5818.697747	6353.936345	6034.514788	6402.923916	6647.628898	6407.471924	5853.532815	5628.179787	0.022882183	0.724156501	0.264216831	unchanged	0.050819549	0.194833865	0.888548546	unchanged	-0.044603852	0.354503342	0.500095953	unchanged	-9.719571437	C10H18N3O14P3	495.9880551	2.3593	C11039	Pyrimidine metabolism(ko00240)	--	--	--	--	--	--
neg_3046	FAD	1578.638555	1575.843778	1667.792632	1336.933191	1403.677504	1285.639975	1304.622982	1479.14163	1236.897595	771.5292221	1189.888005	1312.804759	1272.39538	417.9721152	1415.230471	1548.824387	1322.087986	1479.331072	4323.686042	4163.779735	3815.446236	4318.770371	4453.440002	3281.966753	-0.247065916	0.245059984	0.910278021	unchanged	-0.031486098	0.894506857	0.144540131	unchanged	1.707898651	4.88E-07	1.612202564	up	-7.372352636	C27H33N9O15P2	784.1440698	2.401966667	C00016	Riboflavin metabolism(ko00740);;Metabolic pathways(ko01100);;Biosynthesis of cofactors(ko01240);;Vitamin digestion and absorption(ko04977)	--	--	--	--	HMDB0001248	146-14-5
neg_3050	3-hydroxybenzoic acid-3-O-sulphate	287.0809045	295.9051632	302.8272695	313.7302983	309.5619823	308.897857	395.796404	293.9589418	297.6216889	318.0129939	349.2470062	308.2909824	316.7657928	357.3016223	269.61967	330.2384722	281.6521538	302.2106965	294.0290385	316.2742465	300.2389112	279.5932924	280.7776977	256.0953528	0.031231239	0.647197048	0.349609863	unchanged	0.079421073	0.416790538	0.535098742	unchanged	-0.105310979	0.198044317	0.633824419	unchanged	0.274222427	C7H6O6S	252.95797	2.416483333	--	--	--	--	--	--	HMDB0059968	--
neg_3069	2'-Fluoro-5-iodoarauracil	89.99666119	99.16657788	119.9956385	133.3398025	135.5730762	122.8501384	172.2546944	111.6991069	153.8983436	130.2944193	141.4977245	126.9540245	125.9170767	130.3192461	136.9138307	138.4838787	126.7579259	115.2498105	129.2164761	128.7397299	111.2131954	128.9456769	114.6892326	105.565834	0.142411997	0.186896187	1.028828918	unchanged	0.112869402	0.304282341	0.757507785	unchanged	-0.106938294	0.127242209	0.77108738	unchanged	-4.936547306	C9H10FIN2O5	392.9346793	2.445483333	--	--	--	--	--	--	HMDB0245538	--
neg_3076	Chlorogenic Acid	4.22E-08	4.22E-08	4.22E-08	4.22E-08	122.1410871	4.22E-08	4.22E-08	4.22E-08	4.22E-08	4.22E-08	4.22E-08	4.22E-08	4.22E-08	4.22E-08	4.22E-08	4.22E-08	4.22E-08	4.22E-08	4.22E-08	4.22E-08	4.22E-08	4.22E-08	4.22E-08	4.22E-08	-28.84691957	0.363217468	0.736960615	unchanged	0	1	0	unchanged	0	1	0	unchanged	-6.473870768	C16H18O9	353.0855134	2.553783333	C00852	--	--	--	--	--	HMDB0003164	202650-88-2
neg_3078	(±)-Catechin	4.22E-08	4.22E-08	4.22E-08	4.22E-08	98.69326808	4.22E-08	0.492502062	4.22E-08	4.22E-08	4.22E-08	4.22E-08	4.22E-08	4.22E-08	4.22E-08	58.39704543	4.22E-08	4.22E-08	4.22E-08	4.22E-08	62.60878928	4.22E-08	7.77558155	4.22E-08	141.4312156	-0.7570563	0.73423947	0.27038477	unchanged	-6.889621193	0.36694803	0.634372066	unchanged	1.858841466	0.349103404	0.498618311	unchanged	-4.663823679	C15H14O6	289.0704089	2.5682	--	--	--	--	--	--	--	--
neg_3090	Ophiopogonin C'	1590.338931	1898.581812	2279.396925	1496.043428	1651.679416	1908.558618	865.2855996	653.7785298	684.5982425	730.4297979	724.4187374	513.1120155	553.4054431	231.4829904	699.8227307	704.8590445	634.1359853	483.14991	201.2106169	175.6479964	106.6184791	225.6613212	261.6261589	124.2341974	-1.710781424	1.26E-05	2.327772189	down	0.335148488	0.132592641	1.010216903	unchanged	-1.59453102	0.002881613	1.41165392	down	1.9033252	C39H62O12	743.4001703	2.740466667	--	--	--	--	--	--	HMDB0029312	19057-67-1
neg_3098	Leucylphenylalanine	694.9160545	881.2588968	982.0095137	661.8797665	726.1830748	989.4026464	360.3092845	262.3651602	290.644026	231.0737978	248.1992047	130.6046082	256.7955462	32.94092501	284.6262374	262.6350788	254.6944722	174.7774362	75.91224242	136.7255612	53.07815621	206.2831543	278.2679868	126.506493	-1.962427522	1.77E-05	2.312095569	down	0.266289116	0.408946757	0.524437721	unchanged	-0.530536303	0.238177646	0.645559719	unchanged	4.816342202	C15H22N2O3	615.3426156	2.870383333	--	--	--	--	--	--	HMDB0013243	3063/5/6
neg_3117	5-Aminoimidazole-4-carboxyamide	4.22E-08	4.22E-08	4.22E-08	4.22E-08	145.0257438	4.22E-08	4.22E-08	4.22E-08	4.22E-08	4.22E-08	4.22E-08	4.22E-08	4.22E-08	4.22E-08	4.22E-08	4.22E-08	4.22E-08	4.22E-08	4.22E-08	4.22E-08	4.22E-08	7383.628523	4.22E-08	4.22E-08	-29.09467999	0.363217468	0.736960615	unchanged	0	1	0	unchanged	34.76462904	0.363217468	0.491186016	unchanged	-1.531304917	C5H8N4O	175.0389977	3.1442	--	--	--	--	--	--	HMDB0246748	--
neg_3122	3-O-p-Coumaroylquinic acid	4.22E-08	4.22E-08	4.22E-08	4.22E-08	72.33451321	4.22E-08	4.22E-08	4.22E-08	4.22E-08	4.22E-08	4.22E-08	4.22E-08	4.22E-08	4.22E-08	4.22E-08	4.22E-08	4.22E-08	4.22E-08	4.22E-08	4.22E-08	4.22E-08	5937.714329	4.22E-08	4.22E-08	-28.09112705	0.363217468	0.736960615	unchanged	0	1	0	unchanged	34.45020675	0.363217468	0.491186016	unchanged	-5.20221606	C16H18O8	337.0911322	3.209283333	--	--	--	--	--	--	HMDB0029681	--
neg_3124	8-Amino-7-oxononanoic acid	842.6879853	1813.584835	2664.26818	1963.766683	1009.295222	1035.254981	1045.539669	1765.145473	1701.941408	3200.980729	1043.202606	832.273681	1128.67313	962.8809495	860.0048031	829.3668061	927.140859	744.5432251	1794.189497	832.1195556	676.2959281	1005.48119	1341.101124	799.5247689	-0.774753556	0.077297115	1.433649905	unchanged	0.814446033	0.111362332	1.175533605	unchanged	0.242064145	0.392539885	0.509623003	unchanged	-6.209496788	C9H17NO3	186.1124051	3.223766667	C01092	Biotin metabolism(ko00780);;Metabolic pathways(ko01100);;Biosynthesis of cofactors(ko01240)	LMFA01060168	Fatty Acyls [FA]	Fatty Acids and Conjugates [FA01]	Oxo fatty acids [FA0106]	HMDB0240687	682799-71-9
neg_3132	2-Oxo-5-methyl-cis-muconate	915.2938148	1178.707162	957.2779645	938.2725554	861.7315886	939.642412	1005.464357	1255.684312	928.6654724	808.9962373	860.4357829	894.3457963	974.4622627	1081.928198	1081.468019	957.2927002	906.1795902	933.4868663	1007.0426	1038.870688	1064.684707	801.221875	818.1522486	1005.618708	0.035409764	0.669521067	0.300735685	unchanged	-0.044740791	0.687519882	0.383213202	unchanged	-0.049261593	0.570425948	0.306481051	unchanged	23.64236533	C7H8O5	207.010642	3.368633333	C07479	Metabolic pathways(ko01100)	--	--	--	--	--	--
neg_3134	Arginylthreonine	4.22E-08	4.22E-08	4.22E-08	4.22E-08	4.22E-08	4.22E-08	4.22E-08	4.22E-08	4.22E-08	4.22E-08	4.22E-08	4.22E-08	4.22E-08	4.22E-08	4.22E-08	4.22E-08	4.22E-08	4.22E-08	4.22E-08	4.22E-08	4.22E-08	4.22E-08	4.22E-08	4.22E-08	0	1	0	unchanged	0	1	0	unchanged	0	1	0	unchanged	4.444677049	C10H21N5O4	609.3350053	3.404033333	--	--	--	--	--	--	HMDB0028719	106326-78-7
neg_3139	Spectinomycin	4.22E-08	4.22E-08	4.22E-08	4.22E-08	4.22E-08	4.22E-08	4.22E-08	4.22E-08	4.22E-08	4.22E-08	4.22E-08	4.22E-08	4.22E-08	4.22E-08	4.22E-08	4.22E-08	4.22E-08	4.22E-08	4.22E-08	4.22E-08	4.22E-08	4.22E-08	4.22E-08	4.22E-08	0	1	0	unchanged	0	1	0	unchanged	0	1	0	unchanged	-4.577051164	C14H24N2O7	723.3275126	3.418483333	C02078	--	--	--	--	--	HMDB0015055	1695-77-8
neg_3141	Tyromycic acid	1957.983922	2244.657364	2065.293647	2158.767973	2100.759666	2135.627605	2450.995646	2331.383566	2201.063402	2060.07412	2183.87659	2129.9601	1990.030485	2074.76882	2335.858355	2025.60633	2054.639694	2208.938234	2033.222032	2073.343605	2282.469148	2091.735559	2074.622974	2291.131086	0.003044588	0.948016571	0.040019559	unchanged	0.073960089	0.189686104	0.904195928	unchanged	0.017703998	0.72155021	0.138285414	unchanged	9.711884068	C30H44O3	487.3028395	3.432983333	--	--	--	--	--	--	HMDB0035888	104759-35-5
neg_3146	Leptomycin B	4.22E-08	4.22E-08	4.22E-08	4.22E-08	4.22E-08	4.22E-08	4.22E-08	4.22E-08	4.22E-08	4.22E-08	4.22E-08	4.22E-08	4.22E-08	4.22E-08	4.22E-08	4.22E-08	4.22E-08	4.22E-08	4.22E-08	4.22E-08	4.22E-08	4.22E-08	4.22E-08	4.22E-08	0	1	0	unchanged	0	1	0	unchanged	0	1	0	unchanged	6.208725024	C33H48O6	539.3411677	3.432983333	--	--	--	--	--	--	HMDB0254018	--
neg_3147	(4E,7E,10E,13E)-Hexadeca-4,7,10,13-tetraenoic acid	4.22E-08	4.22E-08	4.22E-08	4.22E-08	4.22E-08	4.22E-08	4.22E-08	4.22E-08	4.22E-08	4.22E-08	4.22E-08	4.22E-08	4.22E-08	4.22E-08	4.22E-08	4.22E-08	4.22E-08	4.22E-08	4.22E-08	4.22E-08	4.22E-08	4.22E-08	4.22E-08	4.22E-08	0	1	0	unchanged	0	1	0	unchanged	0	1	0	unchanged	6.155492774	C16H24O2	541.3565182	3.432983333	--	--	--	--	--	--	HMDB0253125	--
neg_3148	2-Acetamido-4-(D-alanylamino)-2,4,6-trideoxy-D-mannopyranose	4.22E-08	4.22E-08	4.22E-08	4.22E-08	4.22E-08	4.22E-08	4.22E-08	4.22E-08	4.22E-08	4.22E-08	4.22E-08	4.22E-08	4.22E-08	4.22E-08	4.22E-08	4.22E-08	0.59932451	4.22E-08	4.22E-08	4.22E-08	4.22E-08	4.22E-08	4.22E-08	4.22E-08	21.17592457	0.363217468	0.7755002	unchanged	-21.17592457	0.363217468	0.656718744	unchanged	-21.17592457	0.363217468	0.524835097	unchanged	12.29636376	C11H21N3O5	549.2957318	3.432983333	C22249	Metabolic pathways(ko01100);;Biosynthesis of nucleotide sugars(ko01250)	--	--	--	--	--	--
neg_3149	Milbemycin beta1	1.057575554	1.466930538	4.22E-08	0.494172768	4.22E-08	4.22E-08	0.657382058	0.647460794	0.583538493	1.310443529	0.882578485	0.960289716	4.22E-08	4.22E-08	4.22E-08	0.575517686	4.22E-08	4.22E-08	0.735290657	4.22E-08	4.22E-08	4.22E-08	4.22E-08	0.645711482	-2.390984649	0.186723203	1.009746123	unchanged	3.130975597	0.000529002	1.910833795	up	1.262783034	0.462749348	0.434707383	unchanged	5.349756681	C32H48O7	565.3175838	3.432983333	--	--	--	--	--	--	HMDB0254727	--
neg_3151	26-Glucosyl-1,3,11,22-tetrahydroxyergosta-5,24-dien-26-oate	4.22E-08	4.22E-08	4.22E-08	4.22E-08	4.22E-08	4.22E-08	4.22E-08	4.22E-08	4.22E-08	4.22E-08	4.22E-08	4.22E-08	4.22E-08	4.22E-08	4.22E-08	4.22E-08	4.22E-08	4.22E-08	4.22E-08	4.22E-08	4.22E-08	4.22E-08	4.22E-08	4.22E-08	0	1	0	unchanged	0	1	0	unchanged	0	1	0	unchanged	2.328094577	C34H54O11	659.3427665	3.425733333	--	--	--	--	--	--	HMDB0040405	155510-75-1
neg_3153	Cer(d18:1/6 keto-PGF1alpha)	4.22E-08	4.22E-08	4.22E-08	4.22E-08	4.22E-08	4.22E-08	4.22E-08	4.22E-08	4.22E-08	4.22E-08	4.22E-08	4.22E-08	4.22E-08	4.22E-08	4.22E-08	4.22E-08	4.22E-08	4.22E-08	4.22E-08	4.22E-08	4.22E-08	4.22E-08	4.22E-08	4.22E-08	0	1	0	unchanged	0	1	0	unchanged	0	1	0	unchanged	-0.913333271	C38H69NO7	696.5050114	3.432983333	--	--	--	--	--	--	HMDB0290007	--
neg_3154	Suberic acid	302.5727098	326.2155279	263.6219673	273.0648956	275.1556342	262.7345308	310.7085374	357.7677983	398.2485843	635.6196942	226.806379	244.7294558	271.011104	302.5418113	237.6755062	250.4384636	255.9293326	265.2125019	260.2104803	238.6016704	251.5785973	264.0262972	254.167689	258.1129994	-0.105900918	0.175051373	1.03742969	unchanged	0.457785684	0.167400031	1.055510107	unchanged	-0.052072463	0.37332315	0.449181532	unchanged	-6.291926145	C8H14O4	173.0808371	3.440233333	C08278	--	LMFA01170001	Fatty Acyls [FA]	Fatty Acids and Conjugates [FA01]	Dicarboxylic acids [FA0117]	HMDB0000893	505-48-6
neg_3161	Taxifolin 3-arabinoside	4.22E-08	1061.680908	4.22E-08	4.22E-08	1286.993129	4.22E-08	4.22E-08	4.22E-08	4.22E-08	4.22E-08	52.93603909	6.522829514	4.22E-08	4.22E-08	189.2005268	4.22E-08	17.18435096	4.22E-08	4.22E-08	1094.495334	4.22E-08	929.6908977	4.22E-08	29.17701755	-3.50843733	0.2127826	1.016460223	unchanged	-1.795373346	0.477828523	0.486949915	unchanged	3.314579698	0.209697913	0.692685999	unchanged	-6.579185209	C20H20O11	435.0904158	3.556266667	--	--	--	--	--	--	HMDB0041418	--
neg_3165	PC(20:2(11Z,14Z)/18:2(9Z,12Z))	4.22E-08	4.22E-08	4.22E-08	4.22E-08	4.22E-08	4.22E-08	4.22E-08	4.22E-08	4.22E-08	4.22E-08	4.22E-08	4.22E-08	4.22E-08	4.22E-08	4.22E-08	4.22E-08	4.22E-08	4.22E-08	4.22E-08	4.22E-08	4.22E-08	4.22E-08	4.22E-08	4.22E-08	0	1	0	unchanged	0	1	0	unchanged	0	1	0	unchanged	-0.851276436	C46H84NO8P	808.5854897	3.585266667	--	--	LMGP01011848	Glycerophospholipids [GP]	Glycerophosphocholines [GP01]	Diacylglycerophosphocholines [GP0101]	HMDB0008336	--
neg_3176	DG(13:0/22:6(4Z,7Z,10Z,12E,16Z,19Z)-OH(14)/0:0)	4.22E-08	4.22E-08	4.22E-08	4.22E-08	4.22E-08	4.22E-08	4.22E-08	4.22E-08	4.22E-08	4.22E-08	4.22E-08	4.22E-08	4.22E-08	4.22E-08	4.22E-08	4.22E-08	4.22E-08	4.22E-08	4.22E-08	4.22E-08	4.22E-08	4.22E-08	4.22E-08	4.22E-08	0	1	0	unchanged	0	1	0	unchanged	0	1	0	unchanged	-1.164216557	C38H62O6	649.4233256	3.7087	--	--	--	--	--	--	HMDB0294981	--
neg_3191	(3S,3'R,5R,6R)-7',8'-Didehydro-3,6-epoxy-5,6-dihydro-beta,beta-carotene-3',5-diol	4.22E-08	4.22E-08	4.22E-08	4.22E-08	4.22E-08	4.22E-08	4.22E-08	4.22E-08	4.22E-08	4.22E-08	4.22E-08	4.22E-08	4.22E-08	4.22E-08	4.22E-08	4.22E-08	4.22E-08	4.22E-08	4.22E-08	4.22E-08	4.22E-08	4.22E-08	4.22E-08	4.22E-08	0	1	0	unchanged	0	1	0	unchanged	0	1	0	unchanged	0.970695481	C40H54O3	627.4060638	3.715966667	--	--	--	--	--	--	HMDB0037794	256505-52-9
neg_3201	Naringin	4.22E-08	4.22E-08	4.22E-08	4.22E-08	4439.721969	4.22E-08	4.22E-08	4.22E-08	4.22E-08	4.22E-08	4.22E-08	1747.097653	4.22E-08	4.22E-08	4.22E-08	4.22E-08	4.22E-08	4.22E-08	4.22E-08	135.9540217	4.22E-08	1346.824481	4.22E-08	4.22E-08	-34.0307684	0.363217468	0.736960615	unchanged	32.68525932	0.363217468	0.6838055	unchanged	32.44860217	0.31440618	0.546756037	unchanged	-6.551110189	C27H32O14	579.1681285	3.75865	C09789	--	LMPK12140235	Polyketides [PK]	Flavonoids [PK12]	Flavanones [PK1214]	HMDB0002927	10236-47-2
neg_3204	3-Methyldioxyindole	238.3350536	267.991101	243.0040638	296.586715	360.019675	274.0233817	316.6030715	269.7015115	262.8848619	263.2190199	270.9334992	265.5091225	264.2199984	213.1264645	210.0187562	234.7298782	205.3029008	255.7033696	198.3530549	191.285085	229.8345137	231.1247177	269.0308022	219.0632909	-0.280519978	0.045964151	1.472541626	down	0.253554214	0.007942805	1.542922781	up	-0.047083403	0.63869572	0.258588278	unchanged	-6.684527771	C9H9NO2	198.0316398	3.7877	C05834	Tryptophan metabolism(ko00380)	--	--	--	--	HMDB0004186	3040-34-4
neg_3205	dUMP	1353.193807	1197.590939	1191.227212	964.2682851	1061.526268	1056.212947	933.9665809	923.6791327	945.596086	794.3280687	769.9884122	862.3419719	990.8526041	731.9103957	1042.976578	1062.380848	912.0382278	980.1592192	1523.840841	1489.388225	1450.393102	1518.630152	1623.542622	1408.702291	-0.254526442	0.034269778	1.498768795	down	-0.129311888	0.195377151	0.944471603	unchanged	0.656151712	9.81E-06	1.583823466	up	23.75650554	C9H13N2O8P	353.0464729	3.794966667	C00365	Pyrimidine metabolism(ko00240);;Metabolic pathways(ko01100);;Nucleotide metabolism(ko01232);;Antifolate resistance(ko01523)	--	--	--	--	HMDB0001409	964-26-1
neg_3206	Quercitrin	258.2365035	4.22E-08	108.0887969	4.22E-08	2779.517183	4.22E-08	7.71131973	48.80881014	180.2089169	42.63599872	16.50048383	459.3822451	4.22E-08	4.22E-08	1910.06567	243.7455707	87.97012241	4.22E-08	43.54245694	3450.08034	4.22E-08	21033.17433	4.22E-08	145.1095786	-0.488800853	0.789934905	0.20715043	unchanged	-1.569623649	0.467735992	0.490512679	unchanged	3.460151728	0.326450367	0.52947035	unchanged	-6.964367121	C21H20O11	447.0901643	3.794966667	C01750	--	LMPK12112171	Polyketides [PK]	Flavonoids [PK12]	Flavones and Flavonols [PK1211]	HMDB0033751	522-12-3
neg_3208	Oleandomycin	56.45318493	69.62744739	72.27458196	81.9207279	44.65835652	66.18308186	61.99328005	75.08576313	54.76152713	53.31803876	54.62313743	60.9650725	59.39108452	64.12758592	78.56917369	53.07994097	46.29265491	76.45151512	58.41751515	55.40290286	78.54776684	57.70819976	66.80088119	85.48705525	-0.04955149	0.773634936	0.2533231	unchanged	-0.067063485	0.65542632	0.329900578	unchanged	0.090452224	0.587344518	0.261576928	unchanged	5.224712279	C35H61NO12	722.3923693	3.7877	C01946	Metabolic pathways(ko01100);;ABC transporters(ko02010)	LMPK04000007	Polyketides [PK]	Macrolides and lactone polyketides [PK04]	--	HMDB0255932	--
neg_3241	(7Z,10Z,13Z,16Z,19Z)-Docosapentaenoic acid	4.22E-08	4.22E-08	4.22E-08	4.22E-08	4.22E-08	4.22E-08	4.22E-08	4.22E-08	4.22E-08	4.22E-08	4.22E-08	4.22E-08	4.22E-08	4.22E-08	4.22E-08	4.22E-08	4.22E-08	4.22E-08	4.22E-08	4.22E-08	4.22E-08	4.22E-08	4.22E-08	4.22E-08	0	1	0	unchanged	0	1	0	unchanged	0	1	0	unchanged	-34.35539635	C22H34O2	705.4872714	3.925683333	C16513	Biosynthesis of unsaturated fatty acids(ko01040)	--	--	--	--	--	--
neg_3243	DG(20:0/20:5(7Z,9Z,11E,13E,17Z)-3OH(5,6,15)/0:0)	4.22E-08	4.22E-08	4.22E-08	4.22E-08	4.22E-08	4.22E-08	4.22E-08	4.22E-08	4.22E-08	4.22E-08	4.22E-08	4.22E-08	4.22E-08	4.22E-08	4.22E-08	4.22E-08	4.22E-08	4.22E-08	4.22E-08	4.22E-08	4.22E-08	4.22E-08	4.22E-08	4.22E-08	0	1	0	unchanged	0	1	0	unchanged	0	1	0	unchanged	-1.990140298	C43H74O8	753.5063406	3.925683333	--	--	--	--	--	--	HMDB0296371	--
neg_3244	Alamandine	4.22E-08	4.22E-08	4.22E-08	4.22E-08	4.22E-08	4.22E-08	4.22E-08	4.22E-08	4.22E-08	4.22E-08	4.22E-08	4.22E-08	4.22E-08	4.22E-08	4.22E-08	4.22E-08	4.22E-08	4.22E-08	0.64636176	4.22E-08	4.22E-08	4.22E-08	4.22E-08	4.22E-08	0	1	0	unchanged	0	1	0	unchanged	21.28492901	0.363217468	0.551206023	unchanged	-17.49259864	C40H62N12O9	853.4540482	3.925683333	C20971	Renin-angiotensin system(ko04614)	--	--	--	--	HMDB0248097	--
neg_3251	quinoxaline-6-sulfonamide	4.22E-08	4.22E-08	4.22E-08	4.22E-08	4.22E-08	4.22E-08	4.22E-08	4.22E-08	4.22E-08	4.22E-08	4.22E-08	4.22E-08	4.22E-08	4.22E-08	4.22E-08	4.22E-08	4.22E-08	4.22E-08	4.22E-08	4.22E-08	4.22E-08	4.22E-08	4.22E-08	4.22E-08	0	1	0	unchanged	0	1	0	unchanged	0	1	0	unchanged	-3.496457928	C8H7N3O2S	477.0641843	3.976533333	--	--	--	--	--	--	HMDB0257054	--
neg_3254	10-Deoxymethymycin	4.22E-08	4.22E-08	4.22E-08	4.22E-08	4.22E-08	4.22E-08	4.22E-08	4.22E-08	4.22E-08	4.22E-08	4.22E-08	4.22E-08	4.22E-08	4.22E-08	4.22E-08	4.22E-08	4.22E-08	4.22E-08	4.22E-08	4.22E-08	4.22E-08	4.22E-08	4.22E-08	4.22E-08	0	1	0	unchanged	0	1	0	unchanged	0	1	0	unchanged	27.54974022	C25H43NO6	965.6569043	3.976533333	C11994	Metabolic pathways(ko01100)	LMPK04000035	Polyketides [PK]	Macrolides and lactone polyketides [PK04]	--	--	--
neg_3260	3'-Methoxytricetin 7-glucuronide	4.22E-08	4.22E-08	4.22E-08	4.22E-08	4.22E-08	4.22E-08	4.22E-08	4.22E-08	4.22E-08	4.22E-08	4.22E-08	4.22E-08	4.22E-08	4.22E-08	4.22E-08	4.22E-08	4.22E-08	4.22E-08	4.22E-08	4.22E-08	4.22E-08	4.22E-08	4.22E-08	4.22E-08	0	1	0	unchanged	0	1	0	unchanged	0	1	0	unchanged	-3.247529619	C22H20O13	491.0815162	4.03465	--	--	--	--	--	--	HMDB0039904	--
neg_3262	Isorhamnetin	4.22E-08	4.22E-08	4.22E-08	4.22E-08	4.22E-08	4.22E-08	4.22E-08	4.22E-08	4.22E-08	4.22E-08	4.22E-08	4.22E-08	4.22E-08	4.22E-08	4.22E-08	4.22E-08	4.22E-08	4.22E-08	4.22E-08	4.22E-08	4.22E-08	4.22E-08	4.22E-08	4.22E-08	0	1	0	unchanged	0	1	0	unchanged	0	1	0	unchanged	-7.186005542	C16H12O7	315.0487551	4.041916667	C10084	--	LMPK12110002	Polyketides [PK]	Flavonoids [PK12]	Flavones and Flavonols [PK1211]	HMDB0002655	480-19-3
neg_3268	Azelaic acid	1743.683432	2060.255208	1907.481672	1932.683047	1857.524246	1795.889939	2161.429165	2285.389989	2154.778846	3796.1404	1726.164488	1721.308725	1810.340942	1945.325953	1955.043221	1701.362751	1734.156632	1813.292797	1814.517148	1756.75833	1824.563915	1874.890881	1791.406641	1792.403183	-0.043820882	0.389091225	0.71579863	unchanged	0.337202189	0.186563561	1.008089499	unchanged	-0.013886315	0.715358017	0.225209517	unchanged	-5.402019114	C9H16O4	187.0965664	4.05645	C08261	--	LMFA01170054	Fatty Acyls [FA]	Fatty Acids and Conjugates [FA01]	Dicarboxylic acids [FA0117]	HMDB0000784	123-99-9
neg_3292	PE(24:1(15Z)/PGJ2)	4.22E-08	4.22E-08	4.22E-08	4.22E-08	4.22E-08	4.22E-08	4.22E-08	4.22E-08	4.22E-08	4.22E-08	4.22E-08	4.22E-08	4.22E-08	4.22E-08	4.22E-08	4.22E-08	4.22E-08	4.22E-08	4.22E-08	4.22E-08	4.22E-08	4.22E-08	4.22E-08	4.22E-08	0	1	0	unchanged	0	1	0	unchanged	0	1	0	unchanged	-3.49330623	C49H86NO10P	878.5885854	4.071	--	--	--	--	--	--	HMDB0284578	--
neg_3297	PS(24:0/20:4(6Z,8E,10E,14Z)-2OH(5S,12R))	4.22E-08	4.22E-08	4.22E-08	4.22E-08	4.22E-08	4.22E-08	4.22E-08	4.22E-08	4.22E-08	4.22E-08	4.22E-08	4.22E-08	4.22E-08	4.22E-08	4.22E-08	4.22E-08	4.22E-08	4.22E-08	4.22E-08	4.22E-08	4.22E-08	4.22E-08	4.22E-08	4.22E-08	0	1	0	unchanged	0	1	0	unchanged	0	1	0	unchanged	-4.365040324	C50H90NO12P	948.5906827	4.084666667	--	--	--	--	--	--	HMDB0283640	--
neg_3298	Emindole SB	4.22E-08	4.22E-08	4.22E-08	4.22E-08	4.22E-08	4.22E-08	4.22E-08	4.22E-08	4.22E-08	4.22E-08	4.22E-08	4.22E-08	4.22E-08	4.22E-08	4.22E-08	4.22E-08	4.22E-08	4.22E-08	4.22E-08	4.22E-08	4.22E-08	4.22E-08	4.22E-08	4.22E-08	0	1	0	unchanged	0	1	0	unchanged	0	1	0	unchanged	-37.42872344	C28H39NO	809.5687134	4.113733333	C20527	Metabolic pathways(ko01100)	--	--	--	--	--	--
neg_3307	Ginsenoside Rc	4.22E-08	4.22E-08	4.22E-08	4.22E-08	4.22E-08	4.22E-08	4.22E-08	4.22E-08	4.22E-08	4.22E-08	4.22E-08	4.22E-08	4.22E-08	4.22E-08	4.22E-08	4.22E-08	4.22E-08	4.22E-08	4.22E-08	4.22E-08	4.22E-08	4.22E-08	4.22E-08	4.22E-08	0	1	0	unchanged	0	1	0	unchanged	0	1	0	unchanged	-43.91843749	C53H90O22	1099.519672	4.16465	--	--	--	--	--	--	HMDB0034995	11021-14-0
neg_3311	Rosmarinate	228.3263121	278.4682499	245.3436089	259.3051602	279.5477764	241.146353	309.857939	273.9474118	301.7515228	243.2971625	255.7283747	265.8323755	321.1292305	256.1913289	219.8060778	261.515764	255.2742797	264.0475478	268.0563867	230.9925523	206.6214663	248.8933018	293.2840641	222.7059429	0.042518762	0.641761576	0.331207104	unchanged	0.064764151	0.496391354	0.363697989	unchanged	-0.101705019	0.35896482	0.442469559	unchanged	-5.96366566	C18H16O8	381.0570379	4.16465	C01850	Tyrosine metabolism(ko00350);;Metabolic pathways(ko01100)	--	--	--	--	HMDB0257311	--
neg_3321	Kanamycin B	4.22E-08	4.22E-08	4.22E-08	4.22E-08	4.22E-08	4.22E-08	4.22E-08	4.22E-08	4.22E-08	4.22E-08	4.22E-08	4.22E-08	4.22E-08	4.22E-08	4.22E-08	4.22E-08	4.22E-08	4.22E-08	4.22E-08	4.22E-08	4.22E-08	4.22E-08	4.22E-08	4.22E-08	0	1	0	unchanged	0	1	0	unchanged	0	1	0	unchanged	-38.084225	C18H37N5O10	482.2283616	4.171933333	C00825	Neomycin, kanamycin and gentamicin biosynthesis(ko00524)	--	--	--	--	HMDB0242522	--
neg_3323	6''-O-Carbamoylkanamycin A	4.22E-08	4.22E-08	4.22E-08	4.22E-08	4.22E-08	4.22E-08	4.22E-08	4.22E-08	4.22E-08	4.22E-08	4.22E-08	4.22E-08	4.22E-08	4.22E-08	4.22E-08	4.22E-08	4.22E-08	4.22E-08	4.22E-08	4.22E-08	4.22E-08	4.22E-08	4.22E-08	4.22E-08	0	1	0	unchanged	0	1	0	unchanged	0	1	0	unchanged	24.26178144	C19H37N5O12	572.2548664	4.171933333	C20699	Neomycin, kanamycin and gentamicin biosynthesis(ko00524)	--	--	--	--	--	--
neg_3331	Methyl 1-methoxy-1H-indole-3-carboxylate	8524.909291	9132.650857	8407.741299	8455.787665	8853.653888	8503.456831	9592.190966	9259.77101	8983.167693	8420.541114	8417.01703	8577.921965	8974.981788	8694.402374	7832.281027	8528.140277	8198.489309	8062.574838	7436.169258	7653.118766	7541.371246	7961.265516	8489.591711	7429.884957	-0.044831919	0.239267603	0.938753065	unchanged	0.082501546	0.091474165	1.009211761	unchanged	-0.112712089	0.026284831	1.053002704	down	-4.706369216	C11H11NO3	240.0423294	4.179216667	--	--	--	--	--	--	HMDB0032755	18377-50-9
neg_3332	FR 900098	2889.488513	3014.921462	2873.741775	2877.608566	3042.928851	2919.963792	3271.377596	3177.296583	3021.93647	2823.857307	2882.317204	2897.898384	3003.172678	3050.321952	2656.280293	2875.084287	2791.519223	2704.641273	2472.081695	2567.400716	2496.035073	2724.579199	2824.183869	2543.526289	-0.044709523	0.250306072	0.930009816	unchanged	0.081576285	0.121230708	0.934392341	unchanged	-0.128278775	0.018849862	1.100587471	down	-21.49199982	C5H12NO5P	242.0392771	4.179216667	C17942	Phosphonate and phosphinate metabolism(ko00440)	--	--	--	--	--	--
neg_3333	Oxyapramycin	4.22E-08	4.22E-08	4.22E-08	4.22E-08	4.22E-08	4.22E-08	4.22E-08	4.22E-08	4.22E-08	4.22E-08	4.22E-08	4.22E-08	4.22E-08	4.22E-08	4.22E-08	4.22E-08	4.22E-08	4.22E-08	4.22E-08	4.22E-08	4.22E-08	4.22E-08	4.22E-08	4.22E-08	0	1	0	unchanged	0	1	0	unchanged	0	1	0	unchanged	-31.802503	C21H41N5O12	590.2269139	4.179216667	C17997	Neomycin, kanamycin and gentamicin biosynthesis(ko00524)	--	--	--	--	--	--
neg_3337	p-CHLOROPHENYLALANINE	360.5615187	427.5047204	316.1623751	361.7026681	410.8466775	317.7927295	441.6639816	359.7976859	369.276388	327.8096921	397.331105	354.1556865	389.3396257	365.2807781	260.7619918	334.1422404	298.1336315	324.1499957	249.7420497	242.9231552	226.5167283	274.3437515	289.2113552	258.4642339	-0.154419469	0.193370123	1.004255349	unchanged	0.190427875	0.091937779	1.031524017	unchanged	-0.355463989	0.010415745	1.198185871	down	-5.762559457	C9H10ClNO2	198.0315829	4.186483333	--	--	--	--	--	--	HMDB0033261	101365-03-1
neg_3343	TG(22:6(4Z,7Z,10Z,13Z,16Z,19Z)/18:3(9Z,12Z,15Z)/22:6(4Z,7Z,10Z,13Z,16Z,19Z))	4.22E-08	4.22E-08	4.22E-08	4.22E-08	4.22E-08	4.22E-08	4.22E-08	4.22E-08	4.22E-08	4.22E-08	4.22E-08	4.22E-08	4.22E-08	4.22E-08	4.22E-08	4.22E-08	4.22E-08	4.22E-08	4.22E-08	4.22E-08	4.22E-08	4.22E-08	4.22E-08	4.22E-08	0	1	0	unchanged	0	1	0	unchanged	0	1	0	unchanged	-8.140862517	C65H96O6	1017.650548	4.193766667	--	--	--	--	--	--	HMDB0010558	--
neg_3367	2-Furoate	13.5352016	4.22E-08	19.15333267	22.24246502	41.56918418	33.82038905	12.08018481	17.24455534	59.8810726	28.29414224	38.8374271	26.84412361	32.99756569	5.240829038	29.64413358	32.42019781	31.57176572	26.02514958	11.05263991	4.774274538	6.700796131	20.61511701	37.87185143	17.9953465	0.276943048	0.550709097	0.485464724	unchanged	0.214265959	0.621819643	0.406932148	unchanged	-0.673361373	0.167940638	0.733739615	unchanged	9.049267133	C5H4O3	223.0268389	4.252016667	C01546	Metabolic pathways(ko01100)	--	--	--	--	HMDB0000617	88-14-2
neg_3383	3-AMINOPROPANESULPHONIC ACID	178.9385417	164.9685896	210.8353191	163.1111754	250.7243249	240.0487375	218.1434151	257.4665308	321.2891072	421.0230608	219.388464	167.1042472	204.1667868	181.1083139	220.4757161	263.7558113	182.7825047	184.7726857	202.215913	150.938396	177.7099684	161.5954666	191.6845704	169.5779195	0.033548892	0.821021755	0.171535017	unchanged	0.375129606	0.169323709	1.033400787	unchanged	-0.23142298	0.079370767	0.896558679	unchanged	-29.29157777	C3H9NO3S	138.0189653	4.3321	--	--	--	--	--	--	--	--
neg_3410	Taurocholic acid	4156.845642	5035.25827	4718.933902	4391.522978	4171.710018	4166.558049	4801.20756	5468.338505	4571.513969	4361.506555	4076.437685	4206.273853	4767.068848	4508.403818	4971.905451	4420.759254	3968.710525	4239.529286	4441.515746	4613.195368	4916.148069	4187.149548	4189.182353	4715.844763	0.012699713	0.854701989	0.084020715	unchanged	0.032320396	0.698159496	0.169355535	unchanged	0.009985003	0.873028001	0.062978512	unchanged	-6.35278191	C26H45NO7S	514.2811238	4.607816667	C05122	Primary bile acid biosynthesis(ko00120);;Taurine and hypotaurine metabolism(ko00430);;Metabolic pathways(ko01100);;Bile secretion(ko04976);;Cholesterol metabolism(ko04979)	LMST05040001	Sterol Lipids [ST]	Steroid conjugates [ST05]	Taurine conjugates [ST0504]	HMDB0000036	81-24-3
neg_3411	Ergocornine	94.58738282	104.7381551	97.48648089	97.84665911	93.96447591	87.83139999	91.02551073	88.36987886	108.2819506	106.5690901	105.5299241	79.5055604	67.57259203	84.69253262	106.7648788	81.95540759	96.0939257	74.50335677	85.13396589	91.63944256	81.73852341	101.7440613	74.07218439	93.36807031	-0.172239414	0.131015522	1.152223412	unchanged	0.179298165	0.16872154	1.049791709	unchanged	0.044740266	0.712352728	0.159620166	unchanged	-6.165185474	C31H39N5O5	582.2663267	4.607816667	C09162	--	--	--	--	--	HMDB0251906	--
neg_3429	1-epi-Valienol 7-phosphate	213.5724339	199.915608	222.7311471	170.012192	225.3081862	271.9312759	142.1190396	221.9942515	158.041587	212.0971739	120.6706319	137.8549542	132.9672672	127.9332392	207.8490488	164.3443092	141.5205975	220.0390824	259.3609923	187.5071981	233.9992014	285.1935208	134.4411153	204.2429576	-0.390092311	0.03596496	1.501518975	down	-0.002723477	0.989642853	0.044689133	unchanged	0.391501856	0.090521135	0.854792513	unchanged	1.232695902	C7H13O8P	301.0333225	4.709833333	C21205	Metabolic pathways(ko01100)	--	--	--	--	--	--
neg_3435	Histidinyl-Arginine	4.22E-08	4.22E-08	4.22E-08	4.22E-08	4.22E-08	4.22E-08	4.22E-08	4.22E-08	4.22E-08	4.22E-08	4.22E-08	4.22E-08	4.22E-08	4.22E-08	4.22E-08	4.22E-08	4.22E-08	4.22E-08	4.22E-08	4.22E-08	4.22E-08	4.22E-08	4.22E-08	4.22E-08	0	1	0	unchanged	0	1	0	unchanged	0	1	0	unchanged	0.555870731	C12H21N7O3	667.3397239	4.753566667	--	--	--	--	--	--	HMDB0028879	77369-21-2
neg_3442	Retinoyl-AZT	4.22E-08	4.22E-08	4.22E-08	4.22E-08	4.22E-08	4.22E-08	4.22E-08	4.22E-08	4.22E-08	4.22E-08	4.22E-08	4.22E-08	4.22E-08	4.22E-08	4.22E-08	4.22E-08	4.22E-08	4.22E-08	4.22E-08	4.22E-08	4.22E-08	4.22E-08	4.22E-08	4.22E-08	0	1	0	unchanged	0	1	0	unchanged	0	1	0	unchanged	3.235191837	C30H39N5O5	1143.591996	4.796366667	--	--	--	--	--	--	HMDB0257175	--
neg_3444	PC(22:0/20:3(6,8,11)-OH(5))	4.22E-08	4.22E-08	4.22E-08	4.22E-08	4.22E-08	4.22E-08	4.22E-08	4.22E-08	4.22E-08	4.22E-08	4.22E-08	4.22E-08	4.22E-08	4.22E-08	4.22E-08	4.22E-08	4.22E-08	4.22E-08	4.22E-08	4.22E-08	4.22E-08	4.22E-08	4.22E-08	4.22E-08	0	1	0	unchanged	0	1	0	unchanged	0	1	0	unchanged	0.287576807	C50H94NO9P	904.6415422	4.818233333	--	--	--	--	--	--	HMDB0287861	--
neg_3446	4-(Methylnitrosamino)-1-(3-pyridyl-N-oxide)-1-butanol	4.22E-08	4.22E-08	4.22E-08	4.22E-08	4.22E-08	4.22E-08	4.22E-08	4.22E-08	4.22E-08	4.22E-08	4.22E-08	4.22E-08	4.22E-08	4.22E-08	4.22E-08	4.22E-08	4.22E-08	4.22E-08	4.22E-08	4.22E-08	4.22E-08	4.22E-08	4.22E-08	4.22E-08	0	1	0	unchanged	0	1	0	unchanged	0	1	0	unchanged	-1.533208968	C10H15N3O3	495.2201953	4.8328	C19603	Metabolism of xenobiotics by cytochrome P450(ko00980);;Chemical carcinogenesis - DNA adducts(ko05204)	--	--	--	--	HMDB0041953	85352-99-4
neg_3449	4-Androsten-3beta,17beta-diol disulfate	4.22E-08	4.22E-08	4.22E-08	4.22E-08	4.22E-08	4.22E-08	4.22E-08	4.22E-08	4.22E-08	4.22E-08	4.22E-08	4.22E-08	4.22E-08	4.22E-08	4.22E-08	4.22E-08	4.22E-08	4.22E-08	4.22E-08	4.22E-08	4.22E-08	4.22E-08	4.22E-08	4.22E-08	0	1	0	unchanged	0	1	0	unchanged	0	1	0	unchanged	-1.662546428	C19H30O8S2	471.1121294	4.861966667	--	--	--	--	--	--	HMDB0240313	1357147-18-2
neg_3455	Daunorubicin	940.6535929	885.7594088	823.1961693	724.2920664	749.7790407	732.6788899	833.8252182	839.4090149	781.087331	738.3713276	657.4079931	805.5300462	853.3401498	509.8126494	809.6844642	870.8371041	729.6787057	817.3576801	1439.108334	1337.839676	1246.285526	1321.487316	1504.988998	1226.365387	-0.08115759	0.518737299	0.504364851	unchanged	0.02025916	0.865250259	0.050888905	unchanged	0.814936816	1.19E-05	1.566088197	up	-19.1386313	C27H29NO10	526.1617802	4.927583333	C01907	--	LMPK13050002	Polyketides [PK]	Aromatic polyketides [PK13]	Anthracyclinones [PK1305]	HMDB0014832	20830-81-3
neg_3456	Lividomycin B	4.22E-08	4.22E-08	4.22E-08	4.22E-08	4.22E-08	4.22E-08	4.22E-08	4.22E-08	4.22E-08	4.22E-08	4.22E-08	4.22E-08	4.22E-08	4.22E-08	0.340691461	4.22E-08	4.22E-08	4.22E-08	4.22E-08	4.22E-08	4.22E-08	4.22E-08	4.22E-08	4.22E-08	20.36105337	0.363217468	0.7361233	unchanged	-20.36105337	0.363217468	0.6391743	unchanged	-20.36105337	0.363217468	0.553225567	unchanged	7.764554868	C23H45N5O13	644.3028433	4.942166667	C18003	Neomycin, kanamycin and gentamicin biosynthesis(ko00524)	--	--	--	--	--	--
neg_3457	9-Fluoroprednisolone	4.22E-08	4.22E-08	4.22E-08	4.22E-08	4.22E-08	4.22E-08	4.22E-08	4.22E-08	4.22E-08	4.22E-08	4.22E-08	4.22E-08	4.22E-08	4.22E-08	4.22E-08	4.22E-08	4.22E-08	4.22E-08	4.22E-08	4.22E-08	4.22E-08	4.22E-08	4.22E-08	4.22E-08	0	1	0	unchanged	0	1	0	unchanged	0	1	0	unchanged	1.450367998	C21H27FO5	413.154202	4.94945	C14484	--	--	--	--	--	HMDB0247595	--
neg_3461	Saroglitazar	4.22E-08	4.22E-08	4.22E-08	4.22E-08	4.22E-08	4.22E-08	4.22E-08	4.22E-08	4.22E-08	4.22E-08	4.22E-08	4.22E-08	4.22E-08	4.22E-08	4.22E-08	4.22E-08	4.22E-08	4.22E-08	4.22E-08	4.22E-08	4.22E-08	4.22E-08	4.22E-08	4.22E-08	0	1	0	unchanged	0	1	0	unchanged	0	1	0	unchanged	-0.7476424	C25H29NO4S	438.1741246	4.94945	--	--	--	--	--	--	HMDB0257500	--
neg_3466	18-Oxocortisol	4.258494865	5.770652541	4.50110748	4.407287029	5.945119331	10.43859557	3.920790438	5.167792549	3.695512889	4.070651555	2.337011673	4.047685689	0.975181957	4.532194231	4.020361813	3.734236686	5.551797731	6.702560788	2.806377168	0.726903531	4.818136912	4.450456502	5.389664964	4.401711582	-0.469115655	0.218860128	0.928368488	unchanged	-0.134845421	0.677408956	0.180866242	unchanged	-0.175529166	0.65528471	0.274055202	unchanged	-2.730428332	C21H28O6	421.1863999	4.956733333	--	--	LMST02030194	Sterol Lipids [ST]	Steroids [ST02]	C21 steroids (gluco/mineralocorticoids, progestogins) and derivatives [ST0203]	HMDB0000332	2410-60-8
neg_3473	Decitabine	4.22E-08	4.22E-08	4.22E-08	4.22E-08	4.22E-08	4.22E-08	4.22E-08	4.22E-08	4.22E-08	4.22E-08	4.22E-08	4.22E-08	4.22E-08	4.22E-08	4.22E-08	4.22E-08	4.22E-08	4.22E-08	4.22E-08	4.22E-08	4.22E-08	4.22E-08	4.22E-08	4.22E-08	0	1	0	unchanged	0	1	0	unchanged	0	1	0	unchanged	-3.68445686	C8H12N4O4	455.1627526	4.956733333	--	--	--	--	--	--	HMDB0015391	2353-33-5
neg_3474	6alpha,9alpha-Difluoroprednisolone-17-butyrate	4.22E-08	4.22E-08	4.22E-08	4.22E-08	4.22E-08	4.22E-08	4.22E-08	4.22E-08	4.22E-08	4.22E-08	4.22E-08	4.22E-08	4.22E-08	4.22E-08	4.22E-08	4.22E-08	4.22E-08	4.22E-08	4.22E-08	4.22E-08	4.22E-08	4.22E-08	4.22E-08	4.22E-08	0	1	0	unchanged	0	1	0	unchanged	0	1	0	unchanged	1.03851009	C25H32F2O6	465.2099029	4.956733333	--	--	--	--	--	--	HMDB0060797	--
neg_3505	Neoandrographolide	4.22E-08	4.22E-08	4.22E-08	4.22E-08	4.22E-08	4.22E-08	4.22E-08	4.22E-08	4.22E-08	4.22E-08	4.22E-08	4.22E-08	4.22E-08	4.22E-08	4.22E-08	4.22E-08	4.22E-08	4.22E-08	4.22E-08	4.22E-08	4.22E-08	4.22E-08	4.22E-08	4.22E-08	0	1	0	unchanged	0	1	0	unchanged	0	1	0	unchanged	-1.871099468	C26H40O8	1005.541042	5.218383333	--	--	--	--	--	--	HMDB0255516	--
neg_3506	Androsta-1,4-diene-3,17-dione	4.22E-08	4.22E-08	4.22E-08	4.22E-08	4.22E-08	4.22E-08	4.22E-08	4.22E-08	4.22E-08	4.22E-08	4.22E-08	4.22E-08	4.22E-08	4.22E-08	4.22E-08	4.22E-08	4.22E-08	4.22E-08	4.22E-08	4.22E-08	4.22E-08	4.22E-08	4.22E-08	4.22E-08	0	1	0	unchanged	0	1	0	unchanged	0	1	0	unchanged	-23.17397963	C19H24O2	627.35594	5.225666667	C20144	Metabolic pathways(ko01100)	--	--	--	--	HMDB0003422	897-06-3
neg_3520	1-(2-Thienyl)-1-heptanone	133.5337749	258.5313502	133.0707603	149.5085108	117.2810603	199.8752769	187.5061995	226.7005021	138.0433713	134.6452962	40.36673848	178.9998055	280.2042233	177.6200573	178.742611	128.5308226	176.4239542	175.8574317	167.2325306	70.54081792	137.8778997	150.8043412	194.8984571	155.8792618	0.171996543	0.501257683	0.48011412	unchanged	-0.302118781	0.31523191	0.837156818	unchanged	-0.349086244	0.164182663	0.719057486	unchanged	-8.609108185	C11H16OS	241.0887008	5.422866667	--	--	--	--	--	--	HMDB0040241	30711-40-1
neg_3523	Anserine	48.85022065	70.79381013	35.22593136	22.73323873	29.89626901	31.29061076	54.97521568	38.6806222	34.08907348	39.18021517	22.80826845	17.28831301	36.89220106	65.9543737	51.73591548	28.17180538	29.2955104	14.73863629	66.16135347	32.7228591	48.26403889	11.77286402	25.16011323	42.82348288	-0.074395789	0.850541644	0.175922913	unchanged	-0.131565064	0.730281209	0.282154438	unchanged	0.000739447	0.998601184	0.009266298	unchanged	8.332210516	C10H16N4O3	275.0936424	5.437483333	C01262	Histidine metabolism(ko00340);;beta-Alanine metabolism(ko00410);;Metabolic pathways(ko01100)	--	--	--	--	HMDB0000194	584-85-0
neg_3526	Gravelliferone	4.22E-08	4.22E-08	4.22E-08	4.22E-08	4.22E-08	4.22E-08	4.22E-08	4.22E-08	4.22E-08	4.22E-08	4.22E-08	4.22E-08	4.22E-08	4.22E-08	4.22E-08	4.22E-08	4.22E-08	4.22E-08	4.22E-08	4.22E-08	4.22E-08	4.22E-08	4.22E-08	4.22E-08	0	1	0	unchanged	0	1	0	unchanged	0	1	0	unchanged	4.147148882	C19H22O3	641.314465	5.451166667	--	--	--	--	--	--	HMDB0030729	21316-80-3
neg_3533	PA(18:4(6Z,9Z,12Z,15Z)/LTE4)	4.22E-08	4.22E-08	4.22E-08	4.22E-08	0.298213263	0.982220015	4.22E-08	4.22E-08	4.22E-08	4.22E-08	1.119159448	2.261336202	4.22E-08	4.22E-08	4.22E-08	4.22E-08	2.539864116	1.554143446	4.22E-08	4.22E-08	4.22E-08	4.22E-08	2.468789299	3.850592583	1.67688156	0.362895578	0.754425412	unchanged	-0.276278964	0.845062979	0.087198094	unchanged	0.626269663	0.663520957	0.227115901	unchanged	-3.94539811	C44H70NO11PS	886.4067617	5.5096	--	--	--	--	--	--	HMDB0264338	--
neg_3537	Zeatin	342.1959091	1117.865944	492.3697502	4.22E-08	274.5964361	924.8883654	270.381008	668.8873869	192.8532017	401.1155323	1085.948076	3.997831406	783.1177385	679.6471056	566.4503116	1311.5857	1391.553466	243.6385012	517.2427086	330.6356913	404.4887367	319.7876305	404.288625	778.4019799	0.658755133	0.251326454	0.881233153	unchanged	-0.923665927	0.134724313	1.073885388	unchanged	-0.853013061	0.101923975	0.868634355	unchanged	-27.7415613	C10H13N5O	240.0805994	5.531516667	C00371	Metabolic pathways(ko01100)	--	--	--	--	HMDB0012204	1637-39-4
neg_3539	PGP(a-25:0/TXB2)	4.22E-08	4.22E-08	4.22E-08	4.22E-08	4.22E-08	4.22E-08	4.22E-08	4.22E-08	4.22E-08	4.22E-08	4.22E-08	4.22E-08	4.22E-08	4.22E-08	4.22E-08	4.22E-08	4.22E-08	4.22E-08	4.22E-08	4.22E-08	4.22E-08	4.22E-08	4.22E-08	4.22E-08	0	1	0	unchanged	0	1	0	unchanged	0	1	0	unchanged	-4.50361397	C51H96O17P2	1063.582247	5.55345	--	--	--	--	--	--	HMDB0274719	--
neg_3541	Apigenin 7-arabinoside	1.768288482	3.464784461	3.947230246	2.412469946	1.366088002	0.660728965	3.711355987	1.804437872	2.878414978	43.83706619	2.600847084	1.066387574	1.168752765	2.726676324	2.565623187	3.64499056	4.098428084	1.298101713	2.53986548	1.660455998	0.460068106	1.500164615	3.712991703	3.561898349	0.186824364	0.666810518	0.347840441	unchanged	1.850302171	0.375567347	0.714899268	unchanged	-0.206463623	0.638349672	0.253471459	unchanged	-5.432584927	C20H18O9	401.0856213	5.56075	--	--	--	--	--	--	HMDB0303810	--
neg_3543	Isoleucyl-Phenylalanine	4.22E-08	4.22E-08	4.22E-08	4.22E-08	4.22E-08	4.22E-08	4.22E-08	4.22E-08	4.22E-08	4.22E-08	4.22E-08	4.22E-08	4.22E-08	4.22E-08	20.92784734	4.22E-08	63.00336578	4.22E-08	1039.521494	255.2547572	823.1248018	711.6887754	1610.308393	829.1387959	28.30565031	0.235676091	0.995463382	unchanged	-28.30565031	0.235676091	0.848113041	unchanged	5.972188069	0.004948847	1.385989061	up	-4.067606668	C15H22N2O3	601.3220251	5.589983333	--	--	--	--	--	--	HMDB0028914	--
neg_3546	Butyloxycarbonyl-phenylalanyl-leucyl-phenylalanyl-leucyl-phenylalanine	16.68969134	18.62277882	4.22E-08	0.008753966	1.24745568	0.913477878	13.43057031	17.56419325	3.947636241	2.468498228	0.765130078	1.280127996	8.694127147	13.79652815	1.13212197	0.286503945	1.80074813	1.114423881	15.33040453	4.785454003	3.102830892	2.838839108	4.606247082	4.38075584	-0.482655243	0.687479939	0.329437331	unchanged	0.556701649	0.580166623	0.276090721	unchanged	0.385640572	0.653821751	0.295584874	unchanged	-6.783995137	C44H59N5O8	806.4057033	5.589983333	--	--	--	--	--	--	HMDB0247179	--
neg_3552	Lyciumin D	4.22E-08	4.22E-08	4.22E-08	4.22E-08	4.22E-08	4.22E-08	4.22E-08	0.057152146	4.22E-08	4.22E-08	4.22E-08	4.22E-08	4.22E-08	4.22E-08	4.22E-08	4.22E-08	4.22E-08	4.22E-08	4.22E-08	4.22E-08	4.22E-08	4.22E-08	4.22E-08	4.22E-08	0	1	0	unchanged	17.78547158	0.363217468	0.580841005	unchanged	0	1	0	unchanged	6.068803604	C45H57N9O11	920.3978799	5.5973	--	--	--	--	--	--	HMDB0040695	150415-40-0
neg_3554	Muricatacin	209.1199566	297.6723673	171.6943008	327.2642633	187.4760737	175.1001009	254.7865176	473.1130643	209.7285378	202.9694563	161.5521513	169.7416867	212.9218395	221.1089106	192.8913003	169.9075009	179.6183052	177.413149	198.5066156	174.7227983	195.8646044	272.0997001	215.2609822	188.2404318	-0.245943663	0.260772976	0.882190304	unchanged	0.351201796	0.319423217	0.626411983	unchanged	0.109322974	0.381315762	0.457405361	unchanged	-7.959412689	C17H32O3	329.2310854	5.611916667	--	--	LMFA05000682	Fatty Acyls [FA]	Fatty alcohols [FA05]	--	HMDB0038685	134698-86-5
neg_3555	PGP(i-24:0/20:3(5Z,8Z,11Z)-O(14R,15S))	4.22E-08	4.22E-08	4.22E-08	4.22E-08	4.22E-08	4.22E-08	4.22E-08	4.22E-08	4.22E-08	4.22E-08	4.22E-08	4.22E-08	4.22E-08	4.22E-08	4.22E-08	4.22E-08	4.22E-08	4.22E-08	4.22E-08	4.22E-08	4.22E-08	4.22E-08	4.22E-08	4.22E-08	0	1	0	unchanged	0	1	0	unchanged	0	1	0	unchanged	-8.726235944	C50H92O14P2	1023.585894	5.619216667	--	--	--	--	--	--	HMDB0275922	--
neg_3558	Glycitin	0.580872428	4.22E-08	0.539668355	4.22E-08	0.412365947	4.22E-08	4.22E-08	4.22E-08	4.22E-08	3.570705781	4.22E-08	4.22E-08	4.22E-08	0.880924687	4.22E-08	4.22E-08	4.22E-08	4.22E-08	4.22E-08	4.22E-08	4.22E-08	4.22E-08	4.22E-08	4.22E-08	-0.799179102	0.575532042	0.458651768	unchanged	2.019118414	0.493976414	0.565996894	unchanged	-21.73160572	0.363217468	0.487236864	unchanged	-7.672591428	C22H22O10	491.1164562	5.64115	C16195	--	LMPK12050096	Polyketides [PK]	Flavonoids [PK12]	Isoflavonoids [PK1205]	HMDB0002219	--
neg_3560	Avermectin A1a aglycone	4.22E-08	4.22E-08	4.22E-08	4.22E-08	4.22E-08	4.22E-08	4.22E-08	4.22E-08	4.22E-08	4.22E-08	4.22E-08	4.22E-08	4.22E-08	4.22E-08	4.22E-08	4.22E-08	4.22E-08	4.22E-08	4.22E-08	4.22E-08	4.22E-08	4.22E-08	4.22E-08	4.22E-08	0	1	0	unchanged	0	1	0	unchanged	0	1	0	unchanged	-29.18220896	C35H50O8	1195.658938	5.655766667	C11980	Metabolic pathways(ko01100)	--	--	--	--	--	--
neg_3562	2-Methoxy-estradiol-17beta 3-glucuronide	4.22E-08	4.22E-08	4.22E-08	4.22E-08	4.22E-08	4.22E-08	4.22E-08	4.22E-08	4.22E-08	4.22E-08	4.22E-08	4.22E-08	4.22E-08	4.22E-08	4.22E-08	4.22E-08	4.22E-08	4.22E-08	4.22E-08	4.22E-08	4.22E-08	4.22E-08	4.22E-08	4.22E-08	0	1	0	unchanged	0	1	0	unchanged	0	1	0	unchanged	-7.409713207	C25H34O9	477.2094628	5.685016667	C11131	Steroid hormone biosynthesis(ko00140)	LMST05010009	Sterol Lipids [ST]	Steroid conjugates [ST05]	Glucuronides [ST0501]	HMDB0006765	--
neg_3567	1-Palmitoyl Lysophosphatidic Acid	56.78011219	77.08109388	37.21504117	41.34566515	58.40508323	46.46199595	59.98200504	63.04184766	59.02014048	93.42819176	42.82985906	48.51124704	52.36673124	55.16419693	55.95275718	54.70161626	46.36908874	45.73135755	45.86255475	46.32611626	60.61020419	48.68309763	41.96859094	55.31085382	-0.032200035	0.85699121	0.147375854	unchanged	0.241448482	0.253657253	0.853857213	unchanged	-0.054603583	0.583323622	0.336833297	unchanged	18.36584289	C19H39O7P	431.2255425	5.750716667	--	--	--	--	--	--	--	--
neg_3569	N-Methyl-1-deoxynojirimycin	4648.13952	3641.922569	5.308799892	2527.750773	3472.698578	4991.296537	3183.338677	3728.54576	2200.611591	2706.146424	5.329376601	3395.16058	2868.425884	1693.666792	5009.73624	1638.999275	1486.646399	4651.346088	2620.327031	4.22E-08	2288.268081	6085.529188	5923.607417	3037.084726	-0.152799896	0.748504042	0.235238395	unchanged	-0.188951478	0.685372114	0.287021171	unchanged	0.201899412	0.714496049	0.168283659	unchanged	3.120686929	C7H15NO4	399.1995241	5.7799	--	--	--	--	--	--	HMDB0035360	69567-10-8
neg_3583	PI(18:0/22:4(10Z,13Z,16Z,19Z))	4.22E-08	4.22E-08	4.22E-08	4.22E-08	4.22E-08	4.22E-08	4.22E-08	4.22E-08	4.22E-08	4.22E-08	4.22E-08	4.22E-08	4.22E-08	4.22E-08	4.22E-08	4.22E-08	4.22E-08	4.22E-08	4.22E-08	4.22E-08	4.22E-08	4.22E-08	4.22E-08	4.22E-08	0	1	0	unchanged	0	1	0	unchanged	0	1	0	unchanged	-9.532967563	C49H87O13P	949.549112	5.88115	--	--	--	--	--	--	HMDB0009817	--
neg_3584	Acrip	4.22E-08	4.22E-08	4.22E-08	4.22E-08	4.22E-08	4.22E-08	4.22E-08	4.22E-08	4.22E-08	4.22E-08	4.22E-08	4.22E-08	4.22E-08	4.22E-08	4.22E-08	4.22E-08	4.22E-08	4.22E-08	4.22E-08	4.22E-08	4.22E-08	4.22E-08	4.22E-08	4.22E-08	0	1	0	unchanged	0	1	0	unchanged	0	1	0	unchanged	7.231511571	C57H80N12O9	1121.623111	5.895666667	--	--	--	--	--	--	HMDB0247970	--
neg_3590	6'''-Deamino-6'''-oxoneomycin C	4.22E-08	4.22E-08	4.22E-08	4.22E-08	4.22E-08	4.22E-08	4.22E-08	4.22E-08	4.22E-08	4.22E-08	4.22E-08	4.22E-08	4.22E-08	4.22E-08	4.22E-08	4.22E-08	4.22E-08	4.22E-08	4.22E-08	4.22E-08	4.22E-08	4.22E-08	4.22E-08	4.22E-08	0	1	0	unchanged	0	1	0	unchanged	0	1	0	unchanged	27.58601088	C23H43N5O14	612.2902926	5.92485	C17589	Neomycin, kanamycin and gentamicin biosynthesis(ko00524)	--	--	--	--	--	--
neg_3592	Microcystin LR	4.22E-08	4.22E-08	4.22E-08	4.22E-08	4.22E-08	4.22E-08	4.22E-08	4.22E-08	4.22E-08	4.22E-08	4.22E-08	4.22E-08	4.22E-08	4.22E-08	4.22E-08	4.22E-08	4.22E-08	4.22E-08	4.22E-08	4.22E-08	4.22E-08	4.22E-08	4.22E-08	4.22E-08	0	1	0	unchanged	0	1	0	unchanged	0	1	0	unchanged	36.272176	C49H74N10O12	993.5775659	5.91765	C05371	Bile secretion(ko04976)	--	--	--	--	--	--
neg_3594	20,26-Dihydroxyecdysone	4.22E-08	4.22E-08	4.22E-08	4.22E-08	4.22E-08	4.22E-08	4.22E-08	4.22E-08	4.22E-08	4.22E-08	4.22E-08	4.22E-08	4.22E-08	4.22E-08	4.22E-08	4.22E-08	4.22E-08	4.22E-08	4.22E-08	4.22E-08	4.22E-08	4.22E-08	4.22E-08	4.22E-08	0	1	0	unchanged	0	1	0	unchanged	0	1	0	unchanged	-4.805234186	C27H44O8	1037.60067	5.9394	C16500	Insect hormone biosynthesis(ko00981)	LMST01010184	Sterol Lipids [ST]	Sterols [ST01]	Cholesterol and derivatives [ST0101]	HMDB0245570	--
neg_3608	Glutamylproline	1205.000351	1429.353965	1323.131381	1299.236872	1202.574656	1255.978798	1387.379424	1551.718385	1294.15676	1249.471982	1352.282553	1291.792107	1321.231262	1329.41056	1485.416095	1305.242979	1242.364514	1310.396909	1289.393056	1335.770087	1404.268668	1285.104688	1213.020837	1343.694295	0.051211048	0.356866682	0.675250028	unchanged	0.023758786	0.697741585	0.195003577	unchanged	-0.022335758	0.640328025	0.291946106	unchanged	-0.815132834	C10H16N2O5	289.1035229	6.01955	--	--	--	--	--	--	HMDB0028827	41745-47-5
neg_3610	Nicotinic acid	111.2742367	135.2944576	106.4583259	89.936173	126.8490257	127.7904197	112.4553648	138.716115	106.0479411	93.39496532	101.5046171	100.2485826	113.3951717	124.405029	113.056816	104.1769754	101.3333529	114.2135369	114.3956948	133.4277997	126.8311639	120.0435701	103.6938216	125.3119871	-0.056994144	0.574173836	0.493132605	unchanged	-0.039726252	0.690805315	0.37937022	unchanged	0.109988467	0.13623153	0.775602979	unchanged	1.971739723	C6H5NO2	305.078393	6.026783333	C00253	Nicotinate and nicotinamide metabolism(ko00760);;Metabolic pathways(ko01100);;Biosynthesis of cofactors(ko01240);;Pertussis(ko05133)	--	--	--	--	HMDB0001488	59-67-6
neg_3634	5-Acetylamino-6-amino-3-methyluracil	4.22E-08	4.22E-08	4.22E-08	4.22E-08	4.22E-08	4.22E-08	4.22E-08	4.22E-08	4.22E-08	4.22E-08	4.22E-08	4.22E-08	4.22E-08	4.22E-08	4.22E-08	4.22E-08	4.22E-08	4.22E-08	4.22E-08	4.22E-08	4.22E-08	4.22E-08	4.22E-08	4.22E-08	0	1	0	unchanged	0	1	0	unchanged	0	1	0	unchanged	-2.003505444	C7H10N4O3	441.1479896	6.222183333	C16366	Caffeine metabolism(ko00232)	--	--	--	--	HMDB0004400	19893-78-8
neg_3636	6'-Oxo-G418	1964.563076	2498.353207	2458.235908	2354.72531	1330.693774	1534.71902	1955.702841	2733.087869	1871.131614	2172.756266	1417.878475	1476.163772	2116.579767	1815.164475	2385.001047	1997.981997	1423.292471	1477.572948	2255.616338	2199.77534	2527.145958	2032.265721	1466.429708	1532.579845	-0.114415886	0.55916406	0.489933848	unchanged	0.051938397	0.789943094	0.102755662	unchanged	0.099188238	0.57586606	0.284115969	unchanged	-1.970678761	C20H38N4O10	987.5083624	6.236633333	C21268	Neomycin, kanamycin and gentamicin biosynthesis(ko00524)	--	--	--	--	--	--
neg_3637	3-Oxovalproic acid	271.2280552	309.4548018	261.2666247	239.4273002	262.8526578	266.7121498	316.0046395	344.9732822	316.7439207	378.3071495	234.854094	270.0714582	262.2410994	283.6030087	280.4890935	259.0642864	257.743949	299.5292085	255.284527	236.784462	280.8832019	262.7641937	283.7143911	269.9380843	0.028139065	0.658758175	0.316345455	unchanged	0.179999567	0.150024385	1.062954892	unchanged	-0.047589266	0.390148961	0.483989311	unchanged	-6.877805489	C8H14O3	315.1791375	6.258616667	C16652	Drug metabolism - cytochrome P450(ko00982)	--	--	--	--	HMDB0060685	--
neg_3647	WKYMVm	4.833706051	4.125135929	1.719728793	0.240303486	4.22E-08	4.22E-08	4.609827363	8.194839006	0.184593694	0.165379394	4.22E-08	4.22E-08	3.562136767	2.904190586	0.642752642	0.264779359	4.22E-08	4.22E-08	7.70533308	6.037259187	4.22E-08	4.22E-08	4.22E-08	4.22E-08	-0.566332312	0.602862973	0.437462617	unchanged	0.835079896	0.554124075	0.276005657	unchanged	0.898162363	0.5288975	0.405826373	unchanged	6.515491314	C41H61N9O7S2	890.3885121	6.287816667	--	--	--	--	--	--	HMDB0259899	--
neg_3652	Anandamide	4.22E-08	4.22E-08	4.22E-08	4.22E-08	4.22E-08	4.22E-08	4.22E-08	4.22E-08	4.22E-08	4.22E-08	4.22E-08	4.22E-08	4.22E-08	4.22E-08	4.22E-08	4.22E-08	4.22E-08	4.22E-08	4.22E-08	4.22E-08	4.22E-08	4.22E-08	4.22E-08	4.22E-08	0	1	0	unchanged	0	1	0	unchanged	0	1	0	unchanged	-5.255841073	C22H37NO2	368.255272	6.309733333	C11695	Neuroactive ligand-receptor interaction(ko04080);;Axon regeneration(ko04361);;Thermogenesis(ko04714);;Retrograde endocannabinoid signaling(ko04723);;Inflammatory mediator regulation of TRP channels(ko04750)	LMFA08040001	Fatty Acyls [FA]	Fatty amides [FA08]	N-acyl ethanolamines (endocannabinoids) [FA0804]	HMDB0004080	94421-68-8
neg_3659	5-Methylcytosine	991.7633607	1197.537853	1013.635691	1026.304121	1024.716046	1035.499304	1184.859064	1227.777038	1039.920107	1068.553911	1055.827167	1095.371541	1047.330823	1213.960213	1154.545637	1005.657442	1015.693758	1091.74841	960.3093554	1086.084844	1146.117996	976.5406981	980.8017109	1082.399196	0.053912638	0.40018451	0.619431654	unchanged	0.031338104	0.614024214	0.32371085	unchanged	-0.067093976	0.306157215	0.564844335	unchanged	4.727219318	C5H7N3O	249.1117296	6.353316667	C02376	Pyrimidine metabolism(ko00240);;Metabolic pathways(ko01100)	--	--	--	--	HMDB0002894	554-01-8
neg_3665	2-[(2-Aminoethylcarbamoyl)methyl]-2-hydroxybutanedioate	4319.506719	4038.423567	788.2745687	2873.851641	3848.927217	5409.719511	3769.235519	3663.10879	2632.287125	2550.654314	672.3039693	3503.592876	3311.353708	2684.053516	4494.219603	2288.89586	2082.684314	4259.425881	2660.863403	348.1535772	2545.32926	5827.543474	4831.633169	3238.38566	-0.154279956	0.650566686	0.345646672	unchanged	-0.187426434	0.552456808	0.440647247	unchanged	0.024781437	0.951932209	0.003467439	unchanged	-21.62508574	C8H14N2O6	233.0728476	6.418466667	C22073	Metabolic pathways(ko01100)	--	--	--	--	--	--
neg_3669	PA(17:0/PGE1)	461.1826743	568.9672314	498.9872495	550.9548532	312.5836298	411.2743292	439.6220128	683.5393101	360.6293804	654.6028569	301.2614913	384.6414856	426.1938809	467.5078788	498.307189	382.7715744	322.8850862	355.9247052	544.8376026	551.5801843	536.0048694	435.5067366	336.1980601	391.4975405	-0.19256623	0.251384643	0.906877542	unchanged	0.202997196	0.41380078	0.546138772	unchanged	0.188276473	0.249076571	0.612402134	unchanged	0.513004725	C40H73O11P	795.4588412	6.44015	--	--	--	--	--	--	HMDB0263565	--
neg_3676	(4S,7S,12Br)-6-oxo-7-[[(2S)-3-phenyl-2-sulfanylpropanoyl]amino]-2,3,4,7,8,12b-hexahydro-1H-pyrido[2,1-a][2]benzazepine-4-carboxylic acid	4.22E-08	4.22E-08	4.22E-08	4.22E-08	4.22E-08	4.22E-08	4.22E-08	4.22E-08	4.22E-08	4.22E-08	4.22E-08	4.22E-08	4.22E-08	4.22E-08	4.22E-08	4.22E-08	4.22E-08	4.22E-08	4.22E-08	4.22E-08	4.22E-08	4.22E-08	4.22E-08	4.22E-08	0	1	0	unchanged	0	1	0	unchanged	0	1	0	unchanged	2.224500659	C24H26N2O4S	483.1605059	6.46195	--	--	--	--	--	--	HMDB0254372	--
neg_3678	Acetylsalvipisone	94.31781064	87.98083967	78.90875947	63.26024812	98.25278803	88.17244655	94.73696535	95.8754303	88.95914469	103.7091816	71.23726871	82.42324419	89.5420945	71.71473867	107.11139	83.52290528	61.66506191	90.15063377	69.095696	57.25824156	84.25265141	90.98042597	117.6646525	97.35802036	-0.020436589	0.887652239	0.136400309	unchanged	0.092179926	0.504515173	0.469381099	unchanged	0.036490422	0.847020736	0.064327048	unchanged	-3.454391293	C22H26O4	399.1800887	6.482866667	--	--	--	--	--	--	HMDB0031877	--
neg_3684	Corticosterone	571.1265344	570.1210027	586.9605036	493.8930528	594.173221	535.4600459	291.0171485	277.9882129	317.766465	309.1035059	263.0854308	293.0948084	605.2438494	396.0594293	587.0301641	596.2788142	582.5606306	618.0092595	2968.081919	2888.515989	2820.587695	2913.066178	3159.859603	2844.577563	0.01432565	0.885546751	0.10954536	unchanged	-0.950184928	0.000339927	2.065751614	down	2.377834641	3.62E-11	1.667446916	up	23.96704368	C21H30O4	381.1921085	6.555216667	C02140	Steroid hormone biosynthesis(ko00140);;Metabolic pathways(ko01100);;Regulation of lipolysis in adipocytes(ko04923);;Aldosterone synthesis and secretion(ko04925);;Prion disease(ko05020)	LMST02030186	Sterol Lipids [ST]	Steroids [ST02]	C21 steroids (gluco/mineralocorticoids, progestogins) and derivatives [ST0203]	HMDB0001547	50-22-6
neg_3685	Taraxacolide 1-O-b-D-glucopyranoside	28.04040441	25.12294313	20.93726224	4.963238926	25.93067498	15.8779426	4.22E-08	4.22E-08	3.80855347	1.778663927	6.619254955	8.671745984	19.53241593	7.097287659	22.09551155	41.38610625	23.16607579	31.37419673	382.9522914	371.2415175	332.2943471	340.8678111	351.9420038	289.6539767	0.259096572	0.516656018	0.526745493	unchanged	-2.792511706	0.005916118	1.749876281	down	3.838246013	3.43E-07	1.661594034	up	-7.543114067	C21H32O9	449.1760704	6.555216667	--	--	--	--	--	--	HMDB0035610	75911-12-5
neg_3698	(3beta,9beta)-7-Drimene-3,11,12-triol	5522.095547	8035.486156	3879.949107	5536.766925	5343.293941	7907.176153	7606.340849	7237.032444	6531.730107	6021.14277	1881.424204	6911.432489	9534.777162	7136.246402	7113.47531	4922.744666	6584.1524	7577.951594	6241.279167	2092.020558	6288.656062	6539.243333	7740.614514	6100.905857	0.242970016	0.246801158	0.857186946	unchanged	-0.244391116	0.318348664	0.779561889	unchanged	-0.292479445	0.218993151	0.656895815	unchanged	-8.996870825	C15H26O3	299.1841107	6.714433333	--	--	--	--	--	--	HMDB0036053	101470-79-5
neg_3700	Prednisolone butyrate	0.896712944	1.35913238	4.22E-08	4.22E-08	4.22E-08	4.22E-08	4.22E-08	0.042621843	4.22E-08	0.037109853	4.22E-08	4.22E-08	4.22E-08	0.660844984	4.22E-08	4.22E-08	4.22E-08	4.22E-08	0.004575235	0.002468707	4.22E-08	4.22E-08	4.22E-08	4.22E-08	-1.771283998	0.355852994	0.731996212	unchanged	-3.051084052	0.420286179	0.567207663	unchanged	-6.551750967	0.367932426	0.481900411	unchanged	-5.297330702	C25H34O7	491.2253133	6.714433333	--	--	--	--	--	--	HMDB0256746	--
neg_3701	Dapdiamide A	4.22E-08	4.22E-08	4.22E-08	4.22E-08	4.22E-08	4.22E-08	4.22E-08	4.22E-08	4.22E-08	4.22E-08	4.22E-08	4.22E-08	4.22E-08	0.323812431	4.22E-08	4.22E-08	4.22E-08	4.22E-08	4.22E-08	4.22E-08	4.22E-08	4.22E-08	4.22E-08	4.22E-08	20.287746	0.363217468	0.722221308	unchanged	-20.287746	0.363217468	0.641239554	unchanged	-20.287746	0.363217468	0.487236864	unchanged	28.15481267	C12H20N4O5	659.3174915	6.721666667	C20962	Metabolic pathways(ko01100)	--	--	--	--	--	--
neg_3703	Lividomycin A	14.63672047	18.63436934	0.023348459	0.017203484	0.022294562	4.22E-08	14.3643476	16.22662193	0.041288226	1.633666798	0.011050705	4.22E-08	11.92489023	15.77877879	0.058423252	0.05743654	0.003458496	0.084576269	4.901087219	1.869166977	4.22E-08	0.013546257	4.22E-08	4.22E-08	-0.256335515	0.84853502	0.172798255	unchanged	0.209849211	0.869529236	0.020121807	unchanged	-2.040490513	0.295724456	0.53191629	unchanged	33.39698182	C29H55N5O18	796.3490382	6.721666667	C17707	Neomycin, kanamycin and gentamicin biosynthesis(ko00524)	--	--	--	--	--	--
neg_3707	4-Hydroxydebrisoquine	1969.762108	2321.726888	2262.432534	2394.025451	2396.506098	2263.532178	2395.120733	2326.849318	2320.61092	2280.555257	2227.154333	2231.980939	2230.75078	2245.788152	2298.244231	2166.00317	2146.621756	2158.806749	2274.604516	2179.231259	2182.341332	2221.212779	2460.756816	2323.99676	-0.038873321	0.412894839	0.685564831	unchanged	0.05723352	0.031845535	1.334685121	up	0.042490177	0.225720385	0.630515229	unchanged	-4.078526973	C10H13N3O	236.1032855	6.750633333	--	--	--	--	--	--	HMDB0006468	59333-79-8
neg_3709	Hoduloside X	186.2093215	192.2929179	110.8776116	102.4299038	18.38169162	51.64116413	111.3154803	224.64505	52.98331077	103.5929489	23.82090749	27.80611685	138.2801329	97.59501513	72.02316664	88.30200471	18.13665494	51.68422662	163.1167319	106.8821272	152.5983875	72.2739764	32.01537516	29.11401225	-0.50607079	0.352765988	0.746147895	unchanged	0.223645434	0.720053096	0.123657052	unchanged	0.254690877	0.618196195	0.294437151	unchanged	-3.593516062	C53H88O23	1113.542381	6.757866667	--	--	--	--	--	--	HMDB0040662	154971-14-9
neg_3710	N'-(1,6-Dihydro-6-oxo-2-pyridinyl)-N,N-dipropylmethanimidamide	525.1458034	641.629281	724.2544691	698.2470107	675.2277515	597.9053502	607.2444385	698.0959402	703.7617131	638.4136376	568.2470341	566.4572961	703.9310349	603.2862464	676.3318905	661.0420315	564.4507188	547.6729375	720.4353997	621.0628708	601.962595	650.280579	706.285869	639.7112026	-0.040029574	0.665560156	0.389318172	unchanged	0.009761688	0.908242291	0.005091782	unchanged	0.068628263	0.36973901	0.488905752	unchanged	-0.537579606	C12H19N3O	220.1454169	6.757866667	--	--	--	--	--	--	HMDB0249850	--
neg_3711	Eremopetasidione	39.18090885	52.79243478	62.59117962	63.99284808	57.14721722	49.00198962	56.96590685	51.59318874	63.65072459	57.05239352	53.98734261	49.9795778	55.48793068	51.5995509	64.10243795	54.87365165	55.9324195	48.03273382	58.61621996	65.9218668	56.25931756	70.99211604	61.14278436	56.00117022	0.023454985	0.844303106	0.134425887	unchanged	0.013922944	0.860689091	0.154251769	unchanged	0.1607691	0.075435623	0.861939812	unchanged	-6.490430075	C14H20O3	235.1324354	6.757866667	--	--	--	--	--	--	HMDB0040778	163135-94-2
neg_3716	(±)12,13-DiHOME	2.584792315	1.255462293	2.425317465	1.436965463	1.152773211	2.625297221	3.50599085	2.315868959	3.732595403	6.17098948	3.560281243	1.707494865	3.173649161	4.305497992	3.037947769	0.804577246	3.379204599	3.307535317	3.689821944	5.379483742	1.210164377	2.74042487	2.541066663	3.059356258	0.649471932	0.084901257	1.265609407	unchanged	0.221252548	0.542721633	0.499823929	unchanged	0.048206725	0.892954414	0.115786587	unchanged	-3.89651167	C18H34O4	313.2372087	6.7651	--	--	--	--	--	--	--	--
neg_3718	Alanylproline	4.22E-08	4.22E-08	4.22E-08	4.22E-08	4.22E-08	4.22E-08	5.52E-05	4.22E-08	4.22E-08	4.22E-08	4.22E-08	4.22E-08	4.22E-08	4.22E-08	4.22E-08	4.22E-08	4.22E-08	4.22E-08	4.22E-08	4.22E-08	4.22E-08	4.22E-08	4.22E-08	4.22E-08	0	1	0	unchanged	7.773796816	0.363217468	0.624426628	unchanged	0	1	0	unchanged	1.357016766	C8H14N2O3	371.1941133	6.7651	--	--	--	--	--	--	HMDB0028695	13485-59-1
neg_3724	Cerivastatin	0.001136063	4.22E-08	0.048349103	0.060503215	4.22E-08	0.00314835	0.090864122	0.000149808	4.22E-08	4.22E-08	0.086859964	4.22E-08	0.000958623	0.09145059	4.22E-08	4.22E-08	4.22E-08	4.22E-08	4.22E-08	4.22E-08	4.22E-08	4.22E-08	4.22E-08	4.22E-08	-0.291957236	0.859560509	0.157054594	unchanged	0.944744583	0.568635548	0.393850113	unchanged	-18.47869792	0.357737555	0.492793875	unchanged	-2.836606873	C26H34FNO5	458.2335223	6.786816667	C07966	Bile secretion(ko04976)	--	--	--	--	--	--
neg_3725	Gentamicin C2	4.22E-08	4.22E-08	4.22E-08	4.22E-08	4.22E-08	4.22E-08	4.22E-08	4.22E-08	4.22E-08	4.22E-08	4.22E-08	4.22E-08	4.22E-08	4.22E-08	4.22E-08	4.22E-08	4.22E-08	4.22E-08	4.22E-08	4.22E-08	4.22E-08	4.22E-08	4.22E-08	4.22E-08	0	1	0	unchanged	0	1	0	unchanged	0	1	0	unchanged	-1.706817285	C20H41N5O7	498.2692092	6.786816667	C02033	Neomycin, kanamycin and gentamicin biosynthesis(ko00524)	--	--	--	--	HMDB0252691	--
neg_3728	16-Glucuronide-estriol	4.22E-08	0.088492797	4.22E-08	4.22E-08	4.22E-08	4.22E-08	4.22E-08	4.22E-08	4.22E-08	4.22E-08	4.22E-08	4.22E-08	4.22E-08	0.027114698	0.389922093	4.22E-08	4.22E-08	4.22E-08	4.22E-08	4.22E-08	4.22E-08	4.22E-08	4.22E-08	4.22E-08	2.236539871	0.440486236	0.614258938	unchanged	-20.65276194	0.328634672	0.686450311	unchanged	-20.65276194	0.328634672	0.589412873	unchanged	-43.41468493	C24H32O9	463.1772029	6.822233333	C05504	Steroid hormone biosynthesis(ko00140)	--	--	--	--	HMDB0006766	1852-50-2
neg_3732	PL	56.00177938	49.6392385	26.96752246	38.461973	34.37898477	34.84343428	61.72014268	40.71114356	32.67920207	126.4609625	27.50997109	23.88490968	34.37359525	55.21335355	36.06691459	25.27708915	26.19866766	13.16171496	32.24822868	21.51502078	39.88884155	34.72185903	34.83250808	34.88234403	-0.336584345	0.278455145	0.830336753	unchanged	0.717797592	0.268674155	0.817517672	unchanged	0.057937457	0.842141509	0.08519938	unchanged	1.933910851	C28H46O10	587.3083493	6.836716667	C18210	--	--	--	--	--	HMDB0302594	--
neg_3733	2'',4'',6''-Triacetylglycitin	0.996865246	0.674860428	0.871944582	0.808294845	4.22E-08	4.22E-08	4.22E-08	4.22E-08	1.196972328	40.89559654	4.22E-08	4.22E-08	4.22E-08	4.22E-08	4.22E-08	0.4937147	4.22E-08	4.22E-08	0.32543394	4.22E-08	0.40106139	4.22E-08	0.445377517	0.58825409	-2.763257044	0.048430079	1.458104848	down	6.413743538	0.353350237	0.74481312	unchanged	1.833929426	0.133434	0.765557624	unchanged	-2.208020951	C28H28O13	593.1263954	6.843966667	--	--	--	--	--	--	HMDB0034694	--
neg_3735	Ulinastatin	4.22E-08	4.22E-08	4.22E-08	4.22E-08	4.22E-08	4.22E-08	4.22E-08	4.22E-08	4.22E-08	4.22E-08	4.22E-08	4.22E-08	4.22E-08	4.22E-08	4.22E-08	4.22E-08	4.22E-08	4.22E-08	4.22E-08	0.000709029	4.22E-08	4.22E-08	4.22E-08	4.22E-08	0	1	0	unchanged	0	1	0	unchanged	11.45307664	0.363217468	0.52834827	unchanged	-6.460848373	C13H16O3	219.1012458	6.8512	--	--	--	--	--	--	HMDB0259397	--
neg_3738	CDP-DG(i-19:0/PGE2)	1.299215545	1.230467788	0.358126596	1.42693214	1.394671875	0.65188465	4.22E-08	4.22E-08	4.22E-08	0.678346448	0.675071648	0.579852914	0.688217696	0.413825673	4.22E-08	4.22E-08	0.116694422	0.958728271	0.020918607	0.549070862	4.22E-08	0.378000265	4.22E-08	1.510152577	-1.546671017	0.017081676	1.630584679	down	-0.171606304	0.855223538	0.111592018	unchanged	0.174918201	0.875074154	0.11615014	unchanged	5.101289715	C51H87N3O18P2	1136.549755	6.865683333	--	--	--	--	--	--	HMDB0294010	--
neg_3740	Montanoyl-CoA	0.009614656	4.22E-08	4.22E-08	0.918046597	4.22E-08	4.22E-08	4.22E-08	4.22E-08	4.22E-08	4.22E-08	4.22E-08	4.22E-08	4.22E-08	4.22E-08	4.22E-08	4.22E-08	4.22E-08	4.22E-08	4.22E-08	4.22E-08	4.22E-08	4.22E-08	4.22E-08	4.22E-08	-21.80618503	0.357742249	0.708477222	unchanged	0	1	0	unchanged	0	1	0	unchanged	2.206477858	C49H90N7O17P3S	1194.509933	6.865683333	C21934	Biosynthesis of unsaturated fatty acids(ko01040);;Fatty acid metabolism(ko01212)	LMFA07050351	Fatty Acyls [FA]	Fatty esters [FA07]	Fatty acyl CoAs [FA0705]	--	--
neg_3742	Hoduloside IX	83.91275855	87.86971215	78.43835552	79.56250828	4.22E-08	12.76126736	40.18528007	71.71944006	29.07143148	30.15637956	24.8099007	22.42454939	70.02720278	53.83034901	38.86776906	19.80191261	52.02174199	21.94376384	55.76196655	45.94916512	34.18258623	13.37564552	7.12028618	14.02619193	-0.417373863	0.451984258	0.60822943	unchanged	-0.232163261	0.575363786	0.5576166	unchanged	-0.589858535	0.237039786	0.592964005	unchanged	-4.838606176	C52H86O22	1083.530601	6.887383333	--	--	--	--	--	--	HMDB0040661	154971-13-8
neg_3748	4-Vinylphenol sulfate	60.92998943	62.60374747	70.92302262	55.80498731	40.66125579	52.75075217	57.06543058	74.02565233	65.84590102	51.47277299	58.17392451	55.40206821	67.88797935	71.87348134	64.36419433	68.8066982	46.12349597	64.81491292	60.20396726	72.57055305	45.11264553	58.94878351	43.05077906	44.39296612	0.159580998	0.26101767	0.818142243	unchanged	-0.084687776	0.484508029	0.55942919	unchanged	-0.243381991	0.136940605	0.718257416	unchanged	-2.945826118	C8H8O4S	199.0064641	6.938066667	--	--	--	--	--	--	HMDB0062775	131351-90-1
neg_3749	5-Nonyltetrahydro-2-oxo-3-furancarboxylic acid	6980.295984	9500.796011	2021.683008	7746.813478	7066.105308	10777.59276	8267.384461	9632.98514	7137.759842	7909.690862	1232.970379	8998.980401	12552.62893	7749.651693	9841.140375	6982.048258	9830.685202	8872.894806	8266.965067	1273.399717	7921.986601	8583.266349	9852.785982	8472.190238	0.340456974	0.215696777	0.959203571	unchanged	-0.370660393	0.189305104	0.99668419	unchanged	-0.331412122	0.232688619	0.65401633	unchanged	-5.697650741	C14H24O4	255.1587233	6.938066667	--	--	--	--	--	--	HMDB0030993	--
neg_3751	Blumealactone C	550.2701442	800.1812852	184.0836216	611.4690938	543.6246139	856.6101193	680.5701939	776.9814135	589.0873602	659.3471199	110.0541325	737.8037614	996.8717505	642.8111389	750.8669709	564.9629304	783.90228	745.6943347	656.8629352	61.06828236	623.4686459	697.6945467	766.584125	656.399074	0.338853456	0.2068693	0.975025024	unchanged	-0.335762831	0.219079878	0.94004077	unchanged	-0.373505111	0.196782103	0.700936109	unchanged	-5.561167627	C17H24O6	323.1482094	6.945316667	--	--	--	--	--	--	HMDB0035357	111545-48-3
neg_3753	Galactosylhydroxylysine	205.589405	264.5025287	4.22E-08	216.9666147	155.9485879	359.0662845	156.174453	284.57202	184.6793693	244.5724811	4.22E-08	295.308071	424.8834321	180.2563111	289.0603273	158.4764464	321.538884	274.36461	215.6695491	4.22E-08	205.0339644	257.03446	334.4179346	265.6293401	0.455698891	0.266012584	0.863117772	unchanged	-0.500514574	0.208689947	0.945333229	unchanged	-0.367578518	0.336784439	0.532874346	unchanged	-2.577896315	C12H24N2O8	345.1270979	6.945316667	--	--	--	--	--	--	HMDB0000600	32448-36-5
neg_3754	Prostaglandin A2	159.670429	202.1875055	212.2041847	144.776057	163.3088063	165.9105775	212.3706614	225.9101087	192.9592162	174.9969112	131.3343616	154.3667255	206.2975837	213.6499089	207.8836829	158.5275174	167.6336512	156.2761838	158.2636243	160.0979497	155.402644	150.7837762	190.7778263	177.191275	0.083190694	0.516066606	0.431835264	unchanged	-0.024017725	0.870531514	0.208214205	unchanged	-0.16174479	0.159734976	0.749933064	unchanged	11.15553323	C20H30O4	355.1928056	6.945316667	C05953	Arachidonic acid metabolism(ko00590);;Metabolic pathways(ko01100);;Serotonergic synapse(ko04726)	LMFA03010035	Fatty Acyls [FA]	Eicosanoids [FA03]	Prostaglandins [FA0301]	HMDB0002752	13345-50-1
neg_3757	Premithramycin A3'	4.22E-08	4.22E-08	4.22E-08	4.22E-08	4.22E-08	4.22E-08	0.000724596	4.22E-08	4.22E-08	4.22E-08	4.22E-08	4.22E-08	4.22E-08	4.22E-08	4.22E-08	4.22E-08	4.22E-08	4.22E-08	4.22E-08	4.22E-08	4.22E-08	4.22E-08	4.22E-08	4.22E-08	0	1	0	unchanged	11.48439808	0.363217468	0.624426628	unchanged	0	1	0	unchanged	31.34893841	C40H50O18	863.3235705	6.9598	C12386	Metabolic pathways(ko01100)	--	--	--	--	--	--
neg_3758	Sebacil	68.79402594	74.02336064	51.86237487	62.61529165	55.16596385	57.68620409	74.54679641	81.89495816	62.62682177	86.39098152	53.41204321	64.98578962	84.87154145	67.65158612	62.33220293	55.67599787	62.90447858	66.94382928	64.95407529	77.05259689	74.23404314	72.98527488	59.5194192	60.24938903	0.113269402	0.365231424	0.683440468	unchanged	0.082210344	0.561552719	0.313601525	unchanged	0.030713896	0.783417354	0.160286164	unchanged	-3.777761119	C10H16O2	395.2426403	6.981533333	--	--	--	--	--	--	HMDB0244060	--
neg_3765	Histamine	465.7470708	669.130125	208.5416429	440.1520336	424.7284127	666.678683	631.0889794	606.0747809	470.9571092	527.6840478	12.84622836	533.736039	873.8627342	643.4550173	562.082918	403.6384385	666.2306124	535.6566624	586.4610376	31.24324797	529.3492917	496.4900949	581.1869961	557.6026337	0.358084897	0.187930519	0.985704364	unchanged	-0.405312605	0.217237298	0.948778033	unchanged	-0.405340544	0.199004589	0.681723439	unchanged	3.160163521	C5H9N3	267.1581995	7.017766667	C00388	Histidine metabolism(ko00340);;Metabolic pathways(ko01100);;Neuroactive ligand-receptor interaction(ko04080);;Fc epsilon RI signaling pathway(ko04664);;Synaptic vesicle cycle(ko04721);;Inflammatory mediator regulation of TRP channels(ko04750);;Gastric acid secretion(ko04971);;Protein digestion and absorption(ko04974);;Asthma(ko05310)	--	--	--	--	HMDB0000870	51-45-6
neg_3769	Neuromedin B (1-3)	1.41339856	2.283158058	0.004716549	2.235174012	3.807705791	3.347782929	0.564840181	4.22E-08	1.171155248	4.22E-08	2.047979815	7.201278714	1.054228016	0.103838562	2.10153139	2.373071376	2.710169467	1.263568624	6.416279881	4.22E-08	2.822148313	2.170663262	10.09381457	29.40002393	-0.44660954	0.418329496	0.586788516	unchanged	0.19349933	0.852796581	0.163337631	unchanged	2.405679797	0.181356309	0.733762791	unchanged	5.166274708	C12H22N4O5	337.1299822	7.032266667	--	--	--	--	--	--	HMDB0013016	--
neg_3770	Bursehernin	4.22E-08	4.22E-08	4.22E-08	4.22E-08	4.22E-08	4.22E-08	4.22E-08	4.22E-08	4.22E-08	4.22E-08	4.22E-08	4.22E-08	4.22E-08	4.22E-08	4.22E-08	4.22E-08	4.22E-08	4.22E-08	4.22E-08	4.22E-08	4.22E-08	4.22E-08	4.22E-08	2.480853661	0	1	0	unchanged	0	1	0	unchanged	23.22535154	0.363217468	0.505055576	unchanged	4.21522589	C21H22O6	391.1178665	7.032266667	C21183	Metabolic pathways(ko01100)	--	--	--	--	--	--
neg_3771	PGP(i-24:0/PGF1alpha)	4.22E-08	4.22E-08	0.602436465	1.131158337	0.405286022	1.701666531	4.22E-08	0.464729237	4.22E-08	4.22E-08	0.149306008	0.375079916	4.22E-08	4.22E-08	0.829633354	0.364474817	0.47698489	0.985987942	0.183966848	0.443751106	0.466233361	4.22E-08	4.22E-08	1.420153266	-0.531469715	0.555192255	0.454757809	unchanged	-1.425631664	0.180425334	0.880839161	unchanged	-0.079797544	0.932570416	0.060160711	unchanged	4.731324073	C50H96O16P2	1059.621793	7.039533333	--	--	--	--	--	--	HMDB0276022	--
neg_3772	Prostaglandin J2	0.006865715	4.22E-08	4.22E-08	4.22E-08	0.002128376	4.22E-08	0.006805155	0.063113586	0.016534888	0.022160706	0.004627252	0.011770809	4.22E-08	0.007343221	4.22E-08	4.22E-08	4.22E-08	0.027285005	0.003548485	0.081709467	4.22E-08	1.54E-05	0.011909685	4.22E-08	1.944879129	0.391723935	0.690943062	unchanged	1.852043744	0.170151517	0.947162785	unchanged	1.48874996	0.483159631	0.418224671	unchanged	-3.678014047	C20H30O4	667.419084	7.039533333	C05957	Arachidonic acid metabolism(ko00590);;Metabolic pathways(ko01100);;Serotonergic synapse(ko04726)	LMFA03010019	Fatty Acyls [FA]	Eicosanoids [FA03]	Prostaglandins [FA0301]	HMDB0002710	60203-57-8
neg_3774	Ganglioside GM3 (d18:0/14:0)	4.22E-08	4.22E-08	4.22E-08	4.22E-08	4.22E-08	4.22E-08	0.561469157	4.22E-08	0.029979565	4.22E-08	0.693108513	4.22E-08	4.22E-08	0.367181048	4.22E-08	4.22E-08	4.22E-08	4.22E-08	4.22E-08	0.002301763	4.22E-08	0.008370503	4.22E-08	4.22E-08	20.46907911	0.363217468	0.722221308	unchanged	1.806706986	0.32754018	0.684162371	unchanged	-5.104531141	0.376241556	0.473854618	unchanged	2.45507702	C55H102N2O21	1147.674942	7.046766667	--	--	--	--	--	--	HMDB0011914	--
neg_3775	Polymyxin M	1.412757367	0.155359348	4.22E-08	4.22E-08	4.22E-08	0.009969137	4.22E-08	4.22E-08	4.22E-08	4.22E-08	4.22E-08	4.22E-08	4.22E-08	0.312285963	4.22E-08	4.22E-08	0.353192766	0.648620676	4.22E-08	4.22E-08	4.22E-08	1.244183412	4.22E-08	4.22E-08	-0.264101257	0.868138504	0.091971731	unchanged	-22.30858934	0.100275016	1.106565454	unchanged	-0.078875131	0.961603071	0.02759347	unchanged	1.206786005	C51H96N16O14	1191.699989	7.046766667	--	--	--	--	--	--	HMDB0256684	--
neg_3783	Oleandolide	23.84232021	31.00141659	9.704109201	5.371627471	6.631344581	6.920573538	12.32620077	21.30069624	16.99281865	45.29304856	6.300211508	11.56957354	16.23868943	19.35256587	8.282558744	7.8624991	10.94602152	4.22E-08	17.58812656	7.37409627	8.456848651	15.4326228	5.321658181	5.198063276	-0.413222907	0.524370195	0.516783579	unchanged	0.860148488	0.217634055	0.87115684	unchanged	-0.078290401	0.879239492	0.06280169	unchanged	-30.73016261	C20H34O7	431.2167874	7.07575	C11990	Metabolic pathways(ko01100)	LMPK04000031	Polyketides [PK]	Macrolides and lactone polyketides [PK04]	--	--	--
neg_3785	1-octen-3-hydroperoxide	22.65784274	43.03569274	8.34861715	13.37976797	22.57275583	27.58267856	18.2495049	37.33800511	134.5430814	163.6499828	4.22E-08	5.830963909	26.0427883	15.1134611	4.22E-08	13.46528027	32.24383096	29.88576955	12.1929358	14.11219677	13.58744982	13.8594486	30.5111914	7.998168353	-0.236806508	0.631725987	0.377048822	unchanged	1.623002794	0.223220015	0.966667068	unchanged	-0.339637571	0.508672943	0.33792151	unchanged	-3.960130488	C8H16O2	287.2216416	7.09025	--	--	--	--	--	--	HMDB0303863	--
neg_3786	Crustecdysone	4.22E-08	4.22E-08	0.009104469	4.22E-08	0.784335796	2.310692693	0.072867207	0.016018162	0.795255159	0.240716433	2.208686907	1.240023877	4.22E-08	0.000334549	0.004676763	0.187141695	2.510366049	2.309589206	4.22E-08	4.22E-08	0.000616613	0.00010693	1.042621633	1.250233467	0.691227177	0.624354349	0.408043658	unchanged	-0.132097569	0.907060209	0.001173174	unchanged	-1.12781716	0.44070523	0.418818721	unchanged	-3.733906998	C27H44O7	1019.627672	7.10475	C02633	Insect hormone biosynthesis(ko00981)	--	--	--	--	HMDB0030180	5289-74-7
neg_3789	1-nonadecanoyl-glycero-3-phosphate	585.9602655	469.1663354	589.4755476	439.6316629	458.7806308	433.9271961	644.1930846	656.4976033	657.2458559	635.4320938	472.1080031	513.158755	583.6532779	377.3721698	623.0668424	646.3264581	544.9178368	552.7477053	3280.52692	3164.451056	2810.509108	2783.748588	3103.413889	2534.007184	0.160861035	0.259991059	0.872266528	unchanged	0.104717591	0.435023111	0.523961722	unchanged	2.40908156	9.14E-07	1.656473007	up	6.654238757	C22H45O7P	497.2915029	7.0975	--	--	LMGP10050034	Glycerophospholipids [GP]	Glycerophosphates [GP10]	Monoacylglycerophosphates [GP1005]	HMDB0062322	--
neg_3791	Notoginsenoside R10	4.22E-08	4.22E-08	4.22E-08	4.22E-08	0.470307944	4.22E-08	0.68883187	4.22E-08	4.22E-08	4.22E-08	4.22E-08	0.000935283	4.22E-08	4.22E-08	4.22E-08	4.22E-08	4.22E-08	0.000772502	4.22E-08	4.22E-08	4.22E-08	4.22E-08	4.22E-08	0.369140441	-9.249457431	0.363940048	0.735863849	unchanged	9.801960862	0.362994888	0.624830587	unchanged	8.900021705	0.364138413	0.504148418	unchanged	-4.945969717	C30H50O9	1107.678206	7.112	--	--	--	--	--	--	HMDB0039051	335157-20-5
neg_3793	Prostaglandin B1	21.99765291	6.019490664	22.41134388	10.39983511	23.86029297	12.64585938	16.8887816	13.41546225	15.68128249	24.19719086	13.90809016	8.635619536	22.73529237	29.34578757	15.17830624	16.01492812	18.4303561	20.06706608	20.04241528	9.329264263	14.66930796	10.7402092	17.52515016	16.64359249	0.32315653	0.303093784	0.777252165	unchanged	-0.393126851	0.136053198	1.003629787	unchanged	-0.453113792	0.072840927	0.868424055	unchanged	-13.43646439	C20H32O4	381.2237446	7.112	C00959	--	LMFA03010131	Fatty Acyls [FA]	Eicosanoids [FA03]	Prostaglandins [FA0301]	HMDB0002982	13345-51-2
neg_3794	PC(24:0/LTE4)	4.22E-08	4.22E-08	0.174726707	0.47313925	0.746141874	3.821202798	0.029098371	4.22E-08	0.641144456	4.22E-08	0.209154228	3.552042483	0.418328599	4.22E-08	0.042584313	4.22E-08	2.277054733	3.254587654	4.22E-08	0.004699427	0.007432803	0.508613075	4.431244626	1.998993356	0.200445793	0.879594755	0.128472635	unchanged	-0.43539588	0.755171995	0.157409033	unchanged	0.214045748	0.866869753	0.0868405	unchanged	-3.394236343	C55H101N2O11PS	1063.652279	7.11925	--	--	--	--	--	--	HMDB0288628	--
neg_3798	Propyl phenylacetate	555.7252962	786.1908718	694.3136601	611.8682442	568.8235596	592.3923029	734.1327717	758.4722024	708.8010933	634.7008441	511.7895578	583.834692	783.4980895	713.0570777	697.7461226	572.6569612	591.6338067	601.0944928	622.3190035	557.8503878	609.2084933	551.0793858	617.5150158	613.7363683	0.055855042	0.626297938	0.309884053	unchanged	-0.010221553	0.930400219	0.174014504	unchanged	-0.148771827	0.1251989	0.813832279	unchanged	2.462523406	C11H14O2	355.1923601	7.133733333	--	--	--	--	--	--	HMDB0040425	4606-15-9
neg_3800	2-Methoxyestrone 3-glucuronide	4.22E-08	4.22E-08	4.22E-08	3.259159007	53.91569208	97.03291514	4.22E-08	4.22E-08	4.22E-08	39879.41964	52.29152366	50.45306303	4.22E-08	72.97830893	4.22E-08	4.22E-08	25.03661267	24.03007837	4.22E-08	4.22E-08	1.20260185	4.22E-08	82.56362002	35.43719498	-0.337462233	0.79816484	0.209451785	unchanged	8.355799564	0.363204638	0.728877315	unchanged	-0.033987601	0.979576704	0.011513988	unchanged	26.76600911	C25H32O9	521.2155816	7.154566667	C11132	Steroid hormone biosynthesis(ko00140)	LMST05010010	Sterol Lipids [ST]	Steroid conjugates [ST05]	Glucuronides [ST0501]	HMDB0004482	25577-70-2
neg_3801	1-Methylcytosine	684.0509994	831.2734687	746.3510804	779.6374575	706.9961844	735.1259439	822.4786155	931.8562475	763.3773741	715.5768908	744.1639715	751.8470815	734.5673926	812.7455501	783.8217521	715.1749371	737.3247378	753.7385261	773.2426355	823.2551299	776.5378821	686.149045	711.8888584	802.3760308	0.017252705	0.738020111	0.232762815	unchanged	0.059769486	0.395275886	0.539703052	unchanged	0.011425517	0.823151614	0.135986012	unchanged	3.684692561	C5H7N3O	249.1114689	7.161816667	--	--	--	--	--	--	HMDB0243939	--
neg_3804	4-Cholesten-7alpha,12alpha-diol-3-one	85.00479657	95.87587219	52.66777833	48.67978963	71.87089129	61.88198355	48.91209124	76.30805829	68.3922228	73.11918746	68.90101742	53.43017769	52.47038964	62.69540567	53.64969719	60.09201248	57.36176344	55.3509463	57.04185348	37.91981136	56.78357066	54.64646856	40.99168939	53.90585101	-0.284124675	0.165028606	1.097380827	unchanged	0.187609531	0.148374541	1.059465339	unchanged	-0.181244174	0.120933047	0.816324447	unchanged	-16.31772049	C27H44O3	415.3149753	7.161816667	C17339	Primary bile acid biosynthesis(ko00120);;Metabolic pathways(ko01100)	--	--	--	--	--	--
neg_3807	Gentamicin C1	218.1763369	234.3458753	241.7353824	231.5922845	270.8996479	286.9128741	204.5716764	195.2523386	314.6586766	285.9749484	139.6870027	195.7212221	197.8688	111.7417898	153.5520739	182.2268648	135.3197708	211.6814521	390.0513197	312.1420319	268.6228188	234.1488839	316.9644768	313.7584203	-0.580182657	0.002061117	1.989447557	down	0.428794958	0.100136347	1.173802118	unchanged	0.887340641	0.000477724	1.464663218	up	20.87456302	C21H43N5O7	512.2956138	7.169066667	C07656	Neomycin, kanamycin and gentamicin biosynthesis(ko00524)	--	--	--	--	--	--
neg_3811	Coproporphyrinogen III	32.32597505	29.70393423	22.94353173	17.28974213	20.83000114	14.40854318	23.77519943	25.02611668	14.79191028	30.32164186	15.41120587	16.94081202	20.81133284	24.39501612	14.77755975	13.51673001	17.23233391	14.72913487	20.52684165	24.83427332	18.90459009	15.6547185	9.005446777	16.59955475	-0.382725011	0.146274164	1.120910704	unchanged	0.259751605	0.29167194	0.68803194	unchanged	0.000865909	0.99704255	0.039008615	unchanged	14.46294089	C36H44N4O8	705.3254396	7.198066667	C03263	Porphyrin metabolism(ko00860);;Metabolic pathways(ko01100);;Biosynthesis of cofactors(ko01240)	--	--	--	--	HMDB0001261	2624-63-7
neg_3815	beta-Casomorphin (1-6)	0.191834479	0.103614276	4.22E-08	4.22E-08	4.22E-08	4.22E-08	4.22E-08	4.22E-08	4.22E-08	4.22E-08	4.22E-08	4.22E-08	4.22E-08	4.22E-08	4.22E-08	4.22E-08	4.22E-08	4.22E-08	4.22E-08	4.22E-08	4.22E-08	4.22E-08	4.22E-08	4.22E-08	-20.15549543	0.19768569	1.013329783	unchanged	0	1	0	unchanged	0	1	0	unchanged	-2.974312048	C38H50N6O10	749.3493336	7.198066667	--	--	--	--	--	--	HMDB0060168	--
neg_3820	Androsterone glucuronide	4.22E-08	4.22E-08	4.22E-08	4.22E-08	4.22E-08	4.22E-08	4.22E-08	4.22E-08	4.22E-08	4.22E-08	4.22E-08	4.22E-08	4.22E-08	4.22E-08	4.22E-08	4.22E-08	4.22E-08	4.22E-08	4.22E-08	4.22E-08	4.22E-08	4.22E-08	4.22E-08	4.22E-08	0	1	0	unchanged	0	1	0	unchanged	0	1	0	unchanged	-18.92138059	C25H38O8	511.2460488	7.205316667	C11135	Steroid hormone biosynthesis(ko00140);;Metabolic pathways(ko01100)	--	--	--	--	HMDB0002829	1852-43-3
neg_3821	Irinotecan	7.963820946	6.359595246	2.512809877	1.672675934	1.044914368	0.797174786	3.586929076	2.989899901	4.22E-08	1.093136599	0.715723102	0.288536011	5.310825427	2.60228823	1.012074645	4.22E-08	0.420089856	4.22E-08	3.515011669	2.919957085	1.454433944	0.260791388	4.22E-08	1.194672154	-1.122789536	0.252240029	0.899581646	unchanged	-0.107502798	0.916997379	0.25808144	unchanged	-6.36E-05	0.999948082	0.040827941	unchanged	16.38723892	C33H38N4O6	585.281466	7.205316667	C16641	Drug metabolism - other enzymes(ko00983)	--	--	--	--	HMDB0014900	100286-90-6
neg_3823	13(S)-HpODE	0.457178062	1.563035155	0.013331467	1.152586652	0.061359861	0.0121215	4.22E-08	8.205856079	0.039074235	0.031915307	0.027809365	0.047704517	1.169823413	0.688433982	0.03124011	0.014674574	0.00857522	0.121420287	4.22E-08	4.22E-08	7.86E-05	0.001070616	0.472231662	0.003870861	-0.680262013	0.5578531	0.479381004	unchanged	2.037745275	0.477624367	0.413618011	unchanged	-2.091615861	0.26406981	0.582461643	unchanged	-5.697873115	C18H32O4	311.221004	7.219816667	C04717	Linoleic acid metabolism(ko00591);;Metabolic pathways(ko01100)	--	--	--	--	HMDB0003871	33964-75-9
neg_3833	9,10-DHOME	34.65839841	56.48307921	32.0200615	32.62618752	37.06086284	34.36494722	45.15736535	47.3981588	43.1636467	54.5624604	23.18273188	24.45878687	34.443377	42.09061574	29.98821233	22.16734008	29.42689808	28.5907965	36.68955778	28.27966085	23.72759796	20.73091322	26.05720802	28.65356666	-0.283270918	0.18170934	1.052978807	unchanged	0.349717783	0.189307443	0.912560999	unchanged	-0.185864157	0.310579786	0.49366563	unchanged	-6.498106521	C18H34O4	313.2363911	7.263383333	C14828	Linoleic acid metabolism(ko00591)	--	--	--	--	HMDB0004704	125356-86-7
neg_3834	2,3-Dinor-8-iso prostaglandin F2alpha	4.22E-08	4.22E-08	4.22E-08	0.001257457	0.003626417	4.22E-08	0.092268657	0.009528583	0.054106031	4.22E-08	4.22E-08	4.22E-08	4.22E-08	4.22E-08	0.004883175	4.22E-08	4.22E-08	0.005490996	4.22E-08	4.22E-08	4.22E-08	4.22E-08	4.22E-08	0.008663265	1.086871642	0.485447994	0.555085441	unchanged	3.909560977	0.185471381	0.963435269	unchanged	-0.260001654	0.878373803	0.091989024	unchanged	-38.23261071	C18H30O5	371.1950551	7.263383333	C14794	Arachidonic acid metabolism(ko00590)	--	--	--	--	--	--
neg_3835	Hepoxilin A3	81.37875196	105.9775288	100.657736	57.8628894	84.85577387	63.02635053	96.15493115	90.44713745	75.09413657	105.8872735	57.17910059	40.66600985	114.3212513	115.4656642	74.98929694	79.96796841	74.75410834	94.91498506	86.8214483	58.63372885	60.5110365	47.87413949	77.08758366	83.52769014	0.167154666	0.381723266	0.610021795	unchanged	-0.252401969	0.274002127	0.823764181	unchanged	-0.41974415	0.042941683	0.949110921	unchanged	-11.81539855	C20H32O4	381.2242897	7.256116667	C04849	--	LMFA03090005	Fatty Acyls [FA]	Eicosanoids [FA03]	Hepoxilins [FA0309]	HMDB0004688	85589-24-8
neg_3837	2-Deoxystreptamine	366.0812578	93.95794169	139.3667057	175.4015715	174.996573	303.4633283	285.6106034	129.9222355	472.678418	244.2702788	218.1965922	353.682508	587.2320285	399.4141404	665.6039283	519.5182756	239.5284741	216.8488156	268.2995081	285.1225362	331.3635097	407.5983493	142.4179183	368.6157748	1.068350999	0.029696222	1.572546005	up	-0.624814602	0.121607335	1.08249514	unchanged	-0.543311734	0.145279474	0.788954882	unchanged	15.35564631	C6H14N2O3	207.1011343	7.28515	C02627	Neomycin, kanamycin and gentamicin biosynthesis(ko00524)	--	--	--	--	HMDB0245101	--
neg_3839	L-Monomenthyl glutarate	18948.75257	25728.00118	6124.465876	20951.85412	19019.168	28272.39662	22442.24247	26218.97521	19464.38972	20792.25253	3418.481744	23617.86836	34111.2954	21381.90033	26064.46668	18686.45244	25547.29168	23248.75198	22578.50406	3633.271996	20912.34397	22499.29977	25563.41264	22018.83057	0.324198469	0.223120035	0.939857526	unchanged	-0.362145912	0.199054284	0.985184361	unchanged	-0.346658836	0.20753211	0.682160473	unchanged	-4.781440876	C15H26O4	269.174541	7.314066667	--	--	--	--	--	--	HMDB0303264	--
neg_3840	Calindol	71612.14899	49479.1362	85158.95048	58605.87552	79577.80339	58387.1688	40252.25188	55188.81477	57478.96492	59271.39475	63873.60462	51374.93361	55741.38635	55239.74622	56885.27386	57299.32461	56821.18973	54011.77337	53170.35437	101225.4098	56583.84608	84770.21312	54634.54693	87714.05499	-0.261683569	0.106357906	1.304959109	unchanged	-0.03722521	0.688820579	0.248413831	unchanged	0.382799403	0.100795833	0.90415859	unchanged	-3.723414835	C21H20N2	599.3157856	7.314066667	--	--	--	--	--	--	HMDB0249556	--
neg_3841	Thebaine	3695.135748	2111.931344	4307.361298	2583.094272	4137.761427	2674.880108	1511.858856	2299.509605	2635.248013	2961.070431	3141.604933	2320.224166	2376.744348	2695.956224	2404.431426	2214.640652	2718.350384	2381.664288	2090.042035	5228.392475	2464.242443	4197.510503	2436.540603	4581.376522	-0.399429533	0.089603808	1.348810404	unchanged	0.007561302	0.960441293	0.113613161	unchanged	0.505462721	0.115615459	0.862883859	unchanged	1.568649211	C19H21NO3	667.3034661	7.314066667	C06173	Metabolic pathways(ko01100)	--	--	--	--	--	--
neg_3843	1-Heptadecanoylglycerophosphoethanolamine	2044.891751	2085.364179	1992.286257	2068.992311	2142.795679	2204.009518	1641.013135	1597.478931	1768.274731	2397.389646	1230.16116	1571.229379	1647.719776	1146.537417	1506.313611	1611.046957	1396.154686	1988.784627	3449.130391	2918.489731	2726.118747	2437.742007	3100.20994	3104.299491	-0.431577895	0.004394416	2.01260105	down	0.134585082	0.456024791	0.585270864	unchanged	0.93191146	2.14E-05	1.565071632	up	-7.618954837	C22H46NO7P	512.295832	7.321333333	--	--	--	--	--	--	HMDB0061691	--
neg_3846	4-Carbamimidoyl-L-phenylalanine	128.8797952	149.5256335	121.7598824	121.1618863	155.0998009	118.8285365	162.5758722	140.182325	158.7816283	173.7577344	118.0755081	104.8960227	127.4385585	112.9565593	98.76046437	121.5198148	100.7832106	135.0650272	124.9786324	160.4161313	119.2278659	84.22195576	125.7179013	98.93229297	-0.1912462	0.090244803	1.269088234	unchanged	0.301257735	0.06532281	1.259287552	unchanged	0.034730566	0.822708765	0.171552364	unchanged	0.835127447	C10H13N3O2	459.2001021	7.328466667	--	--	--	--	--	--	HMDB0245778	--
neg_3850	Retaspimycin	288.5057184	313.6610604	299.9929732	286.1741127	270.5048836	279.3436546	350.9661618	371.6135223	418.3471145	585.6108872	238.4545543	287.8831496	351.4028422	282.8779643	266.6610814	280.6726879	250.9247887	259.6351388	535.5334638	401.1339095	395.3003467	305.6952451	398.1713554	405.9426292	-0.038701133	0.647135571	0.424207854	unchanged	0.412889166	0.120494277	1.115390826	unchanged	0.529053067	0.006804529	1.309833421	up	-5.511738027	C31H45N3O8	586.3101518	7.350266667	--	--	--	--	--	--	HMDB0257169	--
neg_3852	Val-Gly-Val-Ala-Pro-Gly	4.22E-08	0.580038374	4.22E-08	0.604378181	0.394433506	4.22E-08	4.22E-08	4.22E-08	1.236072675	2.464039686	4.22E-08	0.582240779	0.122502128	4.22E-08	0.597794061	4.22E-08	4.22E-08	0.867384395	4.22E-08	4.22E-08	4.22E-08	4.22E-08	4.22E-08	0.416597435	0.008046525	0.99414873	0.006765321	unchanged	1.431483005	0.33562741	0.813401606	unchanged	-1.930194217	0.284210552	0.580745144	unchanged	4.457870697	C22H38N6O7	519.2570867	7.37925	--	--	--	--	--	--	HMDB0253033	--
neg_3853	3''-Hydroxy-geranylhydroquinone	1764.333104	2344.235289	2174.667725	2003.176886	2155.757427	2318.28122	2115.258666	2185.498462	1850.958229	1958.333487	1809.251544	1748.563692	2055.340465	1615.193949	1942.772176	1684.62344	1618.736007	1878.605875	1958.650607	1819.212676	1832.200178	1598.298843	1786.297679	1902.38214	-0.241279811	0.01867071	1.680786149	down	0.112140903	0.192628858	0.784227849	unchanged	0.013537002	0.856409684	0.113597006	unchanged	14.16623234	C16H22O3	569.2577047	7.393783333	C18132	Ubiquinone and other terpenoid-quinone biosynthesis(ko00130)	--	--	--	--	--	--
neg_3857	Gramicidin S	4.22E-08	0.409097672	4.22E-08	4.22E-08	4.22E-08	4.22E-08	4.22E-08	4.22E-08	4.22E-08	4.22E-08	4.22E-08	4.22E-08	4.22E-08	4.22E-08	4.22E-08	4.22E-08	4.22E-08	4.22E-08	0.058322164	4.22E-08	4.22E-08	4.22E-08	4.22E-08	0.165342958	-20.62503276	0.363217468	0.75884665	unchanged	0	1	0	unchanged	19.75392808	0.230714405	0.679307482	unchanged	-8.849104438	C60H92N12O10	1175.665244	7.400916667	C11218	--	--	--	--	--	HMDB0252932	--
neg_3858	Capsidiol	2812.730638	4065.245482	1778.169827	2978.834674	2847.486796	4462.510835	3913.203993	3899.870442	3090.754104	3101.592085	697.2473891	3598.683503	5276.430222	3842.026963	3770.164231	2708.541138	4048.15583	3462.461741	3694.848556	769.3046798	3449.312166	3130.326037	3760.445577	3499.948032	0.286563189	0.214807034	0.928284172	unchanged	-0.33642848	0.215720904	0.958310552	unchanged	-0.33620513	0.19870937	0.685261646	unchanged	-7.606210138	C15H24O2	281.1740365	7.400916667	C09627	--	LMPR0103250002	Prenol Lipids [PR]	Isoprenoids [PR01]	C15 isoprenoids (sesquiterpenes) [PR0103]	HMDB0002352	37208-05-2
neg_3868	Mupirocin	3.491038304	0.282406359	1.160664496	1.017678264	0.958708563	2.304279413	0.031856806	1.680796991	0.529330193	1.631078463	1.121775153	0.433717568	5.470105729	0.181100628	1.521056228	0.033445093	0.839395776	3.254657536	0.060163862	4.22E-08	0.874472266	2.035202527	0.992422322	1.17426831	0.29427135	0.733218362	0.249450524	unchanged	-1.057652081	0.321126639	0.821764014	unchanged	-1.13742647	0.303145159	0.557525478	unchanged	12.1691581	C26H44O9	1059.623093	7.44425	C11758	--	--	--	--	--	HMDB0014554	12650-69-0
neg_3869	L-Urobilinogen	0.726927712	0.381650612	4.22E-08	4.22E-08	0.77058857	7.849658123	0.095358921	4.22E-08	0.221291516	1.291166693	4.22E-08	5.930148246	0.961457933	0.360398256	0.774398867	4.22E-08	5.924332014	3.962435905	0.54254379	4.22E-08	4.22E-08	4.22E-08	9.444907897	3.684175596	0.300654416	0.818011048	0.197078681	unchanged	-0.66874482	0.599344929	0.320552521	unchanged	0.190193075	0.881380993	0.068767609	unchanged	-4.996157391	C33H48N4O6	1191.701535	7.44425	C05789	Porphyrin metabolism(ko00860)	--	--	--	--	HMDB0004157	17095-63-5
neg_3872	LysoPC(18:3(6Z,9Z,12Z)/0:0)	370.1686933	345.209832	307.3336295	281.6604468	328.7445844	363.4336426	269.0115199	231.4376133	332.8817571	511.1686515	153.0284294	206.114484	218.7879867	137.8968272	196.9552673	174.3551941	177.9518935	275.0552862	482.3007755	320.4447649	303.2106434	262.354814	373.1326323	391.8505945	-0.757497837	0.000258707	2.150519637	down	0.528610624	0.162467167	1.058185603	unchanged	0.853070993	0.002552345	1.373131576	up	-7.408491818	C26H48NO7P	562.3112098	7.44425	--	--	--	--	--	--	HMDB0010387	--
neg_3874	Glaziovine	591.8689523	908.6942743	910.5119442	830.2943821	846.2333218	1193.020947	749.8263231	623.3362085	613.1715268	676.7327849	541.0065156	599.1809225	769.2727367	273.8305312	589.6892125	534.4905163	469.1402605	694.2215789	749.6156056	610.6199635	566.8718966	523.2413884	646.5107668	769.2100292	-0.664906851	0.012294057	1.73309917	down	0.191432879	0.343626691	0.608308135	unchanged	0.215066109	0.308786917	0.567177263	unchanged	7.245951326	C18H19NO3	593.2700166	7.480316667	C09457	--	--	--	--	--	HMDB0252740	--
neg_3877	4,21-Dehydrogeissoschizine	45.37824821	20.69295986	2.632696934	2.473946791	0.270344878	0.066645775	8.725986971	5.089358862	0.693583303	3.266422528	0.000630194	0.001269799	14.64005258	11.07469162	3.027884027	1.561864484	0.108075977	4.22E-08	3.204474063	1.88251148	0.385803756	0.076820975	4.22E-08	4.22E-08	-1.23357502	0.414816706	0.639222506	unchanged	-0.774635373	0.491062403	0.641555852	unchanged	-2.454209288	0.167430557	0.723769867	unchanged	-0.239503871	C21H23N2O3+	761.355418	7.480316667	C03677	Metabolic pathways(ko01100)	--	--	--	--	--	--
neg_3886	LysoPS(16:0/0:0)	205.9948706	192.2200175	157.5396806	157.9197408	163.2065386	167.3970087	104.7667006	89.69397052	113.1572108	110.3490924	65.37494517	75.40931347	119.7161957	90.71785615	57.93690629	68.85099054	74.59262708	111.9179955	170.0464813	143.2198723	108.294034	114.2164616	156.386899	158.1690308	-0.995603394	6.66E-05	2.219793235	down	0.09337578	0.660112533	0.287666843	unchanged	0.699197223	0.003561035	1.329112852	up	-5.412072632	C22H44NO9P	518.2473452	7.515683333	--	--	--	--	--	--	HMDB0240605	116947-34-3
neg_3892	Arachidonoyl Serinol	63.21428551	74.85157477	70.2490131	67.81432186	71.01645202	79.1864942	53.8448444	61.14966616	51.82260368	41.08390398	51.75659558	64.18484823	56.93962011	30.43811841	75.64634471	61.53272408	66.81543775	72.1984608	155.5228114	136.6098705	141.5058239	151.4389271	158.0705621	142.3262133	-0.229741864	0.185453986	1.037491942	unchanged	-0.166943798	0.4008934	0.609457961	unchanged	1.284214324	4.24E-06	1.607716839	up	-12.07338089	C23H39NO3	398.2631067	7.5445	--	--	LMFA08020072	Fatty Acyls [FA]	Fatty amides [FA08]	N-acyl amines [FA0802]	HMDB0013650	183718-70-9
neg_3899	LysoPC(16:1(9Z)/0:0)	10325.40602	10058.29705	9699.459436	9393.047372	10056.11437	10632.11143	8233.253026	7375.353266	9281.724357	13192.4066	6049.900324	7408.361975	7628.444773	5508.927563	6842.492891	7034.973796	6172.104266	8645.560303	14819.10693	11456.78117	10811.04819	9753.945327	12027.45471	12483.0747	-0.524286592	0.000512295	2.196278622	down	0.301096173	0.190018143	0.987959112	unchanged	0.770317617	0.000290134	1.499175213	up	7.997762745	C24H48NO7P	538.3113559	7.565916667	--	--	--	--	--	--	HMDB0010383	76790-27-7
neg_3909	triglyceride palmitate	2.004191564	0.649873074	0.518955325	4.22E-08	0.005011561	0.461560323	0.446469792	4.22E-08	4.22E-08	1.953127294	0.595191419	4.22E-08	0.415987568	4.22E-08	4.22E-08	4.22E-08	4.22E-08	4.22E-08	4.22E-08	4.22E-08	0.394940352	4.22E-08	4.22E-08	0.481693508	-3.129163639	0.136577314	1.170762274	unchanged	2.847841133	0.228366573	0.888786997	unchanged	1.075433537	0.524451652	0.326582782	unchanged	3.908578726	C25H42O11	553.2441392	7.587466667	--	--	--	--	--	--	HMDB0259215	--
neg_3921	Glucocorticoid receptor agonist	1799.065256	2507.392041	233.994885	1872.907579	1734.39304	2706.934355	1996.263086	2293.118725	1845.021192	1882.958143	57.24047349	2262.078544	3295.769504	2022.700106	2541.934572	1765.237829	2499.398161	2173.063773	1840.2645	54.15823274	2125.155533	2105.753187	2476.246103	2074.541826	0.397505699	0.204529974	0.984763352	unchanged	-0.468050937	0.139940089	1.094579162	unchanged	-0.421436503	0.18400064	0.727523826	unchanged	3.608337994	C20H20F4N2O2	441.1459672	7.673266667	--	--	--	--	--	--	HMDB0252765	--
neg_3923	Antimycin A	1973.135007	2197.115598	2016.010159	1833.651135	2065.691359	2456.499615	1644.612914	1336.162986	1351.639865	1404.716463	1144.713001	1523.717192	1630.122523	729.945897	1114.252539	1239.471807	1137.002501	1435.591235	1718.874779	1428.860425	1191.221328	1294.271929	1814.075148	1654.092756	-0.783503829	0.000294766	2.158177171	down	0.206140831	0.231320473	0.763215071	unchanged	0.320884381	0.092154159	0.881676296	unchanged	-1.219920281	C28H40N2O9	593.2709149	7.673266667	--	--	--	--	--	--	HMDB0248488	--
neg_3924	Bis(glutathionyl)spermine disulfide	4.22E-08	4.22E-08	4.22E-08	4.22E-08	4.22E-08	4.22E-08	4.22E-08	4.22E-08	4.22E-08	4.22E-08	4.22E-08	4.22E-08	4.22E-08	4.22E-08	4.22E-08	4.22E-08	4.22E-08	4.22E-08	4.22E-08	4.22E-08	4.22E-08	4.22E-08	4.22E-08	4.22E-08	0	1	0	unchanged	0	1	0	unchanged	0	1	0	unchanged	-18.81726331	C30H54N10O10S2	777.3246572	7.666116667	C16564	Glutathione metabolism(ko00480)	--	--	--	--	--	--
neg_3927	Crocetin	7176.897619	10064.70392	2017.777507	7719.308935	6668.313763	10085.47093	8198.829444	9756.83329	7473.297961	7595.204644	1016.42848	8523.503462	13570.63147	8086.425315	10317.20496	7293.032946	9254.015101	8340.126309	8079.302687	1018.828477	8136.135151	8326.004971	9557.611995	7971.598706	0.378745615	0.182892734	1.013110048	unchanged	-0.417813503	0.160886024	1.062514257	unchanged	-0.400114782	0.174032828	0.730870946	unchanged	-21.55356645	C20H24O4	373.1584345	7.6804	C08588	Metabolic pathways(ko01100)	LMPR0104010020	Prenol Lipids [PR]	Isoprenoids [PR01]	C20 isoprenoids (diterpenes) [PR0104]	HMDB0250540	--
neg_3931	9-Pentadecenoic acid	2485.745455	3474.74947	600.8522222	2667.127224	2167.566101	3421.628244	2746.978445	3563.355394	2258.908457	2380.888286	248.1073996	2845.645497	5177.852896	2596.401406	3835.648175	2447.928617	3194.807782	2799.793637	3410.922073	314.2479802	2725.17034	3012.277897	3263.373399	2838.354501	0.436458773	0.177034254	1.017260318	unchanged	-0.513835326	0.138414678	1.125547916	unchanged	-0.365532282	0.261767487	0.605673118	unchanged	-5.747937847	C15H28O2	239.200273	7.687533333	--	--	--	--	--	--	HMDB0029765	15451-50-0
neg_3933	LysoPE(18:1(11Z)/0:0)	1657.109898	1880.996428	1753.627066	1715.873011	1759.544208	1830.144462	1717.496176	1758.344371	1971.759674	1999.4322	1380.158226	1521.187082	1793.619275	1376.153692	1551.673302	1459.72635	1305.692171	1767.518609	2440.459936	2086.880796	2129.618052	1836.929163	2051.328298	2357.309495	-0.195487294	0.042072804	1.571388893	down	0.161195846	0.190117448	0.90572031	unchanged	0.479444734	0.000548669	1.435953497	up	-1.97645628	C23H46NO7P	500.2749099	7.687533333	--	--	--	--	--	--	HMDB0011505	--
neg_3937	5-[[4-[2-Hydroxy-2-(5-methyl-2-phenyl-1,3-oxazol-4-yl)ethoxy]phenyl]methyl]-1,3-thiazolidine-2,4-dione	1835.065469	2512.285921	217.3533894	1692.434278	1641.405858	2613.095546	1944.330645	2264.844347	1682.664224	1704.037282	80.88582314	2160.002361	3598.073616	1987.330914	2459.491337	1632.352569	2489.768256	2148.218445	1821.116588	47.12850096	1909.709108	2033.132795	2429.117331	2013.065199	0.445563532	0.18728571	1.003247741	unchanged	-0.541295572	0.111583084	1.17417884	unchanged	-0.481467344	0.156079116	0.755026475	unchanged	4.615222748	C22H20N2O5S	423.1039737	7.701816667	--	--	--	--	--	--	HMDB0247996	--
neg_3939	PC(17:2(9Z,12Z)/0:0)	128.7404288	142.1828099	143.5066883	149.5491263	133.5166522	185.8573876	190.3705905	194.8316096	202.8555497	265.6834224	89.49289736	144.4216335	167.7707276	112.8659947	149.268952	149.6402984	106.919078	152.4015813	317.8416357	191.2884941	160.2439271	167.2789867	197.1758114	190.8565867	-0.074548765	0.578852243	0.469801126	unchanged	0.374708578	0.159803354	0.998566372	unchanged	0.545897877	0.041213882	1.086378397	up	-7.846503496	C25H48NO7P	504.3055981	7.70895	--	--	LMGP01050127	Glycerophospholipids [GP]	Glycerophosphocholines [GP01]	Monoacylglycerophosphocholines [GP0105]	HMDB0256157	--
neg_3946	Kessyl glycol	138.9241802	164.3263812	145.0676033	119.418866	162.7103603	143.3764073	243.1418231	308.7446468	152.8701558	115.0390252	88.59820155	90.22652938	164.4838095	151.7300317	142.5953076	99.50031857	149.2116658	130.9942654	131.3694304	114.9453455	199.1366905	100.7593004	129.9329957	117.2620051	-0.05950512	0.619212876	0.448121866	unchanged	0.252099075	0.510822918	0.369851823	unchanged	-0.079778393	0.666983265	0.268483646	unchanged	7.493670443	C15H26O3	275.1647673	7.723233333	--	--	--	--	--	--	HMDB0037197	6894-57-1
neg_3947	O-(1->4)-alpha-L-Dihydrostreptosyl-streptidine 6-phosphate	280.9338161	364.4549742	4.22E-08	284.8661008	268.4542908	415.2780456	308.5624971	363.4549489	293.1132318	288.3924852	4.22E-08	340.3060132	525.3805195	321.5054662	402.2829748	277.9888644	374.6756283	329.4956555	298.8586629	4.22E-08	322.6876223	346.1917766	367.4610377	299.6095825	0.467274157	0.170686744	1.059736107	unchanged	-0.485406307	0.137772124	1.103332207	unchanged	-0.448781509	0.167695562	0.748246697	unchanged	-10.94774315	C14H29N6O11P	509.1325159	7.716083333	C04767	Metabolic pathways(ko01100)	--	--	--	--	--	--
neg_3951	4-Hydroxynonanal	93.70037034	118.174943	88.95161433	91.79576703	99.71339463	94.82454954	95.85794545	93.92105502	109.5522546	176.1921625	80.950817	82.46933265	88.19243911	83.55375706	88.45868071	78.5745659	81.28677673	84.55465577	101.4093301	96.06530522	95.06927597	92.23385204	93.34106418	103.3103392	-0.218555369	0.022757147	1.704537828	down	0.340488626	0.185814731	1.023448701	unchanged	0.204403555	0.000369155	1.445899415	up	-6.576288455	C9H18O2	315.2520034	7.730366667	--	--	--	--	--	--	HMDB0246461	--
neg_3952	LysoPS(18:2(9Z,12Z)/0:0)	437.4587877	571.2875985	543.4036759	552.2057724	599.5722592	610.5931733	487.6408522	507.7156608	566.7483406	616.338942	490.5957352	506.438001	524.5655704	335.7915568	514.6904408	467.3261277	482.4544805	566.6867492	669.8676557	579.1619425	614.3713517	549.1882632	645.4630684	709.9177781	-0.196974961	0.119574492	1.185147955	unchanged	0.135148013	0.253564244	0.837677926	unchanged	0.381961952	0.005442518	1.260293545	up	-5.737246332	C24H44NO9P	520.2651015	7.730366667	--	--	--	--	--	--	HMDB0240604	1218913-82-6
neg_3956	Dihydroergocristine	20.7991063	7.237076188	22.64228104	6.797621439	50.33500014	23.41934054	42.8207409	42.70363162	76.66005732	98.39936784	30.94466219	39.75182665	27.07536907	19.73492783	27.99754205	51.96366128	29.253889	46.43342023	60.70639625	57.51142906	58.24869062	48.62862535	70.14403267	59.68907036	0.625526173	0.182353885	1.023902414	unchanged	0.710423936	0.113281453	1.192826197	unchanged	0.809898966	0.002627662	1.363436843	up	6.108054438	C35H41N5O5	656.3127062	7.7375	--	--	--	--	--	--	HMDB0251309	--
neg_3960	Heptadec-2-enoic acid	21.96237814	39.40234345	16.95882637	19.36239255	13.73117536	16.37013951	26.29398621	30.96141114	27.83447667	24.09595261	13.48215769	19.97792269	33.65620676	37.90488817	14.09634288	11.27218481	15.92926418	21.497274	18.24446817	21.38697183	15.07042224	10.71675652	11.1545258	14.94212073	0.072318517	0.855954469	0.100844952	unchanged	0.086375875	0.795562398	0.113126725	unchanged	-0.553978158	0.183370364	0.672327535	unchanged	-7.005753947	C17H32O2	313.2365539	7.758916667	--	--	--	--	--	--	HMDB0253101	--
neg_3962	(±)13-HpODE	4.22E-08	4.22E-08	4.22E-08	4.22E-08	4.22E-08	4.22E-08	4.22E-08	4.22E-08	4.22E-08	4.22E-08	4.22E-08	4.22E-08	4.22E-08	0.330553269	4.22E-08	0.581946787	4.22E-08	4.22E-08	4.22E-08	4.22E-08	4.22E-08	4.22E-08	0.002140366	4.22E-08	21.7824116	0.194363789	1.066433118	unchanged	-21.7824116	0.194363789	0.935992371	unchanged	-8.73568151	0.195243724	0.696617485	unchanged	-5.850448469	C18H32O4	311.2209564	7.76605	--	--	--	--	--	--	--	--
neg_3971	6'''-Deamino-6'''-hydroxyneomycin C	93.5840386	76.93516346	28.98203979	32.56175158	59.14144141	69.13290753	45.48319903	15.02687348	44.22066138	110.7147692	17.64753468	55.01330506	51.41698517	25.20039921	14.70452413	26.34033605	25.0101439	56.51076039	160.3982075	92.98757377	94.27903964	80.55945481	132.836038	138.5806124	-0.85525257	0.059595225	1.379786739	unchanged	0.532505824	0.376130438	0.686035059	unchanged	1.812519085	0.000550221	1.489199882	up	-25.6454297	C23H45N5O14	636.2551894	7.80175	C17588	Neomycin, kanamycin and gentamicin biosynthesis(ko00524)	--	--	--	--	--	--
neg_3974	Gly-Pro-Arg-Pro-Lys	32.48747546	38.27534811	36.56911023	35.10027404	38.79213617	38.28403162	40.74665313	40.91015325	53.57597865	54.87662129	30.68636929	36.11706218	36.42002893	22.87119884	29.6134272	33.1891298	32.04253554	37.23895514	58.35295088	43.09942395	48.91525918	44.64409226	54.55325681	52.6548989	-0.197871535	0.086867882	1.321373528	unchanged	0.424874528	0.041211541	1.394882071	up	0.659194119	0.000199951	1.476836442	up	-3.350867141	C24H43N9O6	552.3244996	7.808883333	--	--	--	--	--	--	HMDB0252830	--
neg_3976	PC(24:1(15Z)/LTE4)	0.403083284	0.482411793	0.57542871	0.068815615	0.636228314	0.474938172	1.553521226	0.930761877	4.22E-08	0.231583649	0.547374145	0.710565278	0.864709577	0.347568572	1.549706008	0.565247717	0.604296487	0.86256233	0.003118417	4.22E-08	0.04336496	0.223448261	1.633384768	1.098680146	0.860224311	0.097787195	1.234367092	unchanged	-0.27073568	0.63820473	0.42092819	unchanged	-0.675334861	0.393110202	0.491732649	unchanged	-3.905381763	C55H99N2O11PS	1061.636111	7.816016667	--	--	--	--	--	--	HMDB0288732	--
neg_3978	2-Nonenoic acid	74.61271029	83.65233581	49.47232264	55.63073324	66.83454974	67.08506684	89.71125724	80.47700434	73.72135024	77.63558888	67.26692664	62.43715329	65.71167787	88.92688514	61.04598875	54.83446246	61.038716	64.06850559	67.00210203	59.40551026	59.79704015	67.24549072	58.28660281	70.55228315	-0.006046095	0.969238608	0.039785561	unchanged	0.189786531	0.170593605	0.920852998	unchanged	-0.049474303	0.686740202	0.193664698	unchanged	-8.371442986	C9H16O2	371.2412967	7.843866667	--	--	--	--	--	--	HMDB0031271	3760-11-0
neg_3985	7-[(1S,2R,3R,4R)-3-(3-Hydroxy-4-phenylpent-1-enyl)-7-oxabicyclo[2.2.1]heptan-2-yl]hept-5-enoic acid	2031.258824	2485.395854	2166.99315	2303.983284	2196.685211	2199.573361	2476.741957	2576.238251	2337.308777	2316.955845	2205.025876	2163.497234	2259.602609	2355.215982	2387.654017	2153.651315	2134.581583	2275.690016	2177.569832	2259.372034	2390.523508	2158.551043	2130.436237	2254.045395	0.01954	0.694866287	0.272703033	unchanged	0.053176175	0.298837802	0.681727519	unchanged	-0.020984253	0.579759048	0.326742018	unchanged	-5.116653527	C24H32O4	383.2208171	7.872433333	--	--	--	--	--	--	HMDB0247554	--
neg_3989	TOFA	3.123433903	8.300042691	1.896392898	1.030929544	6.103487186	3.196631278	3.066821286	4.55020578	0.980510552	5.156347714	4.241802198	0.002268549	1.252643448	4.880906996	2.841945693	4.39238298	2.030786141	4.22E-08	4.22E-08	2.055479412	4.22E-08	4.22E-08	2.432072612	5.736262903	-0.619090843	0.336463411	0.755763537	unchanged	0.225027769	0.712125695	0.245912132	unchanged	-0.590871665	0.488322549	0.372875072	unchanged	-8.753590954	C19H32O4	323.2199449	7.879566667	--	--	--	--	--	--	--	--
neg_3990	DG(2:0/18:1(9Z)-O(12,13)/0:0)	15359.20815	17435.98835	17801.06037	16352.87101	9641.891067	9177.704692	13242.88996	21345.85152	11926.70129	16662.98457	6393.160112	6239.633998	14877.53576	13586.20466	16854.14853	13445.99376	7531.640979	7706.438512	17026.00481	16667.28165	14604.12298	11489.7791	5392.530142	5424.106087	-0.212888126	0.400356255	0.683639208	unchanged	0.034847885	0.9187108	0.007415739	unchanged	-0.067817186	0.837042548	0.101842288	unchanged	-7.497162126	C23H40O6	447.2487994	7.879566667	--	--	--	--	--	--	HMDB0296971	--
neg_3993	Blennin D	32862.07252	38259.8915	40091.1585	32219.09153	35370.71827	32220.59058	37686.29409	40678.86493	39052.70978	32758.20588	33109.64256	31103.78609	36142.42274	36110.25384	35711.24366	33018.2936	32205.14121	32627.27713	33898.2594	34369.42832	31836.82473	30691.97968	32344.01162	32987.54982	-0.036058273	0.595937379	0.502306462	unchanged	0.058888719	0.445278233	0.467190829	unchanged	-0.069549644	0.120742244	0.772301827	unchanged	9.281331611	C15H22O4	265.147003	7.893966667	--	--	--	--	--	--	HMDB0031902	72601-39-9
neg_3994	Demethylcitalopram	4100.401059	6215.89754	5814.096602	5652.382463	5836.12387	7304.327501	8537.162372	7363.149466	6662.901243	6796.858913	6403.883578	6914.440976	8413.148387	3800.526469	6848.243801	6204.936743	5624.701563	7579.582415	8932.085846	7738.65635	7363.709621	7070.46689	8286.663303	9567.867074	0.1395896	0.470438526	0.529521702	unchanged	0.149729417	0.368003165	0.547029726	unchanged	0.347810767	0.051547107	0.994285495	unchanged	-5.652571512	C19H19FN2O	619.2855002	7.9011	C16608	Drug metabolism - cytochrome P450(ko00982)	--	--	--	--	--	--
neg_3995	beta-D-Gentiobiosyl crocetin	148.6935008	299.9676048	234.3464689	270.3486649	306.8752053	450.9351619	498.0162845	335.6939314	386.6340837	366.6232326	380.5663206	417.5873613	553.5917978	84.11063928	364.3816131	311.7807071	302.7575431	526.8646846	549.2367004	416.9811432	391.5744091	374.7008046	548.2993346	642.7689198	0.324979424	0.399323078	0.63624154	unchanged	0.15410293	0.604027627	0.31471876	unchanged	0.44776719	0.152931675	0.762167243	unchanged	45.08405956	C32H44O14	687.2719145	7.9011	C19869	Metabolic pathways(ko01100)	--	--	--	--	--	--
neg_4000	17-Aminogeldanamycin	1006.091646	1026.361139	874.0710071	845.3906483	947.3697467	871.6531586	662.5310181	668.7733165	798.3289862	803.5610641	572.6545393	653.7303907	679.5225113	437.7676911	588.7830999	692.191265	643.9698152	734.028444	985.4854574	813.2559481	869.6030343	743.5875704	946.5955253	908.0040621	-0.560960911	0.000315249	2.126928986	down	0.139478447	0.287723669	0.778150816	unchanged	0.479893973	0.001426675	1.371796652	up	-1.985180335	C28H39N3O8	544.2653563	7.915383333	--	--	--	--	--	--	HMDB0259661	--
neg_4002	16-hydroxy hexadecanoic acid	124.6140255	152.3450053	131.3392122	110.4713571	128.4419565	143.4689911	131.8792669	125.3235004	118.656279	134.8537448	100.1131398	110.6031967	138.5193086	121.5783628	130.0022836	117.242148	116.7942703	116.0733929	99.07670692	96.91562862	76.58713641	124.3370504	118.0660722	96.26094097	-0.095160762	0.265074565	0.926164655	unchanged	-0.037076498	0.644197031	0.417443036	unchanged	-0.276186868	0.027782259	1.086685129	down	-6.915337724	C16H32O3	271.2259859	7.92965	--	--	--	--	--	--	--	--
neg_4003	N-Undecylbenzenesulfonic acid	7314.293287	13553.31722	8530.889176	9986.665236	7646.451972	10002.08196	10475.95866	11920.17369	10116.0184	8438.154975	4115.826347	9500.626198	14961.27334	10275.45989	10709.75864	8233.594039	10448.6096	9131.63595	9154.370807	5110.411988	8727.894317	7383.572838	10285.58289	8942.184696	0.160844529	0.418617436	0.584855596	unchanged	-0.224636791	0.316598827	0.82700605	unchanged	-0.362202157	0.079349993	0.891643477	unchanged	-5.415265035	C17H28O3S	333.1488931	7.92965	--	--	--	--	--	--	HMDB0032549	50854-94-9
neg_4004	4-(4-Methoxyphenyl)-2-butanone	78.95383038	217.2160512	139.8606948	142.0588407	121.2238637	166.8546428	174.6743754	227.2264078	155.4689234	160.5377157	70.77596673	150.4937239	253.5616196	180.4874589	177.4880874	113.6976333	176.8374247	174.5264754	151.2436139	65.98553608	108.1299245	123.195909	183.5019422	154.2088434	0.313761936	0.209470003	0.89795212	unchanged	-0.197011431	0.423678796	0.685095222	unchanged	-0.453391636	0.079164434	0.877120613	unchanged	-4.750522802	C11H14O2	355.1897908	7.943933333	--	--	--	--	--	--	HMDB0033597	104-20-1
neg_4008	Glycocholate	107.8621908	125.0222722	119.0943069	85.16562071	110.1512427	122.7316742	91.62436279	96.17318089	105.5118185	291.2568245	96.53772195	99.59775136	102.8782929	64.81304399	98.73125702	125.3595275	95.57343153	145.8840481	160.9180995	160.7617406	146.8759378	143.6201052	186.0834959	188.4045231	-0.081468414	0.64513695	0.381517299	unchanged	0.302019857	0.498558836	0.563967659	unchanged	0.639807247	0.002077614	1.358968725	up	16.20164003	C26H43NO6	510.3147797	7.958366667	C01921	Primary bile acid biosynthesis(ko00120);;Metabolic pathways(ko01100);;Bile secretion(ko04976);;Cholesterol metabolism(ko04979)	--	--	--	--	HMDB0000138	475-31-0
neg_4011	Chenodeoxycholylvaline	2347.233268	2530.083617	2387.920452	2521.865689	2458.452499	2469.23759	2542.473278	2576.112384	2724.469663	2809.281674	2234.505108	2397.596564	2469.385597	2301.713831	2373.446125	2269.076849	2299.825895	2502.332934	2564.103359	2534.699637	2599.500318	2403.268657	2607.316733	2708.603311	-0.049773874	0.126411619	1.177570035	unchanged	0.104570185	0.10141915	1.165233975	unchanged	0.117074714	0.005649387	1.249572515	up	-9.830023962	C29H49NO5	526.2932585	7.972633333	--	--	--	--	--	--	HMDB0242401	--
neg_4021	Auraptene	124005.7983	146418.6573	133107.2592	135956.7607	127700.3728	130594.9728	147021.4747	153136.4301	137544.085	130889.8245	130213.3356	128893.3856	140440.479	136991.2795	145089.2759	133473.8431	125583.3048	132076.6712	133910.2652	134018.6165	138042.3242	131094.7649	129006.0813	134450.7935	0.028419077	0.54579918	0.426189653	unchanged	0.024688462	0.648356119	0.218763083	unchanged	-0.023474368	0.497458514	0.388795458	unchanged	8.249140523	C19H22O3	297.1520777	7.99425	--	--	--	--	--	--	HMDB0034054	495-02-3
neg_4022	4-Imidazolone-5-propanoate	504.2500931	634.3465655	441.989687	407.6750013	450.4600581	443.0341079	594.1627556	550.4511114	548.8001102	462.9085973	449.7789979	487.2408807	609.6089091	651.537591	514.7790848	484.9484334	436.1909949	501.6776889	440.2761598	420.4361057	472.8155362	428.4806841	438.3739833	479.9299622	0.150557008	0.28713824	0.775352188	unchanged	-0.048338393	0.675027272	0.390015849	unchanged	-0.255103772	0.047324052	1.025023837	down	6.895006039	C6H8N2O3	357.1073391	7.987116667	C03680	Histidine metabolism(ko00340);;Metabolic pathways(ko01100)	--	--	--	--	HMDB0001014	17340-16-8
neg_4031	Juvenile hormone III	78.59095776	71.20048909	87.82537937	68.06380193	55.71050023	65.29170994	58.80319193	81.04926959	78.22091961	115.3248433	77.16078642	48.45264961	87.77200176	63.10794061	95.73515977	95.07027117	79.84894485	100.707123	181.9646091	161.4663539	207.3217157	203.4227063	253.2421998	203.7560929	0.291552859	0.053345511	1.390817447	unchanged	-0.18618614	0.362487581	0.605680705	unchanged	1.213616908	7.18E-05	1.550689359	up	-17.4107689	C16H26O3	577.3653232	8.0228	C09694	Insect hormone biosynthesis(ko00981)	LMPR0103010004	Prenol Lipids [PR]	Isoprenoids [PR01]	C15 isoprenoids (sesquiterpenes) [PR0103]	--	--
neg_4034	(1R,6R)-6-Hydroxy-2-succinylcyclohexa-2,4-diene-1-carboxylate	117.5258336	175.8689574	194.9412985	234.1684629	222.8562394	154.152197	178.8895827	145.7000997	211.3789918	241.5035455	157.6167669	156.653921	132.6525312	165.1898662	164.7863194	203.2280623	162.7512196	173.1832871	227.834571	125.8218852	181.0700761	192.6391066	230.4236321	200.7770874	-0.13428268	0.441891628	0.597103367	unchanged	0.124051192	0.423897458	0.709685572	unchanged	0.209758711	0.187509106	0.694865949	unchanged	46.36171083	C11H12O6	239.0672414	8.037083333	C05817	Ubiquinone and other terpenoid-quinone biosynthesis(ko00130);;Metabolic pathways(ko01100);;Biosynthesis of cofactors(ko01240)	--	--	--	--	HMDB0303951	--
neg_4035	11-Deoxycortisol	53.93850113	71.35027685	65.84780265	78.4828817	57.10867475	59.50278124	62.10963642	79.5068985	61.12178271	64.22203271	57.00107504	68.53379937	66.65146684	66.0322362	70.99986633	58.9389632	64.97935158	62.16909214	56.15663049	50.66931346	62.74862988	65.18728302	67.40344731	69.75737505	0.013163008	0.891354048	0.094226063	unchanged	0.010048435	0.903622568	0.00679056	unchanged	-0.067623943	0.407607586	0.498802082	unchanged	4.156978553	C21H30O4	367.1905165	8.044216667	C05488	Steroid hormone biosynthesis(ko00140);;Metabolic pathways(ko01100);;Cortisol synthesis and secretion(ko04927);;Cushing syndrome(ko04934)	LMST02030086	Sterol Lipids [ST]	Steroids [ST02]	C21 steroids (gluco/mineralocorticoids, progestogins) and derivatives [ST0203]	HMDB0000015	152-58-9
neg_4036	LysoPA(0:0/18:1(9Z))	309.8055897	427.5482672	313.8092463	268.8176683	352.7552451	323.768337	251.475212	274.0855166	187.14348	248.7814871	194.7351401	177.8022088	341.5402079	191.0653745	264.9500728	211.9726615	218.430475	330.7799422	395.3673827	381.7583296	464.4058081	408.6187043	482.5617661	410.5624345	-0.357097085	0.058948907	1.414009834	unchanged	-0.224595544	0.258541322	0.887527587	unchanged	0.706308008	0.000602156	1.429988316	up	-4.45145298	C21H41O7P	481.2552512	8.037083333	--	--	--	--	--	--	HMDB0007851	--
neg_4040	1-Palmitoyl-2-hydroxy-sn-glycero-3-phosphoethanolamine	3915.52167	4320.244548	4042.006189	4088.249577	4042.359204	4329.569728	3799.285796	3910.5001	4171.779721	3587.630182	3433.106993	3560.773894	4139.953133	4216.104496	3805.182544	3756.453657	3295.524446	4213.41374	5394.489768	5061.420394	5037.150861	4518.364381	5122.325582	5319.951001	-0.078576448	0.219642397	1.013530755	unchanged	-0.060594015	0.40552648	0.602898112	unchanged	0.378468058	0.000137407	1.505566038	up	-5.273220926	C21H44NO7P	452.2758727	8.0585	--	--	--	--	--	--	HMDB0011503	53862-35-4
neg_4043	20-Oxo-5-O-beta-mycaminosyltylactone	311.9782436	409.1189822	239.6958789	299.0309096	262.6836432	266.4229218	301.8126747	332.4342219	350.5666711	465.985628	313.5382237	262.515386	502.5311467	400.8808223	303.8217131	340.8059504	372.9650837	356.1720451	337.6103577	408.9068001	306.6919603	370.3838793	262.2429784	295.5585209	0.348148878	0.054160662	1.37162636	unchanged	-0.168004961	0.319484674	0.756210676	unchanged	-0.200730132	0.195924356	0.633768494	unchanged	0.977729572	C31H51NO9	616.3263519	8.065633333	C20760	Metabolic pathways(ko01100)	--	--	--	--	--	--
neg_4046	Cholic acid glucuronide	11425.74627	13373.51753	12391.34101	11482.72816	12419.17089	15091.14389	16997.94645	13674.65829	13582.06853	12222.55944	11925.50418	14780.32337	15917.56035	7198.661399	11995.53589	12719.49436	11684.13026	14066.25778	18421.65165	15342.56277	12841.86999	14420.31127	18366.63085	17900.27593	-0.050135535	0.752091912	0.279910745	unchanged	0.176943929	0.289252231	0.653686074	unchanged	0.402994663	0.02851647	1.081495317	up	-6.826607538	C30H48O11	619.2850747	8.094183333	--	--	LMST05010044	Sterol Lipids [ST]	Steroid conjugates [ST05]	Glucuronides [ST0501]	HMDB0002577	76060-22-5
neg_4051	13-HODE	121.4852187	197.8283508	122.2116426	322.1660267	140.9597322	139.1416534	169.1770145	537.3921843	159.5803437	132.6780127	96.38170827	98.07622005	141.1785367	159.1205188	113.8404129	97.9513189	102.916908	117.7952196	144.872822	126.1876166	115.6874692	182.0894157	144.2641454	109.3572078	-0.510337965	0.170112566	1.069812475	unchanged	0.70344209	0.317874255	0.640367502	unchanged	0.166517952	0.32544152	0.540397752	unchanged	-6.932478603	C18H32O3	295.2258148	8.1156	--	--	LMFA02000228	Fatty Acyls [FA]	Octadecanoids [FA02]	Other Octadecanoids [FA0200]	HMDB0004667	29623-28-7
neg_4052	(4Z,7Z,10Z,13Z,16Z,19Z)-Docosahexaenoic acid	4.626622726	12.34127404	8.63087877	23.15924961	5.630610592	5.125834503	6.97572646	42.64497129	7.752240013	6.130792549	3.311413324	2.592393818	6.569406329	11.31276481	5.753749002	1.634692832	2.633987047	3.689625226	4.277767638	2.262517568	6.208025596	8.744454137	6.293832477	4.22E-08	-0.913579597	0.191419013	1.01609361	unchanged	1.135431455	0.368114607	0.56981317	unchanged	-0.185271705	0.747747841	0.187326279	unchanged	11.64202863	C22H32O2	363.2134529	8.1156	C06429	Biosynthesis of unsaturated fatty acids(ko01040)	--	--	--	--	HMDB0002183	6217-54-5
neg_4053	1-Nonadecanoyl-glycero-3-phosphoethanolamine	36480.05139	40650.58435	38546.06232	38215.6636	39288.41171	41347.94802	36004.46126	36402.42698	39004.63547	39909.9331	31714.69625	35618.29058	36653.02985	28450.72807	34765.28224	34289.29456	31714.8861	40672.92463	53597.45325	48379.67601	49118.78847	43362.59936	49659.72471	52329.28135	-0.183300475	0.041077971	1.548006479	down	0.082188531	0.356138036	0.683083089	unchanged	0.521312606	6.17E-05	1.524923461	up	-4.631082273	C24H50NO7P	540.3277965	8.122733333	--	--	LMGP02050028	Glycerophospholipids [GP]	Glycerophosphoethanolamines [GP02]	Monoacylglycerophosphoethanolamines [GP0205]	HMDB0243971	--
neg_4062	Ciliatocholate	12.69417385	8.265364932	5.082666001	9.086799636	12.76720714	9.11660716	1.512382735	1.964972804	11.60831561	11.70412799	5.535823664	6.913658747	10.10412141	6.395187708	5.413678811	6.757009769	9.178570307	14.83098763	13.69721936	10.60699696	10.62462137	10.8451979	29.64089019	20.07102912	-0.114043154	0.703574199	0.272759446	unchanged	-0.42494455	0.355410672	0.551977191	unchanged	0.858045365	0.076044685	0.927265973	unchanged	-48.97373045	C26H46NO7P	536.250621	8.129883333	C05683	Phosphonate and phosphinate metabolism(ko00440)	--	--	--	--	--	--
neg_4066	Dodecanoic acid	1549.852474	1962.416066	1814.217245	1807.586829	1793.04929	1805.063421	1948.709268	2017.773339	1739.486545	1709.060435	1844.147946	1783.730665	1754.829807	1817.92051	1976.037994	1711.595881	1777.957962	1866.910819	1871.663074	2050.581755	1877.858664	1812.377198	1669.546045	1990.581482	0.023079365	0.674832004	0.28966881	unchanged	0.018096925	0.722741824	0.20439703	unchanged	0.047798123	0.384533651	0.46383886	unchanged	5.690752512	C12H24O2	221.153437	8.14415	C02679	Fatty acid biosynthesis(ko00061);;Metabolic pathways(ko01100)	LMFA01010012	Fatty Acyls [FA]	Fatty Acids and Conjugates [FA01]	Straight chain fatty acids [FA0101]	HMDB0000638	143-07-7
neg_4068	LysoPC(15:0/0:0)	1019.152297	1105.906715	1070.507078	1033.197816	1088.852723	1203.05558	884.8377292	803.8595974	1106.375219	1001.836263	682.2442555	756.8338044	936.0381554	597.5579105	797.8655588	777.5114825	688.4138384	941.4298338	1392.099792	1147.431604	1066.399854	1038.060914	1230.262289	1301.602595	-0.460493816	0.0017365	2.068930777	down	0.143934597	0.354176135	0.676250549	unchanged	0.598624268	0.000432701	1.448688977	up	-1.932627156	C23H48NO7P	502.2905771	8.137016667	--	--	--	--	--	--	HMDB0010381	--
neg_4073	Nonyl octanoate	0.453986575	0.521897651	4.22E-08	4.22E-08	0.379819479	4.22E-08	4.22E-08	4.22E-08	1.522450291	4.22E-08	4.22E-08	4.22E-08	4.22E-08	0.411930465	4.22E-08	4.22E-08	0.863577146	4.22E-08	4.22E-08	0.447464425	4.22E-08	0.446198262	4.22E-08	0.364598653	-0.087970341	0.942102722	0.024660465	unchanged	0.255323625	0.891769718	0.178238216	unchanged	-0.019639953	0.987229905	0.01424818	unchanged	-6.013458132	C17H34O2	315.252458	8.172	--	--	LMFA07010978	Fatty Acyls [FA]	Fatty esters [FA07]	Wax monoesters [FA0701]	HMDB0034131	7786-48-3
neg_4074	3-Oxooctadecanoic acid	4.22E-08	4.22E-08	0.40244768	4.22E-08	4.22E-08	4.22E-08	0.98966164	4.22E-08	4.22E-08	4.22E-08	0.274241265	0.447303921	4.22E-08	4.22E-08	4.22E-08	4.22E-08	4.22E-08	4.22E-08	4.22E-08	4.22E-08	0.002943484	0.350363213	0.036882495	0.454267936	-20.60138868	0.363217468	0.791789255	unchanged	22.68952903	0.134493377	1.053967466	unchanged	21.67061101	0.154645913	0.774200998	unchanged	-6.397293953	C18H34O3	343.2470898	8.172	--	--	--	--	--	--	HMDB0010736	--
neg_4075	Cortolone	22.30279019	26.44762101	10.02314489	9.159222422	8.822755878	15.40645135	12.15266499	21.06743571	14.59065973	18.28079706	6.018590245	8.173900282	31.90089123	24.48315845	12.32828677	12.99455701	18.34036146	16.60556098	10.66772428	8.771544191	10.61105893	8.30389958	13.95500393	5.566042291	0.339977426	0.368228604	0.670948715	unchanged	-0.539035867	0.150391625	1.092501368	unchanged	-1.011202129	0.022545028	1.131411912	down	-13.8097565	C21H34O5	411.2335202	8.172	C05481	Steroid hormone biosynthesis(ko00140)	LMST02030227	Sterol Lipids [ST]	Steroids [ST02]	C21 steroids (gluco/mineralocorticoids, progestogins) and derivatives [ST0203]	HMDB0003128	516-42-7
neg_4084	BQ 123	12.17692088	61.37843848	91.11690694	72.23739633	87.52617776	107.4333051	162.0115808	69.38356885	90.4345266	119.470006	83.45711892	65.51761605	122.9811172	18.95928927	96.84537505	67.95246578	76.99920667	120.2391154	158.9621811	104.9805271	65.32582149	94.86940502	112.8234922	150.2495861	0.222762414	0.578043013	0.396931464	unchanged	0.228029154	0.524038332	0.415785512	unchanged	0.447396495	0.183571633	0.720431057	unchanged	42.53858396	C31H42N6O7	645.3068608	8.186283333	C11587	Bile secretion(ko04976)	--	--	--	--	--	--
neg_4085	(3a,5b)-24-oxo-24-[(2-sulfoethyl)amino]cholan-3-yl-b-D-Glucopyranosiduronic acid	13.86126048	13.93650127	12.49533678	11.81697877	47.23711179	39.67110993	6.152818132	1.938474799	45.08107194	44.55026456	19.46174357	22.94804583	6.364718043	4.22E-08	6.712298815	14.33109624	15.75821409	29.99757814	15.60951773	9.351724913	26.38240024	30.54483182	45.94644108	42.59760017	-0.926070807	0.19299684	0.988521301	unchanged	0.937586763	0.232670713	0.97973439	unchanged	1.219996615	0.052718306	0.946180698	unchanged	1.834441754	C32H53NO11S	658.3278656	8.193416667	--	--	--	--	--	--	HMDB0002429	99794-82-8
neg_4095	LysoPC(17:0/0:0)	22.47535173	17.2894176	22.98136552	35.26381024	34.85036673	15.93131765	22.66227801	18.63434188	29.20082272	32.56598023	12.65282927	21.53485545	27.90677299	24.34392751	31.3646462	19.13783517	6.758819646	29.44202522	22.6105815	15.69548265	10.55745621	15.62984468	17.12399942	18.15717359	-0.098685724	0.75294975	0.262417448	unchanged	-0.017789852	0.953500092	0.003288091	unchanged	-0.477864044	0.152558233	0.732567649	unchanged	-6.616885407	C25H52NO7P	508.3374929	8.214833333	--	--	--	--	--	--	HMDB0012108	50930-23-9
neg_4105	5-Hydroxy-7-(4-hydroxy-3-methoxyphenyl)-1-phenyl-3-heptanone	177.6310465	198.9558438	165.3163234	182.5395302	176.992804	174.6399609	209.7684579	220.4585142	212.5203366	219.5860676	183.2132193	192.4309398	179.235931	231.568119	204.0784052	190.9801425	193.2551947	204.0361638	202.1491515	217.5119436	226.5759645	202.4531838	182.6892392	220.7352205	0.161041946	0.037429932	1.511403777	up	0.041163873	0.55743623	0.495905432	unchanged	0.057545468	0.425058255	0.419834963	unchanged	1.471016018	C20H24O4	349.1426098	8.250533333	--	--	--	--	--	--	HMDB0029524	79559-61-8
neg_4107	LysoPA(0:0/16:0)	570.8824748	553.3963223	525.7161454	564.7388485	558.1361478	486.9624539	541.5707197	626.0363778	547.9422487	611.3835768	500.9172796	475.328807	513.4448254	529.2966487	530.9464457	521.7559197	541.7192595	573.1362338	515.0866174	538.2878014	562.8076567	519.8174352	549.9106677	533.4115581	-0.022089966	0.607854131	0.364456653	unchanged	0.041147333	0.568061337	0.432322878	unchanged	0.004048943	0.896554176	0.044643472	unchanged	9.242819416	C19H39O7P	431.2217998	8.264816667	--	--	--	--	--	--	HMDB0007849	--
neg_4109	1-Octadecanoyl-sn-glycero-3-phosphoethanolamine	2644.952208	2280.25896	2099.051981	1913.871164	2177.605056	2277.680728	1564.437955	1409.81595	1643.695517	1500.272672	1148.822302	1408.657785	1548.217647	1087.293844	1342.605399	1411.944706	1276.6696	1646.30417	2677.363095	2213.645786	1855.12046	2069.201505	2521.649389	2382.223652	-0.688077155	7.36E-05	2.205366511	down	0.06160518	0.585610807	0.388972821	unchanged	0.722749511	0.000209715	1.509663379	up	-2.434045155	C23H48NO7P	502.2903358	8.257683333	C21484	Ferroptosis(ko04216)	LMGP02050001	Glycerophospholipids [GP]	Glycerophosphoethanolamines [GP02]	Monoacylglycerophosphoethanolamines [GP0205]	HMDB0011130	69747-55-3
neg_4110	Gymnodimine	697.0324651	785.36513	673.5759584	679.5207018	736.6148788	740.217156	689.2456607	675.6984172	821.3047329	858.6049893	632.4766356	660.3957289	719.4783968	664.9986953	716.3597689	659.4493687	617.5518674	694.1200983	735.7931227	771.0347212	751.243927	670.7127438	718.6843295	769.6396884	-0.082743593	0.122470202	1.192254053	unchanged	0.09121623	0.320559832	0.774990766	unchanged	0.117379531	0.026851335	1.068333814	up	2.111949921	C32H45NO4	528.3105982	8.264816667	C20025	--	--	--	--	--	HMDB0041430	173792-58-0
neg_4114	5-Hexyltetrahydro-2-furanoctanoic acid	474.8196486	574.520544	537.3158323	522.7085459	533.9491968	552.971677	434.078882	411.6627375	482.3997956	477.4056583	341.137775	312.9095073	445.62296	503.2812903	401.0258552	403.1039276	362.6452292	398.6815446	417.1701287	409.3513174	319.4598051	406.8401798	452.4533109	369.4963121	-0.346204565	0.001186608	2.066331107	down	-0.031771288	0.799527391	0.172741402	unchanged	-0.082403256	0.415233501	0.390288262	unchanged	-9.018863173	C18H34O3	297.2408286	8.27195	--	--	--	--	--	--	HMDB0031127	61781-98-4
neg_4117	Monacolin L acid	503.8241094	636.0387944	527.1873326	451.9598499	498.3275425	471.5978625	697.208869	757.2863798	550.2592911	438.9244573	396.6013703	430.6217643	608.1307834	598.018856	473.2286099	484.0923699	460.7949652	410.7293607	484.2668291	464.3126078	596.6682376	406.7848027	495.7301033	481.9954785	-0.025415629	0.834534046	0.222329714	unchanged	0.10799448	0.589579923	0.253938235	unchanged	-0.050912583	0.6790552	0.230516918	unchanged	-2.471134413	C19H30O4	321.2063368	8.279083333	C20853	Metabolic pathways(ko01100)	--	--	--	--	--	--
neg_4119	Fexofenadine	4205.695297	4355.098849	4088.785507	3869.832193	4217.649684	4290.487197	3486.017578	3424.752205	3778.720248	3580.186799	3041.501513	3406.435389	3628.720834	3482.684027	2969.27763	3206.000222	2784.984132	3867.737914	4402.779242	3976.96971	3936.087164	3560.290384	4271.110744	4478.509734	-0.327894654	0.002582029	2.053692411	down	0.0552355	0.524202917	0.469908701	unchanged	0.304545144	0.005391282	1.289496137	up	-15.36742342	C32H39NO4	546.2788169	8.279083333	C06999	Bile secretion(ko04976)	--	--	--	--	HMDB0005030	83799-24-0
neg_4124	Sativic acid	0.103070644	0.059851935	0.050410294	0.405708344	0.299207916	0.038770132	0.077737105	0.140744767	0.003218279	0.267166312	4.22E-08	0.383243439	0.566632869	0.389845238	0.28932538	0.08421878	1.497578147	0.107105508	0.123003449	4.22E-08	0.051040066	0.002542233	0.311320577	0.025780541	1.616596068	0.192356756	1.063349126	unchanged	-1.750634013	0.176433023	0.996949916	unchanged	-2.51425473	0.120842413	0.856564715	unchanged	-0.99821974	C18H36O6	369.2255091	8.3005	--	--	LMFA02000148	Fatty Acyls [FA]	Octadecanoids [FA02]	Other Octadecanoids [FA0200]	HMDB0302836	--
neg_4128	Aacocf3	12.28547911	22.43474496	8.973012003	7.970824507	9.234856146	15.60773141	17.12135231	16.0477181	11.327166	11.68305132	5.404027752	12.63445889	15.83844087	22.97289053	7.91828067	10.58706721	9.489260598	10.38639896	6.466411063	6.188892745	5.836221228	3.245147622	11.37604441	11.29034924	0.012872553	0.972333236	0.009569819	unchanged	-0.056692932	0.865884886	0.195734083	unchanged	-0.797798363	0.073348636	0.88805826	unchanged	-2.473076849	C21H31F3O	355.2245429	8.32905	C01397	--	--	--	--	--	HMDB0247736	--
neg_4129	16-Hydroxypalmitate	47.29134422	53.3546812	38.8613562	28.94842243	58.76721633	58.86863033	31.95037406	39.58417247	54.78547777	51.19943015	43.81593414	27.83984363	46.2959587	38.02546997	39.54675243	25.46379883	47.79363459	35.33176128	32.33832493	36.27381957	42.96573244	36.74171899	37.93462555	40.31483377	-0.299511192	0.163482555	1.081700901	unchanged	0.10019447	0.619922268	0.375379396	unchanged	-0.037015371	0.79451818	0.183546588	unchanged	-8.908513609	C16H32O3	271.2254432	8.3362	C18218	Cutin, suberine and wax biosynthesis(ko00073);;Metabolic pathways(ko01100)	--	--	--	--	HMDB0006294	506-13-8
neg_4130	Cyclooctat-9-en-7-ol	1253.733573	1837.397604	7.460746745	1203.231649	1030.950217	2149.106889	1433.286979	1953.499953	1165.451582	1313.329195	4.22E-08	1558.084359	2614.087476	1411.892625	1747.402378	1095.159096	1974.382337	1550.041398	1592.774938	13.96996182	1208.343195	1418.183495	1739.388826	1451.651151	0.474134478	0.223158895	0.938107147	unchanged	-0.485406341	0.183722054	1.022807641	unchanged	-0.485278181	0.16940715	0.724129557	unchanged	-49.21876627	C20H34O	311.2213472	8.343333333	C20834	Metabolic pathways(ko01100)	--	--	--	--	--	--
neg_4132	LysoPC(18:1(9Z)/0:0)	29926.75393	31770.5499	30163.06649	29672.82501	31220.20481	33157.79111	28864.55266	27555.58185	31461.8399	36715.4002	23293.27146	27227.31686	29066.55588	21387.54819	25400.50129	26252.0823	23343.8967	32061.13384	46887.78939	40091.37578	39247.15771	34858.15273	41771.52035	42213.521	-0.239154456	0.0286925	1.655370471	down	0.152867915	0.256403717	0.830554156	unchanged	0.637731882	7.20E-05	1.523714209	up	-8.052795415	C26H52NO7P	566.342727	8.343333333	--	--	--	--	--	--	HMDB0002815	19420-56-5
neg_4133	Cucurbitacin IIa	164.7559806	156.0454468	112.4998946	113.907399	153.2151745	183.8195015	137.2336645	75.88487704	134.1847955	275.52068	76.57211449	127.3351786	127.4135509	78.7622557	102.794947	97.14920648	83.43841016	146.3985775	212.3484938	169.5392958	214.1841327	158.4722257	225.3492691	254.4964425	-0.475514438	0.025915205	1.567845096	down	0.378489423	0.352675234	0.736472268	unchanged	0.956797107	0.000356022	1.454675637	up	8.179516608	C32H50O8	583.3298361	8.343333333	--	--	--	--	--	--	HMDB0246992	--
neg_4136	2'''-N-Acetyl-6'''-deamino-6'''-hydroxyneomycin C	535.1994843	503.6184446	455.113693	443.8647888	536.6863338	567.2469783	391.3593728	327.6935246	444.8273721	654.6585961	331.5940929	458.0669505	432.9960526	240.5795944	354.9128626	409.8800311	335.3944837	584.0166406	786.6865644	657.7495495	733.1386978	614.917761	864.4239888	796.2096524	-0.367463062	0.062336533	1.412270696	unchanged	0.145625547	0.553999734	0.493665553	unchanged	0.917389598	0.000210907	1.476605116	up	17.06912067	C25H47N5O15	702.3162883	8.343333333	C17587	Neomycin, kanamycin and gentamicin biosynthesis(ko00524)	--	--	--	--	--	--
neg_4144	Octadecanedioic acid	28.37992425	39.79941968	11.34281499	19.08691475	17.74230979	21.80580252	32.08776098	31.52207241	25.2342179	31.99303404	10.72883581	27.36655243	40.24860218	31.38068185	19.28486354	13.20762378	30.41679022	26.70026197	37.30380735	23.59745728	34.72724239	30.80775166	43.71211987	38.91730016	0.222888559	0.509235705	0.501000421	unchanged	-0.020785231	0.941939066	0.141037548	unchanged	0.374757079	0.132765141	0.781447203	unchanged	-9.529039344	C18H34O4	313.2354387	8.371883333	--	--	LMFA01170029	Fatty Acyls [FA]	Fatty Acids and Conjugates [FA01]	Dicarboxylic acids [FA0117]	HMDB0000782	871-70-5
neg_4149	Lyso-PAF C-16	6974.425486	8244.975424	7287.668895	7614.941636	7315.982973	7281.136922	8046.179328	8225.707528	7890.998004	7865.674932	7283.615847	7598.959373	7619.032207	7868.369902	7633.551536	7285.875807	7253.478047	7478.583396	6700.090372	7122.86127	8105.758864	6888.486978	7064.8459	7583.359861	0.013478806	0.739021295	0.22568588	unchanged	0.055559437	0.109953263	1.044562593	unchanged	-0.054503442	0.266333811	0.636905233	unchanged	-8.442148151	C24H52NO6P	526.3472379	8.42205	--	--	--	--	--	--	--	--
neg_4156	Cholylcitrulline	110.3989705	59.41443765	18.64779129	2.712463306	21.21581074	8.6685384	37.34023802	37.72763791	21.45333672	62.43397125	7.15811115	9.54247275	53.7624345	66.68929376	53.39928032	79.46413736	160.7424329	42.68568229	152.1800363	153.4493591	216.2280848	159.8282122	198.0050307	146.5914461	1.04695842	0.138471494	1.155587752	unchanged	-1.378632494	0.047534501	1.332355137	down	1.167972096	0.001700453	1.338723417	up	-1.960159648	C30H51N3O7	586.3462606	8.4506	--	--	--	--	--	--	HMDB0242383	--
neg_4159	3-Oxohexadecanoic acid	45.70392021	47.11888556	42.34698256	30.13666069	36.66340849	40.35515627	13.00665472	21.15037019	34.54732546	25.30589895	15.88757243	24.02743296	33.44843535	14.46034134	23.15410488	30.57156753	18.57866912	24.3633144	39.88351603	38.91582158	25.13640052	30.22568222	36.1952054	31.65217402	-0.745110935	0.001875488	1.975822487	down	-0.110404358	0.68574322	0.298908617	unchanged	0.482585742	0.028720737	1.093751261	up	-8.316585993	C16H30O3	269.2099711	8.486283333	--	--	--	--	--	--	HMDB0010733	--
neg_4163	3-hydroxy-tetradecanoic acid	158.8958213	207.5561359	127.7786826	151.6942708	174.3036877	209.1736472	188.750826	210.1179169	190.4874798	174.3457199	105.9656701	193.0675678	235.4629023	177.7611931	201.586692	164.28708	214.3359888	180.7412301	181.1318186	102.5158367	177.9732099	159.6371384	181.5642494	179.0779667	0.189840716	0.187690654	0.987623226	unchanged	-0.14386541	0.340376642	0.763105598	unchanged	-0.25799922	0.083937873	0.891988812	unchanged	-6.068559197	C14H28O3	243.1950864	8.507	--	--	LMFA01050175	Fatty Acyls [FA]	Fatty Acids and Conjugates [FA01]	Hydroxy fatty acids [FA0105]	--	--
neg_4164	LysoPI(16:0/0:0)	11554.56244	12813.49657	11339.50969	10963.01467	10839.69999	10997.87948	9156.384607	11667.87457	9692.294366	10958.7316	8406.783945	9429.851389	11071.0091	8291.492796	10291.44103	9559.639214	8920.312727	10318.4256	14606.81865	13303.14481	14347.28226	12401.33591	13265.32255	14469.34158	-0.229015599	0.009647249	1.784744265	down	0.021061788	0.828974265	0.080336371	unchanged	0.495265778	3.08E-05	1.536759013	up	-9.401997415	C25H49O12P	571.2835065	8.514133333	--	--	--	--	--	--	HMDB0061695	1425501-12-7
neg_4169	Bardoxolone methyl	140.936866	115.0467987	124.3410757	228.3543151	84.25494073	143.7657082	76.90361956	72.8230999	162.0528554	213.2931659	78.41182611	92.93023692	94.64328311	86.91742427	93.67468336	135.4079122	118.8969048	137.8468198	78.81655593	85.72594696	112.9861126	86.09430116	125.8388672	85.11447695	-0.326186281	0.237257869	0.876410147	unchanged	0.061423227	0.855140136	0.257155494	unchanged	-0.216025256	0.227318776	0.646722411	unchanged	-4.209828256	C32H43NO4	550.3152844	8.53555	--	--	--	--	--	--	HMDB0248872	--
neg_4170	Narbomycin	1284.879895	1385.829179	1252.160287	1310.175035	1315.092679	1347.776632	1252.450649	1406.803557	1514.114942	1545.917169	1304.316234	1375.595646	1409.89121	1177.510367	1355.961077	1336.579018	1251.049958	1569.527658	1711.332679	1621.442753	1782.816721	1517.739106	1668.812611	1836.216962	0.036908173	0.58028149	0.430707302	unchanged	0.052237216	0.507986471	0.530178368	unchanged	0.323738116	0.000910193	1.391658623	up	16.52518514	C28H47NO7	554.3418726	8.53555	C11998	Metabolic pathways(ko01100)	--	--	--	--	--	--
neg_4171	PS(18:1(9Z)/0:0)	6783.335839	7477.208399	7141.005087	6781.689305	7100.252058	6799.893538	6170.04855	6686.116092	7221.505099	6639.318403	5828.858144	6189.284166	6258.71395	6961.207677	6327.804791	6741.494379	5854.769379	6552.754788	6967.381183	6368.850491	6888.121212	6229.782571	6755.323642	6434.016749	-0.12103851	0.018111889	1.678926175	down	0.001430381	0.980655227	0.084509117	unchanged	0.034871243	0.453617576	0.427191189	unchanged	-6.592227701	C24H46NO9P	522.2802926	8.556966667	--	--	LMGP03050001	Glycerophospholipids [GP]	Glycerophosphoserines [GP03]	Monoacylglycerophosphoserines [GP0305]	HMDB0240603	89319-60-8
neg_4172	1-(11Z-docosenoyl)-glycero-3-phosphate	42.99901397	52.4712942	47.71589036	51.79154548	80.49101197	58.33342094	79.54158466	44.72416829	74.41237251	108.8167114	71.87984664	39.34512017	74.03319086	91.10306232	50.81514369	37.49259705	52.92460906	51.76873432	43.60698831	81.03295101	37.31398828	69.6454632	62.23894031	71.7042858	0.10151957	0.681693865	0.286627973	unchanged	0.22547222	0.456585783	0.552207058	unchanged	0.02952668	0.90907487	0.087374973	unchanged	7.890202892	C25H49O7P	537.3236779	8.556966667	--	--	LMGP10050029	Glycerophospholipids [GP]	Glycerophosphates [GP10]	Monoacylglycerophosphates [GP1005]	HMDB0062304	--
neg_4176	(1R,9S,10S)-7,15-Diazatetracyclo[7.7.1.02,7.010,15]heptadeca-2,4-dien-6-one	63.56859595	140.1079186	77.07004002	52.47473196	96.79418352	115.2420498	201.002044	65.16185674	82.66216111	149.5810332	145.036052	132.9612408	303.7227862	255.0265624	78.22917404	117.8511847	152.9516327	157.089048	125.1328918	174.4475636	138.65685	121.5986798	149.6535045	130.4219592	0.965668175	0.056444478	1.402123416	unchanged	-0.455797665	0.265951537	0.878877396	unchanged	-0.342368703	0.33774726	0.489995961	unchanged	2.110290274	C15H20N2O	533.3143599	8.5786	--	--	--	--	--	--	HMDB0242345	--
neg_4184	17-Octadecynoic acid	417.6258187	622.0429232	4.22E-08	359.4722091	307.0773058	762.6523123	463.0952966	630.4966791	325.6780394	403.3669281	4.22E-08	576.1559053	914.3369876	452.1191729	598.7830388	313.5010505	737.8958053	587.1015555	615.4890634	4.22E-08	420.9227285	515.2098008	684.3316404	537.3044345	0.545642767	0.202392002	0.971832335	unchanged	-0.587185395	0.141941783	1.099444212	unchanged	-0.377912306	0.317714686	0.539711668	unchanged	-4.814554787	C18H32O2	325.2370839	8.642833333	--	--	LMFA01030575	Fatty Acyls [FA]	Fatty Acids and Conjugates [FA01]	Unsaturated fatty acids [FA0103]	HMDB0244776	--
neg_4185	CPA(18:2(9Z,12Z)/0:0)	126.860317	139.3531794	26.54085239	28.83670214	17.45111817	17.50634961	63.92492312	59.94877533	19.97633233	26.61084471	11.14408113	12.22837628	134.0495563	80.13490731	30.17486134	26.66918054	25.47518994	21.14652229	44.3889187	40.84836779	24.79382541	17.10299854	20.55464478	18.41496959	-0.166659403	0.832760326	0.189224647	unchanged	-0.71262232	0.353880235	0.830956913	unchanged	-0.935354582	0.237805529	0.611509015	unchanged	0.033571466	C21H37O6P	415.2255131	8.6357	--	--	--	--	--	--	HMDB0007007	--
neg_4191	LysoPI(0:0/18:0)	53683.07795	71805.99652	65044.45485	61880.02198	66371.89812	81355.63126	67272.54031	53715.08039	56107.60861	52361.93109	50549.93962	57863.2111	67282.83313	28602.75744	51921.38728	52125.45049	47806.36341	59732.77565	70637.37171	60586.94798	54903.69182	56685.87081	69847.24968	73269.97282	-0.380055744	0.042870966	1.489919991	down	0.136016578	0.416550981	0.499280164	unchanged	0.327890318	0.068339259	0.943361786	unchanged	-2.762546852	C27H53O12P	621.3004732	8.649983333	--	--	--	--	--	--	HMDB0061704	1913287-87-2
neg_4192	6,8a-Seco-6,8a-deoxy-5-oxoavermectin ''1b'' aglycone	253.3678163	212.9409637	35.52968138	68.3014936	11.43401933	8.118497635	282.7016558	773.3335833	47.9016974	189.1764362	24.31124896	104.390584	145.1871219	111.2742825	80.83541736	30.54687977	49.0181243	87.3005209	380.3600552	336.5872292	88.65810693	124.8678736	24.43884836	10.61682386	-0.226074402	0.771244837	0.23128721	unchanged	1.495773689	0.239949389	0.753399849	unchanged	0.937431123	0.298260959	0.622739951	unchanged	11.26682396	C33H46O7	1167.67505	8.657116667	C11961	Metabolic pathways(ko01100)	--	--	--	--	--	--
neg_4195	Icosadienoic acid	4.22E-08	4.22E-08	4.22E-08	4.22E-08	4.22E-08	4.22E-08	4.22E-08	4.22E-08	4.22E-08	4.22E-08	4.22E-08	4.22E-08	4.22E-08	4.22E-08	4.22E-08	4.22E-08	4.22E-08	4.22E-08	4.22E-08	4.22E-08	4.22E-08	4.22E-08	4.22E-08	4.22E-08	0	1	0	unchanged	0	1	0	unchanged	0	1	0	unchanged	18.93516132	C20H36O2	343.2467689	8.657116667	C16525	Biosynthesis of unsaturated fatty acids(ko01040)	--	--	--	--	--	--
neg_4196	(1beta,2beta,5beta)-p-Menth-3-ene-1,2,5-triol	4.22E-08	4.22E-08	4.22E-08	4.22E-08	4.22E-08	4.22E-08	4.22E-08	4.22E-08	4.22E-08	4.22E-08	4.22E-08	4.22E-08	4.22E-08	4.22E-08	4.22E-08	4.22E-08	4.22E-08	4.22E-08	4.22E-08	4.22E-08	4.22E-08	4.22E-08	4.22E-08	4.22E-08	0	1	0	unchanged	0	1	0	unchanged	0	1	0	unchanged	-4.847428005	C10H18O3	371.242108	8.657116667	--	--	--	--	--	--	HMDB0038978	359875-80-2
neg_4199	Rhizocticin B	4.22E-08	4.22E-08	4.22E-08	4.22E-08	4.22E-08	4.22E-08	4.22E-08	4.22E-08	4.22E-08	4.22E-08	4.22E-08	4.22E-08	4.22E-08	4.22E-08	4.22E-08	4.22E-08	4.22E-08	4.22E-08	4.22E-08	4.22E-08	4.22E-08	4.22E-08	4.22E-08	4.22E-08	0	1	0	unchanged	0	1	0	unchanged	0	1	0	unchanged	-16.47562155	C16H31N6O7P	471.1664345	8.657116667	C17940	Phosphonate and phosphinate metabolism(ko00440)	--	--	--	--	--	--
neg_4201	11beta-Hydroxyandrost-4-ene-3,17-dione	5351.368848	6530.777722	5779.769538	5716.494842	5257.648308	5568.529968	6015.279546	6431.66483	6058.238199	5568.106015	5550.874003	5649.780861	6531.715583	5747.478587	6647.068645	5826.811145	5761.940567	5745.428552	5487.796511	5600.461947	5792.06236	5652.206056	5765.494035	5781.810358	0.08420665	0.207345962	0.917140426	unchanged	-0.039793683	0.482259883	0.620068733	unchanged	-0.089478361	0.092513906	0.936281574	unchanged	12.80167544	C19H26O3	323.166731	8.671383333	C05284	Steroid hormone biosynthesis(ko00140)	LMST02020066	Sterol Lipids [ST]	Steroids [ST02]	C19 steroids (androgens) and derivatives [ST0202]	HMDB0006773	382-44-5
neg_4205	Archangelin	10.05428841	9.224226888	6.890558258	6.307585131	9.361444873	8.49301958	9.03326469	6.400610099	5.334114504	7.724978949	7.465463266	10.02540649	10.34941521	7.056424592	8.702264315	5.966642221	7.459737736	8.249885397	6.816633788	5.88843389	8.608738772	8.567830135	11.04791512	9.155260646	-0.07491201	0.633798076	0.399255368	unchanged	-0.055411898	0.753481186	0.310016748	unchanged	0.067834407	0.699246507	0.173666089	unchanged	5.470904335	C21H22O4	337.1463827	8.685666667	--	--	--	--	--	--	HMDB0030846	21174-75-4
neg_4208	16-Hydroxyhexadecanoic acid	82.29412218	98.64830059	110.6165936	91.39998103	105.0857274	90.92042232	96.42402991	100.757382	129.4847425	103.8750713	82.14968383	99.53510521	102.2818395	95.04578205	113.9615408	81.56776416	90.37642861	92.88002986	86.3907805	77.05763985	89.37528172	102.1305026	94.38698558	93.52518274	-0.007123726	0.940308816	0.128567921	unchanged	0.087711573	0.457460898	0.567841071	unchanged	-0.085755656	0.354568143	0.538487348	unchanged	-7.90811114	C16H32O3	271.2257156	8.69995	C18218	Cutin, suberine and wax biosynthesis(ko00073);;Metabolic pathways(ko01100)	--	--	--	--	HMDB0006294	506-13-8
neg_4209	Gibberellin A1	5087.419064	6053.311196	4713.030445	4912.561544	4698.66028	4729.680594	5488.187439	5260.944608	5364.239843	4871.52535	4908.318959	4833.768081	5938.35185	5265.478098	5572.269235	5121.473153	4816.511017	5091.867215	4039.463018	4573.349838	5002.747446	4692.467175	4713.186822	4606.401302	0.075003127	0.341754706	0.704963553	unchanged	-0.049790525	0.390995849	0.732626207	unchanged	-0.203185648	0.007790549	1.24580666	down	-19.45232219	C19H24O6	369.1251838	8.69995	C00859	Metabolic pathways(ko01100)	LMPR0104170001	Prenol Lipids [PR]	Isoprenoids [PR01]	C20 isoprenoids (diterpenes) [PR0104]	--	--
neg_4212	1,2-Dihydroxy-5-(methylthio)pent-1-en-3-one	1514.087005	1819.436243	1791.274972	1560.649899	1249.983355	1345.483001	1683.792629	1921.391356	1489.438924	1586.542562	1353.433834	1279.860199	1929.306527	1553.136651	1902.777371	1774.207843	1241.108032	1313.639929	1717.568718	1713.845436	1749.307185	1750.865564	1481.530502	1594.583535	0.065824712	0.648405776	0.315321164	unchanged	-0.060619622	0.675469019	0.430785283	unchanged	0.042947001	0.717048718	0.189252912	unchanged	6.226094043	C6H10O3S	183.0107418	8.714216667	C15606	Cysteine and methionine metabolism(ko00270);;Metabolic pathways(ko01100)	--	--	--	--	HMDB0012134	746507-19-7
neg_4214	9R,10S-EpOME	81.24872802	109.7103069	67.74456192	92.59421513	76.72390369	80.34122928	87.56141958	96.74133231	159.9331779	123.6683937	51.57563669	73.61755273	97.33480961	182.5242171	71.45256189	65.85109894	71.58057375	66.87056645	74.94167837	59.24904706	64.04801828	59.34628258	56.7794867	68.85599582	0.12822363	0.700738209	0.287521835	unchanged	0.094186817	0.802531815	0.21818231	unchanged	-0.535907733	0.184634514	0.704921587	unchanged	-6.165463848	C18H32O3	295.226042	8.714216667	--	--	LMFA02000283	Fatty Acyls [FA]	Octadecanoids [FA02]	Other Octadecanoids [FA0200]	--	--
neg_4230	Secologanin	459.9192098	415.0961677	459.9676897	420.3529025	445.3169136	454.6181695	227.2192982	213.7346356	234.4375995	194.1969824	185.8446394	197.8709606	272.5135549	148.5874357	314.888798	333.9518144	295.7468572	310.0038649	1793.814047	1637.944787	1446.024959	1378.318163	1629.620494	1387.808274	-0.664101861	0.001348992	2.129788358	down	-0.41902075	0.050014337	1.365036424	unchanged	2.468361443	1.04E-06	1.65210774	up	5.825489794	C17H24O10	433.1374109	8.742766667	C01852	Metabolic pathways(ko01100)	LMPR0102070002	Prenol Lipids [PR]	Isoprenoids [PR01]	C10 isoprenoids (monoterpenes) [PR0102]	HMDB0304482	--
neg_4231	9(S)-HODE-d4	343.9977575	464.7616605	393.6151178	402.9543808	391.638917	400.637239	416.2806013	395.3931706	389.7653759	436.5415889	360.6644813	347.8427566	361.0415752	356.2189702	373.4535441	410.072822	346.7051781	342.4563697	418.5424064	394.9438946	394.9768065	356.6093981	399.9117146	449.5018843	-0.130697125	0.099146329	1.254411849	unchanged	0.099606151	0.155936481	0.969845715	unchanged	0.140819244	0.043075984	1.003228833	up	13.37150005	C18H28D4O3	299.2569904	8.749916667	--	--	--	--	--	--	--	--
neg_425	GTP	3.459299428	54.86700134	69.93119182	102.92913	134.0155999	189.0833194	84.27270341	118.7554087	110.5018915	112.2982725	111.2304792	49.68766	264.0417906	4.520064759	177.0195086	82.30982367	90.43014564	191.8198364	740.4418938	744.7064197	927.6284644	334.6390233	783.965494	778.2926796	0.547543948	0.381765583	0.651715965	unchanged	-0.465436201	0.384029732	0.716784429	unchanged	2.411333505	0.000328031	1.499561148	up	16.7526162	C10H16N5O14P3	521.9921451	0.571416667	C00044	Purine metabolism(ko00230);;Riboflavin metabolism(ko00740);;Folate biosynthesis(ko00790);;Metabolic pathways(ko01100);;Nucleotide metabolism(ko01232);;Biosynthesis of cofactors(ko01240);;Ras signaling pathway(ko04014);;Rap1 signaling pathway(ko04015);;Sulfur relay system(ko04122);;Autophagy - animal(ko04140);;Endocytosis(ko04144)	--	--	--	--	HMDB0001273	1986/1/1
neg_4250	(4-{4-[2-(gamma-L-Glutamylamino)ethyl]phenoxymethyl}furan-2-yl)methanamine	83.83831629	155.6845723	34.57443323	97.53360141	117.4287839	120.3195233	94.82581989	92.29541908	140.1641738	95.94023678	134.1296435	132.6232977	135.3078406	97.79433831	119.6692112	88.90405004	141.6511316	118.6818273	34.40790008	63.82741436	93.18036016	104.4510972	125.1864144	95.01018479	0.204147962	0.434321291	0.629168294	unchanged	-0.024936694	0.87604476	0.099923633	unchanged	-0.443940057	0.079607529	0.937886597	unchanged	-25.24421841	C19H25N3O5	396.1446176	8.771316667	C21070	Metabolic pathways(ko01100);;Biosynthesis of cofactors(ko01240)	--	--	--	--	--	--
neg_4251	Mesuagin	2630.003917	3206.128529	1154.73328	1509.256339	1716.837661	1588.184454	2033.867271	1671.748421	1727.403769	1790.658591	1915.634087	2010.525513	3087.541706	2040.812263	1657.593891	1748.344111	1502.507299	1779.693263	989.1934977	1240.867347	1982.42466	1423.939218	1651.148948	1550.550171	0.001386205	0.9962917	0.015253275	unchanged	-0.083779163	0.66425244	0.467139731	unchanged	-0.418989815	0.106306225	0.841518129	unchanged	5.112147521	C24H22O5	411.1233861	8.771316667	--	--	LMPK12100030	Polyketides [PK]	Flavonoids [PK12]	Neoflavonoids [PK1210]	HMDB0035876	21721-08-4
neg_4258	3b,15b,17a-Trihydroxy-pregnenone	4.22E-08	4.22E-08	4.22E-08	4.22E-08	4.22E-08	4.22E-08	4.22E-08	4.22E-08	4.22E-08	4.22E-08	4.22E-08	4.22E-08	4.22E-08	4.22E-08	4.22E-08	4.22E-08	4.22E-08	4.22E-08	4.22E-08	4.22E-08	4.22E-08	4.22E-08	4.22E-08	4.22E-08	0	1	0	unchanged	0	1	0	unchanged	0	1	0	unchanged	-1.025267355	C21H32O4	369.2043703	8.842	--	--	LMST02030140	Sterol Lipids [ST]	Steroids [ST02]	C21 steroids (gluco/mineralocorticoids, progestogins) and derivatives [ST0203]	HMDB0000353	80380-40-1
neg_4262	DL-2-hydroxy stearic acid	513.5302371	606.2457917	482.7852593	508.6486217	488.1266881	490.0152956	482.7636579	359.7669335	391.3631454	370.9642645	378.1005605	340.5768061	375.1087056	309.4439581	352.0658923	344.5328818	358.166732	403.2999383	564.1966141	468.0781808	417.1216828	417.8330688	495.2330068	511.8114778	-0.527929478	7.93E-05	2.228924506	down	0.116946873	0.243425385	0.793970674	unchanged	0.423822881	0.001929108	1.406671981	up	-7.183384523	C18H36O3	299.2570117	8.87055	--	--	LMFA02000120	Fatty Acyls [FA]	Octadecanoids [FA02]	Other Octadecanoids [FA0200]	--	--
neg_4263	LysoPE(0:0/18:0)	6004.946264	6817.01523	7490.236334	7376.276242	6980.768369	7364.264202	8456.475813	8118.066341	9540.957443	7499.112592	7461.951087	7216.873525	8055.809147	8173.58964	7702.110393	7426.617708	6221.336512	8231.924608	9705.892885	9785.865469	9349.902283	8102.067795	9042.651407	9685.362414	0.124166457	0.134282007	1.07202699	unchanged	0.076120862	0.399057975	0.604891166	unchanged	0.281238958	0.002426453	1.346621517	up	-3.484657588	C23H48NO7P	480.3078859	8.87055	--	--	--	--	--	--	HMDB0011129	899443-67-5
neg_4264	Kinetensin 4-7	142.93215	141.1035912	104.0920927	121.80112	107.169384	151.2243714	136.7888684	82.2644207	206.2845272	155.4940267	127.2746082	131.9061772	174.7196805	171.0170415	125.9557244	134.5437042	102.0465101	166.3199276	151.8753141	151.604843	180.2379211	152.1679774	192.9615576	182.2615781	0.186915222	0.253591256	0.854798193	unchanged	-0.058216601	0.784194094	0.134058663	unchanged	0.209239282	0.146606155	0.769332219	unchanged	-5.22752836	C26H37N9O6	616.2818964	8.87055	--	--	--	--	--	--	HMDB0012986	138482-56-1
neg_4267	Streptomycin	65.09949145	75.33847694	52.06304779	44.08954922	54.6244477	69.11534854	70.84385354	56.64203378	132.8394905	61.02356998	79.01026152	78.41089883	101.2407291	76.7922715	75.33198626	64.22605307	46.05201817	89.24064934	108.7236198	126.1951648	99.84937959	93.66726624	110.9458762	135.0666613	0.32982042	0.130706879	1.09736619	unchanged	0.080192442	0.76007743	0.243740224	unchanged	0.574566508	0.00478758	1.289809392	up	-45.30790948	C21H39N7O12	580.2320574	8.8777	C00413	Metabolic pathways(ko01100)	--	--	--	--	HMDB0015214	57-92-1
neg_4268	17alpha,20alpha-Dihydroxypregn-4-en-3-one	137.9912572	121.7693933	65.47015748	58.79090222	56.9186691	51.12345059	89.32617702	74.40705556	56.0646687	49.07361427	54.39155167	50.51137645	113.3480741	88.44299123	57.89119304	56.43407959	52.44806922	58.10269863	59.75878191	57.78490809	52.18476437	50.38437898	52.18963109	55.28203276	-0.205734583	0.567890217	0.466374436	unchanged	-0.190942959	0.480269811	0.669928483	unchanged	-0.381243806	0.160387415	0.736867867	unchanged	-1.814673206	C21H32O3	353.2092098	8.891966667	C04518	Steroid hormone biosynthesis(ko00140)	LMST02030183	Sterol Lipids [ST]	Steroids [ST02]	C21 steroids (gluco/mineralocorticoids, progestogins) and derivatives [ST0203]	HMDB0011653	652-69-7
neg_4270	N-Desmethylaminopyrine	5964.281949	5987.796178	5964.223042	5991.074592	5464.090835	5432.191016	4035.899221	6045.078883	5595.869043	6345.348407	5024.048415	5254.607135	5053.293474	4247.193344	5838.166847	5439.284581	5090.745292	5266.213403	4768.21965	4899.671398	6375.77215	5575.356936	4711.155853	5007.377049	-0.170003703	0.030848353	1.559286852	down	0.062336952	0.582685279	0.435549199	unchanged	0.018657305	0.847703733	0.041001635	unchanged	-5.768784707	C12H15N3O	433.2332427	8.891966667	--	--	--	--	--	--	HMDB0013839	--
neg_4278	Abscisic aldehyde	112.487022	156.8033682	118.5788292	136.5076546	107.5991689	112.7105076	114.1564891	130.7249049	133.8033221	142.9620322	110.283855	122.6885919	121.1933906	119.7519697	137.0986435	127.9206808	126.5890085	123.4376385	110.710769	148.1446008	140.7014402	94.95450469	109.7371974	119.6479806	0.02173639	0.824499241	0.179555564	unchanged	-0.002620894	0.968900006	0.046158263	unchanged	-0.062586266	0.558227093	0.342188784	unchanged	-24.22972849	C15H20O3	555.2843152	8.913383333	C13455	Metabolic pathways(ko01100)	LMPR0103050004	Prenol Lipids [PR]	Isoprenoids [PR01]	C15 isoprenoids (sesquiterpenes) [PR0103]	HMDB0303940	--
neg_4279	Estrone	73.14766248	81.15052994	83.37669451	86.58739661	66.98332887	71.18986193	53.6897951	59.081996	167.5171041	130.1786071	74.57544681	77.19597061	73.33326277	71.87778772	125.563491	60.72945624	86.84175474	84.14232448	60.51519062	110.9922572	114.5870285	78.31130158	179.9251073	97.33201568	0.11983729	0.517358738	0.515985268	unchanged	0.16209396	0.643190732	0.460813698	unchanged	0.352726209	0.261525906	0.549481768	unchanged	33.375847	C18H22O2	585.3401965	8.913383333	C00468	Steroid hormone biosynthesis(ko00140);;Metabolic pathways(ko01100);;Ovarian steroidogenesis(ko04913);;Prolactin signaling pathway(ko04917)	LMST02010004	Sterol Lipids [ST]	Steroids [ST02]	C18 steroids (estrogens) and derivatives [ST0201]	HMDB0000145	53-16-7
neg_4282	Isolinderanolide	4.22E-08	4.22E-08	4.22E-08	4.22E-08	4.22E-08	4.22E-08	4.22E-08	4.22E-08	4.22E-08	4.22E-08	2.006428452	1.576025847	19.20067035	4.637144682	20.4559784	33.1477516	12.31618808	61.57532307	114.1815432	124.0050021	156.9297962	186.8451042	72.3806027	108.1217366	29.15609813	0.027993042	1.706722899	up	-5.400634976	0.030365937	1.484403504	down	2.33294166	0.000696061	1.449702961	up	-3.353571113	C21H36O3	371.2347186	8.949066667	--	--	--	--	--	--	HMDB0038105	139559-06-1
neg_4283	Suillin	1768.624019	2121.977428	1751.101698	1890.826605	1762.823212	1752.890616	2069.555226	2105.319138	1846.43287	1842.959732	1768.495544	1815.394463	2007.954559	1973.107137	1899.81107	1808.569336	1721.621157	1854.915107	1799.393636	1921.157561	2047.778191	1871.17513	1806.582977	1930.626516	0.028155574	0.636053977	0.335682106	unchanged	0.023142753	0.684566558	0.16069582	unchanged	0.014111311	0.754769033	0.154749703	unchanged	-7.765319396	C28H40O4	439.2819643	8.949066667	--	--	--	--	--	--	HMDB0034349	103538-03-0
neg_4286	N-Linoleoyl GABA	235.1162986	210.3259948	201.3903484	258.3694962	244.7655799	277.5898307	149.3108691	227.7680504	197.5978252	163.0618107	178.1335443	233.9322953	221.6485903	185.0790131	312.3919196	213.3900152	227.131985	306.5472083	301.6905667	247.6953339	259.7822966	352.7852929	384.6872566	317.2408003	0.038521917	0.799097571	0.224318205	unchanged	-0.350682372	0.071088642	1.176081593	unchanged	0.346239354	0.054173173	0.929612252	unchanged	5.466427989	C22H39NO3	410.2931938	8.96335	--	--	--	--	--	--	HMDB0062334	--
neg_4287	9-Octadecenoic acid (9Z)-, (2-hydroxy-2-oxido-1,2-oxaphospholan-4-yl)methyl ester	348.3764434	409.3745863	327.7434542	249.8475505	288.1110279	337.2077496	327.969553	452.2714878	279.5919418	305.3414233	283.0402016	251.7096925	430.3556948	359.3169479	342.0907784	306.7275831	250.2436688	341.187957	273.840541	354.2893405	339.8721777	297.343561	255.2269188	259.6163552	0.050084765	0.733134605	0.203961572	unchanged	-0.095482803	0.580414227	0.539375008	unchanged	-0.189394408	0.194855277	0.66620412	unchanged	7.774998114	C22H41O5P	461.2706004	8.956216667	--	--	--	--	--	--	HMDB0245757	--
neg_4288	PS(15:0/18:0)	10630.27313	11699.7104	17767.20262	19591.71739	15573.65941	13769.71776	71802.42223	28505.46157	40320.45892	22221.13711	38398.62902	24733.78399	94315.69684	82337.90883	16259.35353	15776.1622	12703.53011	17256.71479	20567.82156	17813.90904	20579.62838	16709.51787	20186.63326	14132.52871	1.422492087	0.16780406	1.062245065	unchanged	-0.078685327	0.9053566	0.207646057	unchanged	-1.117519633	0.224086991	0.645390191	unchanged	-7.612948644	C39H76NO10P	748.5077018	8.956216667	--	--	LMGP03010914	Glycerophospholipids [GP]	Glycerophosphoserines [GP03]	Diacylglycerophosphoserines [GP0301]	HMDB0112322	--
neg_4294	Foliandrin	15859.90609	19468.72028	17942.59628	17553.7793	18053.27963	19579.54671	17142.39209	15919.1079	15374.72289	14492.76779	13539.74867	14993.10226	17624.12805	9650.338582	14495.47827	14606.43751	13127.515	16377.21489	27167.10139	22846.93039	22319.23656	19923.9302	22953.30215	24593.35923	-0.336721406	0.019576931	1.704528403	down	0.090829092	0.477842081	0.41968048	unchanged	0.702991412	0.00014644	1.495441584	up	-7.724457505	C32H48O9	597.3000491	8.984766667	--	--	--	--	--	--	HMDB0252427	--
neg_4297	2'-Deamino-2'-hydroxy-6'-dehydroparomamine	2001.186462	2470.273427	1930.463737	1795.652852	2033.884761	2580.924262	1850.415165	1213.187515	1488.626005	1094.944514	1202.984538	1634.613914	1963.89125	504.4177789	1153.292086	1393.13645	1269.113376	1575.278015	1863.965507	1507.0242	1306.135103	1428.339332	2036.491821	1921.311285	-0.705097782	0.00733414	1.831235207	down	0.110506409	0.664391162	0.221788587	unchanged	0.356657453	0.152378844	0.768109472	unchanged	21.36899049	C12H22N2O8	689.2872017	8.977633333	C20351	Neomycin, kanamycin and gentamicin biosynthesis(ko00524)	--	--	--	--	--	--
neg_4300	(E)-3-oxo-beta-ionone	755.6055318	808.0327631	872.0277048	763.1834857	806.2566922	779.7721797	805.1412334	800.737002	818.9037211	834.2383303	723.5408951	635.7000769	1040.774938	744.3134972	916.247143	866.2716511	772.3490021	972.3264817	1476.781569	1329.427323	1308.894735	1232.434085	1428.936167	1556.129552	0.150849679	0.125921596	1.139898287	unchanged	-0.201982137	0.070612693	1.270248339	unchanged	0.649435393	2.24E-05	1.550402257	up	6.48041508	C13H18O2	457.2622341	8.99905	--	--	--	--	--	--	HMDB0303900	--
neg_4301	1-Stearoyl-sn-glycerol 3-phosphocholine	5459.056464	6148.219654	5762.86501	5888.670066	5651.860012	5847.526399	6239.883834	6275.681012	7180.425244	6522.058066	5700.216851	6057.095566	6386.117283	5349.488432	6355.716584	6358.966476	5485.9195	7038.26764	8424.321305	8289.33268	8575.162851	7138.253542	7839.835693	8413.035462	0.089176426	0.226647264	0.9334044	unchanged	0.038533965	0.624079787	0.397313079	unchanged	0.396797737	0.000207284	1.473119428	up	-7.824783415	C26H54NO7P	568.3579106	8.99905	--	--	--	--	--	--	--	--
neg_4303	Pefloxacin	564.5247134	780.6135027	527.034033	551.3058832	616.9371048	643.1253028	427.2961612	308.062408	375.6787572	304.0427105	287.1259146	434.4131876	547.968098	84.18187217	347.2486141	364.737432	387.0936123	541.9267791	1025.410964	760.4553525	780.501213	671.1639212	856.1639631	899.3755067	-0.696396166	0.018121681	1.692126272	down	-0.089367189	0.768379476	0.268625477	unchanged	1.135230444	0.000468296	1.451795511	up	-2.604309783	C17H20FN3O3	665.2887278	9.013316667	--	--	--	--	--	--	HMDB0014630	70458-92-3
neg_4310	6-Deoxyerythronolide B	787.1874387	736.2404263	1140.12003	851.0950109	897.2273789	708.7871491	769.0296272	822.1239217	838.7350282	890.2131496	735.1859312	694.0431149	770.5104192	894.6058944	725.4574689	792.9775493	773.7122301	682.8258385	771.7683987	852.1426226	815.3135761	733.9755834	629.7007098	822.6689742	-0.142176446	0.292810886	0.865154855	unchanged	0.033571636	0.670205383	0.31342008	unchanged	-0.004521487	0.957260205	0.010871493	unchanged	6.624875672	C21H38O6	407.2440657	9.063283333	C03240	Metabolic pathways(ko01100)	LMPK04000002	Polyketides [PK]	Macrolides and lactone polyketides [PK04]	--	--	--
neg_4320	Ibrexafungerp	48265.84024	58177.09317	173977.0955	191127.0118	166074.8018	148150.2581	1302812.838	354824.3507	375798.6412	265744.691	355213.996	277864.6072	598588.6296	1203404.315	144157.2921	126748.0686	118296.5192	134785.8931	230260.1695	208454.0014	216946.0079	155457.4271	224793.2545	147203.508	1.565656287	0.215211897	0.962237166	unchanged	0.334173463	0.687038078	0.225781313	unchanged	-0.975249595	0.339659925	0.504207912	unchanged	8.858248592	C44H67N5O4	774.5239708	9.11325	--	--	--	--	--	--	HMDB0254784	--
neg_4324	PE(20:0/22:6(5Z,7Z,10Z,13Z,16Z,19Z)-OH(4))	68172.8321	71470.29465	70117.58539	73566.32818	87571.32176	95713.58276	45936.2163	147067.3111	107067.1789	104161.0726	92912.10451	89387.23446	61767.45406	53564.01817	73263.27027	90019.61628	96783.13448	97150.9392	269478.5577	273552.2982	111743.9709	153899.9544	90992.29907	147465.243	0.018238962	0.914041764	0.125062246	unchanged	0.31174545	0.251563902	0.835844309	unchanged	1.147909657	0.029709666	1.17334456	up	-0.938306883	C47H82NO9P	870.5413371	9.134666667	--	--	--	--	--	--	HMDB0261894	--
neg_4325	PE(22:0/22:6(5Z,7Z,10Z,13Z,16Z,19Z)-OH(4))	36980.03275	44537.02365	96737.59229	119492.5202	67783.98229	76497.76985	61183.11304	26099.5719	83187.12931	68016.55841	73800.23212	66555.47216	42468.69811	86656.04643	101851.7203	96105.01781	76882.19389	81125.07763	18471.67484	20529.539	65671.28743	54179.59255	61498.83053	60947.17069	0.134107969	0.651479353	0.374073959	unchanged	-0.356652158	0.161992406	0.797911998	unchanged	-0.786148951	0.019855312	1.149010833	down	-5.510345445	C49H86NO9P	898.5686625	9.127533333	--	--	--	--	--	--	HMDB0283790	--
neg_4329	Isoleucyl-Threonine	13.46618172	21.71909937	15.49718975	15.27420799	9.331476968	13.73274283	4.22E-08	2.984142334	7.483662414	17.40072329	2.4356637	1.974481187	16.70396023	10.10311635	10.13907397	15.17905535	24.38447769	13.08502369	4.22E-08	15.95413449	5.545489143	17.13257109	11.74050994	4.645612392	0.009269445	0.972798467	0.037301394	unchanged	-1.472832241	0.018935663	1.452587649	down	-0.703501498	0.136426522	0.778766274	unchanged	-3.368899717	C10H20N2O4	523.2969011	9.14895	--	--	--	--	--	--	HMDB0028917	--
neg_4333	PE(22:1(13Z)/22:6(5Z,7Z,10Z,13Z,16Z,19Z)-OH(4))	26507.5954	32904.75757	28840.83129	27694.96988	35280.24769	29522.44467	33728.94584	18377.79574	32587.21935	34095.54337	35857.4066	34529.71129	30323.96916	46479.35252	25288.93791	28342.56046	29319.57764	34211.47514	33310.17437	63379.5924	40810.89466	37055.30958	32072.06935	31365.0255	0.101800437	0.532787093	0.468242575	unchanged	-0.036069025	0.848308641	0.054813678	unchanged	0.295116699	0.242269285	0.645509401	unchanged	-5.682012586	C49H84NO9P	896.5528756	9.16965	--	--	--	--	--	--	HMDB0283894	--
neg_4348	3alpha,7alpha,12alpha,26-Tetrahydroxy-5beta-cholestane	45.57287917	22.69701349	39.12990419	18.13890562	28.62837037	23.32470427	33.27646776	73.64420447	61.96899308	74.78556848	64.19198049	45.7907369	103.2508514	73.65114501	97.98281101	107.4793048	96.37973727	139.7002746	310.0775083	244.1975195	234.5247578	144.7716826	177.3079201	260.3768902	1.800891066	0.000107356	2.257828429	up	-0.806288557	0.002838121	1.723063643	down	1.148783066	0.002446927	1.427519644	up	-11.0575152	C27H48O4	457.3251028	9.219616667	C05446	Primary bile acid biosynthesis(ko00120);;Metabolic pathways(ko01100)	LMST04030014	Sterol Lipids [ST]	Bile acids and derivatives [ST04]	C27 bile acids, alcohols, and derivatives [ST0403]	HMDB0001231	862-53-3
neg_4351	13(S)-HODE	14.29926679	24.33454958	4.22E-08	3.127435027	4.724652276	16.60983848	9.778676835	7.562559088	20.05183985	6.709991561	4.049756222	14.4996129	19.38142865	10.54252687	9.21745227	4.049258341	18.19701079	3.853951185	6.708188818	4.22E-08	10.95594384	2.130768153	10.94367689	1.89132865	0.048250132	0.941138605	0.053168208	unchanged	-0.05842217	0.907966883	0.132250407	unchanged	-0.999597936	0.14072113	0.785300778	unchanged	-8.289489492	C18H32O3	295.2254128	9.226766667	C14762	Linoleic acid metabolism(ko00591);;PPAR signaling pathway(ko03320)	--	--	--	--	--	--
neg_4363	2-hydroxyhexadecanoic acid	4667.95085	5608.649482	4454.687262	5351.585062	5571.122621	6692.295034	5136.694472	5808.158644	5775.247584	5909.583799	2999.420717	4990.959578	5542.876108	4570.745179	5241.101771	4672.252198	5103.163414	5175.690222	6033.451399	3360.262626	4791.311321	4735.157929	4833.074874	4756.78002	-0.094004962	0.373670822	0.712374681	unchanged	0.014882034	0.915371591	0.063579931	unchanged	-0.088125331	0.453740029	0.401806099	unchanged	-5.411715217	C16H32O3	271.2263952	9.291	--	--	--	--	--	--	HMDB0031057	16452-52-1
neg_4365	Tridecyl phloretate	77.03584988	107.3975378	77.55710011	91.69035695	60.15951284	74.56423186	78.31798254	104.8056543	108.1352774	60.85792341	65.0396214	73.14836944	60.09960874	106.5731005	98.04659462	107.7509729	69.73611862	75.38171408	113.7259485	132.5462638	72.37337987	87.53614539	88.28516404	79.49781939	0.083727718	0.658136651	0.362174348	unchanged	-0.078125506	0.706077645	0.230354049	unchanged	0.149157589	0.470343883	0.421777323	unchanged	0.213367004	C22H36O3	369.2411871	9.291	--	--	--	--	--	--	HMDB0035477	232262-50-9
neg_4366	Arginyl-prolyl-proline	7.486832073	9.067791774	1.011005566	1.040981592	4.22E-08	4.22E-08	4.317240697	1.670084195	1.567425601	0.731888282	4.22E-08	1.066693901	5.985932081	1.729839465	2.682604737	0.695871468	2.28797688	0.861070435	5.70734689	3.556820408	3.361911399	2.009286395	2.154046202	2.661734751	-0.385532374	0.703905659	0.31241724	unchanged	-0.606730527	0.432665064	0.709283303	unchanged	0.44957222	0.391609278	0.479955217	unchanged	-1.343641933	C16H28N6O4	413.2149115	9.291	--	--	--	--	--	--	HMDB0249363	--
neg_4374	Myricanone	1041.904107	1204.620479	833.0260612	872.434035	762.1184537	798.3512819	1024.405257	971.8076192	972.0794587	880.5813734	837.9427458	900.2522234	1014.202143	792.2070991	871.4138322	757.8335843	840.2630324	827.471589	836.6651299	921.4049057	848.8664367	731.1511677	790.2045802	872.6322286	-0.111238563	0.412360756	0.662351568	unchanged	0.130635296	0.113522308	0.952905358	unchanged	-0.029261448	0.715037523	0.186954127	unchanged	-4.287104526	C21H24O5	401.1590498	9.312416667	--	--	--	--	--	--	HMDB0030798	32492-74-3
neg_4375	Arlacel A	2010.873982	1620.189322	2269.11464	2058.065197	2058.595106	1828.993994	1526.630045	2011.120637	1971.75791	1801.076374	2042.447419	1800.434838	1720.078028	1685.591066	1683.518628	1879.194129	1549.069741	1720.800412	1825.488653	1780.552354	1946.482486	1869.444621	1745.67904	2042.800829	-0.210410138	0.031980924	1.580674442	down	0.123522841	0.12958469	1.053102452	unchanged	0.130874509	0.026825278	1.061613754	up	5.949325015	C24H42O5	409.298389	9.305283333	--	--	--	--	--	--	HMDB0248604	--
neg_4385	Cerotoyl-CoA	10494.21535	15536.6321	39302.62475	42012.04421	35595.96396	38961.30703	57946.32059	28530.70935	34334.09068	31626.56419	39786.32942	37225.20789	25302.17645	50068.7278	37474.81986	34476.173	42187.12287	40379.146	28348.20095	34897.67229	32758.98477	36108.3169	32745.43985	35401.45294	0.337764552	0.253593687	0.881366663	unchanged	-0.002757286	0.989544903	0.050178765	unchanged	-0.199057429	0.214594821	0.681053585	unchanged	0.519160791	C47H86N7O17P3S	1144.494693	9.3267	C21932	Biosynthesis of unsaturated fatty acids(ko01040);;Fatty acid metabolism(ko01212)	LMFA07050327	Fatty Acyls [FA]	Fatty esters [FA07]	Fatty acyl CoAs [FA0705]	HMDB0006459	99313-57-2
neg_4386	3,4-Dimethyl-5-propyl-2-furantridecanoic acid	14.4693705	18.63910698	37.28581254	30.71853277	28.88859658	20.29926185	9.318477348	9.097546085	36.22339451	10.05343334	36.6268027	18.96011447	17.57881881	4.22E-08	65.50312933	54.25438969	56.01378513	58.64106171	106.6088298	100.6007785	100.8639261	132.2934988	71.7526788	81.40122459	0.745521717	0.187790233	1.0655977	unchanged	-1.06697927	0.111191244	1.02051692	unchanged	1.235925657	0.002356213	1.311642319	up	-2.860804069	C22H38O3	385.2504943	9.333833333	--	--	LMFA01150019	Fatty Acyls [FA]	Fatty Acids and Conjugates [FA01]	Heterocyclic fatty acids [FA0115]	HMDB0112078	116627-43-1
neg_4414	12-trans-Hydroxy juvenile hormone III	88.73648808	78.92035266	96.65259373	55.48976584	62.57566052	74.88192965	4.22E-08	21.05847111	8.310274224	34.76622959	4.22E-08	10.43682147	59.24968925	25.97442676	86.21858638	63.01700196	92.23361139	48.89513965	9.539201603	10.6869838	4.22E-08	4.22E-08	25.75058373	6.845709302	-0.283851876	0.280150971	0.833181951	unchanged	-2.332450716	0.00241058	1.806017153	down	-2.829928817	0.001895998	1.437355277	down	-20.72568726	C16H26O4	609.3527246	9.37685	C16508	Insect hormone biosynthesis(ko00981)	--	--	--	--	--	--
neg_4419	Estriol-16-Glucuronide	498.8122789	516.7606983	142.5646482	142.017394	116.7828587	142.7002633	143.8725074	209.130119	213.4342853	277.3248147	145.4899624	114.6426748	387.1092934	148.9666713	360.4230682	189.2385719	313.2933318	146.5925182	141.6218266	156.4075231	234.090986	268.4476919	105.9485289	71.57035968	-0.013022449	0.979986534	0.013786854	unchanged	-0.485586771	0.186111426	0.9964993	unchanged	-0.660154314	0.114261923	0.851492308	unchanged	-2.403227629	C24H32O9	499.1729183	9.412533333	--	--	--	--	--	--	HMDB0006766	1852-50-2
neg_4428	8-Heptadecenal	826.9429079	983.4276999	829.0515504	848.7070945	824.1697351	918.2172524	703.4249419	798.9404007	852.3132121	671.7892105	583.8860157	683.481827	851.1653697	692.4218728	801.6941305	751.5037321	735.4127603	762.3008438	919.7668349	671.088946	731.04357	684.3852291	829.4166128	690.9515833	-0.187045882	0.012749368	1.724556454	down	-0.097640505	0.29956448	0.790911397	unchanged	-0.021462816	0.813610901	0.107986302	unchanged	-8.560872697	C17H32O	297.2413591	9.46965	--	--	LMFA06000259	Fatty Acyls [FA]	Fatty aldehydes [FA06]	--	HMDB0041335	56797-41-2
neg_4429	9(S)-HETE	37.10153468	24.6617303	25.92656915	18.08793244	28.87845143	40.46190708	26.3618847	13.57009825	38.10613313	20.58721338	14.76950384	18.04752483	16.82739298	26.43839136	28.95321445	19.62789177	30.29980729	25.90484734	17.29190111	13.61883871	22.77618778	16.73431686	25.35024076	15.34297253	-0.242228866	0.292872436	0.798741103	unchanged	-0.17166928	0.539896229	0.315047772	unchanged	-0.414053001	0.057385899	0.985958093	unchanged	-15.88898509	C20H32O3	365.2282595	9.46965	C14779	Arachidonic acid metabolism(ko00590)	--	--	--	--	--	--
neg_4430	PE-NMe(14:1(9Z)/22:1(13Z))	39288.28601	42871.23029	55930.79578	59621.65266	63562.66398	66996.60651	52549.43202	124546.5926	81093.04395	80413.25454	68296.85296	69578.00054	39564.94871	45151.33268	57449.54533	70883.74199	60322.21756	68456.76042	195125.2473	205453.4887	85151.43516	106801.5864	69551.30306	101412.7752	0.058384545	0.74880043	0.281628444	unchanged	0.479134226	0.08268161	1.20010794	unchanged	1.159347404	0.030697952	1.170880706	up	2.02809161	C42H80NO8P	792.5330929	9.46965	--	--	--	--	--	--	HMDB0113010	--
neg_4431	11-Dehydro-thromboxane B2	38.70983677	34.34348684	17.63862884	28.60440894	30.32522314	48.18448825	3.107875648	14.34339813	42.86508273	66.69158169	18.13130975	26.48538896	22.94837396	6.330294938	75.79785741	6.973107647	67.90333238	13.51524693	16.72964227	11.32070358	36.95843335	31.46338619	29.49109604	39.67628621	-0.031990167	0.958921262	0.013348315	unchanged	-0.172839884	0.823392657	0.086694131	unchanged	-0.224049384	0.74426038	0.25072279	unchanged	25.86976094	C20H32O6	413.2276174	9.483916667	C05964	Arachidonic acid metabolism(ko00590);;Metabolic pathways(ko01100);;Serotonergic synapse(ko04726)	LMFA03030014	Fatty Acyls [FA]	Eicosanoids [FA03]	Thromboxanes [FA0303]	HMDB0004242	67910-12-7
neg_4434	(10S)-Juvenile hormone III acid diol	306.1804422	319.4353448	374.2338743	349.5115006	311.2278158	324.2573307	292.0849939	206.661534	307.2439544	297.4709894	250.5245142	180.0940656	303.6867917	165.659194	462.4939413	323.0210746	375.8455121	283.3795053	218.9118414	230.7785544	180.7608657	261.6517016	256.0664848	212.6400849	-0.052371634	0.787489419	0.206131166	unchanged	-0.319281898	0.20519053	0.864004066	unchanged	-0.492190513	0.072055802	0.988840872	unchanged	-9.690321049	C15H26O4	585.3591852	9.483916667	C16506	Insect hormone biosynthesis(ko00981)	--	--	--	--	--	--
neg_4442	PS(18:0/18:1(9Z))	21628.09889	26498.06141	34156.05153	30283.87716	39049.19762	35387.20865	39730.71056	30436.26717	30784.55588	32420.67873	45215.08986	46096.55131	28700.69142	30010.49899	27209.36961	29382.77128	31700.81377	39868.92271	26430.56756	42957.13914	38753.44835	35343.62961	45778.94325	43428.10887	-0.000998858	0.994746863	0.029187949	unchanged	0.265837789	0.105143525	1.14121339	unchanged	0.316361937	0.055235329	0.953326121	unchanged	-8.840256744	C42H80NO10P	810.5196724	9.511766667	--	--	LMGP03010025	Glycerophospholipids [GP]	Glycerophosphoserines [GP03]	Diacylglycerophosphoserines [GP0301]	HMDB0010163	124262-93-7
neg_4443	3beta-Hydroxy-4beta,14alpha-dimethyl-9beta,19-cyclo-5alpha-ergost-24(24(1))-en-4alpha-carboxylate	5604.375558	6188.362727	6606.536035	6112.132597	5408.584475	5680.366702	5543.682107	5084.794937	5881.932674	5584.166559	5408.441524	5456.620998	5691.653247	5907.190079	6914.541488	5905.790048	5659.358892	5469.938371	5786.105365	5843.419344	5696.718839	5810.52265	5415.670409	6028.136617	-0.002104199	0.975761833	0.053945867	unchanged	-0.109087122	0.10595764	1.058120469	unchanged	-0.03982577	0.497960685	0.40708069	unchanged	-18.49422617	C31H50O3	505.3366975	9.5189	C22116	Steroid biosynthesis(ko00100);;Metabolic pathways(ko01100)	--	--	--	--	--	--
neg_4449	Ascorbyl stearate	2404.280112	2877.505264	2315.505257	2196.691524	1814.960581	1985.604654	2331.002974	2280.277037	2037.827153	1973.613297	1920.806213	1763.397989	2878.15196	2021.140235	2438.241438	1888.562948	2090.424541	1819.794502	2249.699605	2196.395346	1940.809981	2030.738028	1872.131523	1954.410867	-0.049467424	0.738456845	0.303543303	unchanged	-0.0940904	0.47947117	0.672429294	unchanged	-0.101463907	0.425385419	0.428893935	unchanged	7.810939763	C24H42O7	487.2947113	9.533183333	--	--	LMFA07010789	Fatty Acyls [FA]	Fatty esters [FA07]	Wax monoesters [FA0701]	HMDB0038242	10605-09-1
neg_4451	LysoPG(16:0/0:0)	35895.55568	41542.18423	318.3881163	355.7116949	178.1290697	166.6832599	1110.463681	187.6002543	326.3648002	628.8872737	344.8515383	246.6590215	33456.1933	726.0298094	6021.028746	352.455374	4193.759951	334.9378391	216.2985523	319.5789061	104.6405799	956.3453376	393.4203807	327.5815395	-0.799267291	0.581172314	0.449526356	unchanged	-3.986215874	0.239719956	1.016328441	unchanged	-4.281759851	0.234682212	0.651209798	unchanged	-0.573683332	C22H45O9P	529.2780447	9.533183333	--	--	--	--	--	--	HMDB0240601	116870-26-9
neg_4452	1-Palmitoyl-2-oleoyl-sn-glycero-3-phosphoethanolamine	491826.2416	749398.6659	404020.9046	377642.6267	362715.4941	324757.1159	910688.2856	684458.224	615532.31	519022.6895	652834.1874	546626.8231	718891.1805	944864.205	331087.8226	350647.6107	261685.5679	351120.0018	619188.8662	721976.945	465580.2855	440612.6859	450435.4052	409776.0715	0.126281555	0.756543601	0.202503228	unchanged	0.409455241	0.236277112	0.75152096	unchanged	0.071020408	0.845204661	0.153629429	unchanged	-10.13089962	C39H76NO8P	738.502763	9.52605	--	--	--	--	--	--	HMDB0008927	26662-94-2
neg_4453	Roxithromycin	13560.50858	16025.86402	12687.76805	14628.4078	12103.52688	12594.42623	10613.42442	10770.71012	13254.76384	15972.29612	13812.09672	15142.11866	12037.15769	13381.24836	13253.15295	13993.6513	11360.45353	13333.0332	7051.336615	8054.343176	15408.10125	12811.82018	12675.37284	11789.36709	-0.077014524	0.357487528	0.709449447	unchanged	0.040577877	0.720738762	0.383505861	unchanged	-0.190483765	0.282675004	0.642106444	unchanged	16.71802287	C41H76N2O15	857.5132226	9.52605	C13173	--	--	--	--	--	HMDB0014916	80214-83-1
neg_4454	2(R)-hydroxydocosanoic acid	621.6596178	20.43918698	1194.925396	394.8215125	853.5344886	373.9155127	240.5931003	574.6412118	22.83275717	672.6276309	122.289349	61.00107709	221.8742812	91.05820599	131.2076359	66.09723964	360.8740958	20.80334484	126.9065512	618.240709	354.6300409	35.49015393	22.7883256	6.470580506	-1.955500532	0.051027104	1.513060305	unchanged	0.925443393	0.315742929	0.661928177	unchanged	0.384765484	0.696721861	0.207234637	unchanged	-7.289068907	C22H44O3	355.3191715	9.540316667	--	--	--	--	--	--	HMDB0061660	--
neg_4456	PE(18:0/18:2(9Z,12Z))	376012.5418	450098.5964	749398.7606	665355.3069	663949.8583	567387.093	1821207.215	946023.3535	695765.8738	856720.6435	722706.0672	873632.2615	560455.5284	1457913.733	588984.6861	562318.8054	438686.8175	499734.1942	707034.8388	914294.6008	728676.8475	646135.6562	660721.719	601807.2817	0.242618164	0.547144111	0.451677135	unchanged	0.526166455	0.223334479	0.816152839	unchanged	0.05193415	0.882502944	0.103313215	unchanged	-9.946458444	C41H78NO8P	742.531833	9.540316667	--	--	LMGP02010044	Glycerophospholipids [GP]	Glycerophosphoethanolamines [GP02]	Diacylglycerophosphoethanolamines [GP0201]	HMDB0008994	7266-53-7
neg_4457	PE(18:0/18:1(11Z))	332825.4664	386810.669	966040.2228	1003076.86	815806.1195	880744.7712	1289697.467	1452556.639	1018535.278	986541.9623	895300.1505	880889.5047	474929.6999	1038518.972	944370.844	998755.2848	830129.9144	910086.0456	1954617.929	2124406.619	1054677.237	1198086.06	905442.0657	1183121.929	0.244944079	0.380844969	0.690220582	unchanged	0.328029882	0.110963124	1.099280991	unchanged	0.696259544	0.049073532	1.053169527	up	-9.310421111	C41H80NO8P	766.5298815	9.540316667	--	--	--	--	--	--	HMDB0008992	--
neg_4463	PE(18:0/16:0)	217081.6351	261215.7543	293575.8587	322085.4532	382277.4001	366094.2102	1125756.32	1509201.706	444583.1835	463789.1663	331571.1906	455814.3645	269795.5294	376387.989	341964.1098	399760.6817	285924.5849	289908.7527	1087269.82	689957.2514	766085.9964	565003.9661	693913.8913	564052.8097	0.092073394	0.561729538	0.460663794	unchanged	1.141000404	0.100191809	1.102054695	unchanged	1.152800745	0.00305437	1.423984217	up	-7.330947775	C39H78NO8P	740.515898	9.547466667	--	--	LMGP02011205	Glycerophospholipids [GP]	Glycerophosphoethanolamines [GP02]	Diacylglycerophosphoethanolamines [GP0201]	HMDB0008989	--
neg_4464	SM(d18:1/PGE2)	718378.2587	605301.5966	939991.7798	873702.0778	643263.9425	609438.2628	839756.2004	1984603.978	743354.0562	1067772.464	580083.4295	595155.2606	490164.1634	521818.9121	774326.1901	776537.3679	519158.4875	554980.6901	1705023.307	1569520.673	1014767.571	900033.3686	556784.1928	587712.2767	-0.271502591	0.146520711	1.081920718	unchanged	0.675974978	0.158178684	0.960344141	unchanged	0.800337443	0.073419306	0.981777598	unchanged	-9.833181264	C43H79N2O9P	833.5138677	9.5546	--	--	--	--	--	--	HMDB0290516	--
neg_4472	2-(3-Methylbutyl)-1H-pyrrolo[2,3-b]pyridine	364.4865976	415.2579383	165.1805635	164.8460056	145.3026252	151.2665788	322.2215258	239.5649066	156.7368596	155.3229296	147.1640717	141.0268615	350.2805188	290.6448632	201.7751915	149.5680449	151.1757881	147.7136499	226.9874362	222.4621207	161.8973739	171.1665989	120.5782556	134.4343882	-0.123280125	0.759701202	0.266002043	unchanged	-0.15200942	0.65021567	0.480580692	unchanged	-0.315517887	0.317945204	0.502787303	unchanged	0.286287206	C12H16N2	435.2766558	9.568883333	--	--	--	--	--	--	HMDB0033961	946-18-9
neg_4474	PA(12:0/18:1(12Z)-2OH(9,10))	1.896021615	1.926189584	0.546942646	0.656814871	0.038855385	0.578044835	4.22E-08	1.002524634	4.22E-08	0.571308256	0.428817749	4.22E-08	1.649411488	4.22E-08	2.010595145	1.057854492	1.226267868	0.707098896	4.22E-08	4.22E-08	4.22E-08	0.465958342	0.407921982	0.298874074	0.23719187	0.704947394	0.310358297	unchanged	-1.731709854	0.049184736	1.390319402	down	-2.503719644	0.023822009	1.186510296	down	6.31710485	C33H63O10P	649.4127172	9.568883333	--	--	--	--	--	--	HMDB0262800	--
neg_4480	Undecaprenyl phosphate alpha-L-Ara4FN	2160.897302	2955.416956	2659.040537	2082.390661	760.8950345	779.3601889	3438.803445	4351.774304	2140.185033	1031.314886	1675.875693	589.5650004	3017.68531	3363.452486	1305.940932	1109.022428	370.4799115	422.6402176	3729.75392	3158.967404	1183.527709	1182.692811	626.5424155	661.4220325	-0.249295216	0.65388348	0.404271194	unchanged	0.464056853	0.460971135	0.388884495	unchanged	0.136787052	0.838593834	0.163470565	unchanged	3.444038022	C61H100NO8P	1050.720322	9.597433333	C16156	Amino sugar and nucleotide sugar metabolism(ko00520);;Metabolic pathways(ko01100)	--	--	--	--	--	--
neg_4487	Docosatrienoic acid	4.22E-08	4.22E-08	4.22E-08	4.22E-08	4.22E-08	4.22E-08	4.22E-08	4.22E-08	4.22E-08	4.22E-08	4.22E-08	4.22E-08	4.22E-08	4.22E-08	4.22E-08	4.22E-08	4.22E-08	4.22E-08	4.22E-08	4.22E-08	4.22E-08	4.22E-08	4.22E-08	4.22E-08	0	1	0	unchanged	0	1	0	unchanged	0	1	0	unchanged	-6.097610834	C22H38O2	333.2778657	9.604566667	--	--	--	--	--	--	HMDB0002823	28845-86-5
neg_4488	5alpha-Pregnan-20alpha-ol-3-one	155.684236	168.6515746	198.0322156	188.2260398	219.3716293	206.1839115	155.3929932	159.4186498	177.8702968	160.1179957	186.6321448	189.5060706	184.59856	155.7299161	225.3025807	206.2079898	212.1878552	243.9188197	277.1157636	266.0791411	292.5429011	263.6811916	260.5696339	304.1018928	0.112093971	0.361999522	0.712850302	unchanged	-0.255090526	0.049655458	1.256346525	down	0.438487125	0.001105908	1.400905569	up	-5.832061311	C21H34O2	339.2286921	9.604566667	C18041	Steroid hormone biosynthesis(ko00140)	--	--	--	--	HMDB0060408	--
neg_4506	trans-16-Octadecenoic acid	69.82707941	113.8119839	108.8077593	87.24803862	95.83516335	130.4066853	221.0589131	240.9655448	177.826379	153.9908575	156.6318535	159.0830463	130.0479781	161.4398147	129.9915039	119.1639456	117.6507585	141.6172991	138.21559	141.241043	86.38180664	72.53413054	116.9426095	99.0315537	0.40067292	0.015598425	1.623447948	up	0.472071318	0.017507989	1.504403724	up	-0.289784721	0.103045185	0.788977052	unchanged	-0.724012625	C18H34O2	303.2303438	9.61885	--	--	LMFA01030081	Fatty Acyls [FA]	Fatty Acids and Conjugates [FA01]	Unsaturated fatty acids [FA0103]	HMDB0304769	--
neg_4507	7alpha-Hydroxytestosterone	1177.125146	1358.825054	1741.826973	1675.789254	1545.791286	1598.777135	1812.499954	1897.593206	1924.913278	1561.69992	1560.700449	1510.644501	1674.524962	1485.712182	1992.024166	1582.150359	1644.23879	1472.626421	1785.338787	1742.075208	1723.11161	1707.291095	1580.544635	1694.728537	0.114739915	0.30512663	0.766971893	unchanged	0.059779772	0.538124484	0.394606295	unchanged	0.054859194	0.468297406	0.357752062	unchanged	-7.714325648	C19H28O3	653.4011989	9.61885	C05291	Steroid hormone biosynthesis(ko00140)	LMST02020068	Sterol Lipids [ST]	Steroids [ST02]	C19 steroids (androgens) and derivatives [ST0202]	HMDB0003956	2141-17-5
neg_4508	Antibiotic JI-20A	4.22E-08	4.22E-08	2.760311701	1.069403702	0.539288346	2.671220582	4.22E-08	0.833332639	2.438148978	2.029383574	1.380756182	4.22E-08	1.594925647	1.321496626	1.480309598	1.659042177	1.672153244	0.328611335	0.596688528	1.123238878	0.714457829	1.504007501	1.668111737	1.297168479	0.194538722	0.769677191	0.201310089	unchanged	-0.269961889	0.637921342	0.304707129	unchanged	-0.222796018	0.497761997	0.395192655	unchanged	-14.54271012	C19H39N5O9	502.2424466	9.625983333	C17704	Neomycin, kanamycin and gentamicin biosynthesis(ko00524)	--	--	--	--	--	--
neg_4509	Muridienin 2	2124.993858	2365.450712	111.7861879	14024.77071	2709.100649	24237.35833	4.22E-08	7.862689066	196.3489431	211.176296	2987.746537	1740.495645	14.50644704	25.16496813	290.0711264	218.2079373	3818.490703	3169.181781	4.22E-08	11.35146443	725.1919833	1277.937997	2208.634302	2500.02495	-2.596395232	0.16673413	1.08376787	unchanged	-0.550939884	0.659147024	0.249052215	unchanged	-0.164591441	0.875433933	0.10313609	unchanged	3.969597681	C37H66O2	577.4778362	9.633116667	--	--	--	--	--	--	HMDB0031909	185502-81-2
neg_4512	PA(16:1(9Z)/16:0)	339.7138409	268.3251705	38.34369592	19.12668453	19.83672567	8.8455111	71.26734195	66.01594051	12.32031766	0.915202294	4.22E-08	6.574550612	165.2645871	109.1210598	47.39761238	39.44356869	30.23431913	4.790181329	41.53820826	33.11131722	6.268766383	11.61249043	5.469852119	6.512558048	-0.808918196	0.472107429	0.573546298	unchanged	-1.334793633	0.191391844	1.080289577	unchanged	-1.92273071	0.104383241	0.845326024	unchanged	-3.573666989	C35H67O8P	667.4297133	9.633116667	--	--	LMGP10010205	Glycerophospholipids [GP]	Glycerophosphates [GP10]	Diacylglycerophosphates [GP1001]	HMDB0114855	--
neg_4517	19alpha-19-Hydroxy-3,11-dioxo-12-ursen-28-oic acid	1.86864735	10.53993395	5.073278483	2.656413794	1.220955784	7.831955968	2.587546892	2.58282055	5.113687871	9.367147023	0.59026486	1.222089159	12.49664765	0.766799344	11.4959294	1.598099677	4.606135262	3.827375208	2.095414155	6.082683996	4.22E-08	1.404637925	1.426512938	3.25367632	0.253180795	0.7217658	0.231761783	unchanged	-0.696824449	0.386704058	0.660883036	unchanged	-1.286443675	0.168822591	0.741250291	unchanged	-1.680176204	C29H42O5	515.3006371	9.64025	--	--	--	--	--	--	HMDB0038683	--
neg_4518	9E-Heptadecenoic acid	24.09800386	32.44902278	82.91713654	97.80099144	63.81590718	88.03881408	93.9117443	114.7719753	157.6717001	112.0713233	96.81046525	92.25913545	25.86278198	88.37344678	63.49599761	67.04681212	40.81136134	89.72061283	58.30577884	76.88967053	89.50279713	83.22387513	78.74868984	77.15312159	-0.05212805	0.890166718	0.114620702	unchanged	0.830673311	0.007190986	1.721968047	up	0.305490641	0.233000279	0.632839701	unchanged	-6.917780495	C17H32O2	267.2310982	9.654533333	C16536	--	LMFA01030289	Fatty Acyls [FA]	Fatty Acids and Conjugates [FA01]	Unsaturated fatty acids [FA0103]	HMDB0031046	76261-97-7
neg_4519	cis-9,10-Epoxystearic acid	22.47905468	40.8662189	39.70232329	35.00719924	19.74528664	24.41536528	31.11523963	35.90936708	35.16087447	20.22235732	19.42042356	29.88295589	52.97913498	27.67922654	42.88550578	27.03281545	29.73142781	25.1800444	29.51446072	30.36591029	13.63172783	10.09267849	31.70366975	23.21515335	0.17340996	0.527859931	0.440915347	unchanged	-0.25907094	0.32770286	0.828694827	unchanged	-0.568923443	0.089616361	0.843621496	unchanged	-10.76646125	C18H34O3	297.2403074	9.654533333	--	--	--	--	--	--	HMDB0247617	--
neg_4523	Narbonolide	8519.138085	10854.91088	8991.387367	7975.205661	8177.083677	7107.30688	9148.583396	9997.828987	9817.586262	8542.686446	7439.499262	7571.927434	10477.71035	8450.857632	10130.72736	8426.346841	8404.623446	8598.025644	10539.93443	9248.532561	10010.93788	10039.01147	9532.520059	9612.246751	0.077875463	0.479869414	0.507286097	unchanged	-0.053131202	0.592553034	0.479185668	unchanged	0.114357433	0.126055278	0.791443065	unchanged	2.405207318	C20H32O5	397.2240242	9.6474	C11997	Metabolic pathways(ko01100)	--	--	--	--	--	--
neg_4524	Methymycin	334.9593834	398.2705624	11.20719233	5.198707814	193.4174623	87.31178337	203.203943	125.9957722	10.91982369	71.45788711	57.25636877	102.8384465	290.7782431	336.5983061	8.6364347	5.856712277	77.79601107	105.0675529	50.56857286	4.120104839	74.20154927	29.66566275	95.22232893	66.22726169	-0.321156126	0.710228992	0.314832806	unchanged	-0.528739351	0.531768071	0.562000991	unchanged	-1.365830978	0.212743902	0.657064201	unchanged	33.07722444	C25H43NO7	997.652803	9.654533333	C11996	Metabolic pathways(ko01100)	LMPK04000037	Polyketides [PK]	Macrolides and lactone polyketides [PK04]	--	--	--
neg_4525	Embelin	52713.96752	63106.45306	60447.42074	51898.5157	51189.16852	49256.74985	59151.45996	63953.71519	64261.58353	55712.07549	53574.34628	48320.43251	57969.05173	53840.11654	60024.66739	54465.85128	52109.5708	50395.02072	55223.28619	53981.53007	50649.13665	48804.68466	52370.6305	52118.81154	0.000842698	0.990893707	0.046578994	unchanged	0.069256943	0.384893852	0.556810586	unchanged	-0.07038404	0.17099052	0.713684796	unchanged	5.435814627	C17H26O4	293.177432	9.661666667	C10342	--	LMPK15050006	Polyketides [PK]	Phenolic lipids [PK15]	Alkyl hydroquinones and derivatives [PK1505]	HMDB0251767	--
neg_4526	CPA(16:0/0:0)	672.7204433	769.6108046	763.5945217	562.9667827	411.3043358	486.2433642	540.9666301	900.3796841	444.1197438	501.2070428	426.9109666	254.0836365	772.9175461	652.2918508	549.4229756	480.279571	409.5247595	404.1742974	898.778122	799.0379362	561.54636	453.1310136	453.9078452	430.374313	-0.165702338	0.452521102	0.644260409	unchanged	-0.091535476	0.759041073	0.370151362	unchanged	0.138026458	0.602224349	0.329311648	unchanged	-3.938393227	C19H37O6P	391.2239543	9.661666667	--	--	--	--	--	--	HMDB0007003	--
neg_4528	Dihydromonacolin L acid	276997.5225	245657.9155	174247.3732	168588.0529	239105.7744	236056.2604	218169.4391	299192.3718	128373.008	326710.8843	208390.8319	206343.6046	217026.1403	217962.3235	143748.257	136169.4505	208768.5306	212591.1556	234150.1201	247519.2761	322624.7609	285814.4392	189107.1005	183521.5773	-0.238635337	0.178599298	1.021020332	unchanged	0.28785472	0.24459131	0.772616759	unchanged	0.364370238	0.07601817	0.88978541	unchanged	-20.28104717	C19H32O4	693.4451704	9.668816667	C20851	Metabolic pathways(ko01100)	--	--	--	--	--	--
neg_4531	PA(16:1(9Z)/18:2(9Z,12Z))	41763.38507	41270.84455	29029.07401	27075.56502	28094.97016	27115.22041	18235.30794	30874.08095	20118.13463	39847.62389	24066.81598	24102.77268	32743.76248	25158.96953	21044.98105	21356.73459	22900.43184	25122.46441	22271.40447	18562.59062	37824.33668	31967.87993	21436.4882	21481.88543	-0.389865543	0.052748673	1.436999772	unchanged	0.084227142	0.698717673	0.22999756	unchanged	0.049873057	0.812628886	0.100651418	unchanged	-7.026724596	C37H67O8P	669.4453682	9.668816667	--	--	LMGP10010902	Glycerophospholipids [GP]	Glycerophosphates [GP10]	Diacylglycerophosphates [GP1001]	HMDB0114856	--
neg_4534	Pregnanediol	4.22E-08	4.22E-08	4.22E-08	3.070286782	4.22E-08	0.542283792	4.22E-08	4.22E-08	4.22E-08	4.22E-08	3.894671443	0.486317589	11.78075911	4.708596096	43.85099775	41.00865646	20.83390934	53.76466418	233.8299865	295.9769829	205.0916759	297.2915299	85.3757948	166.4014211	5.605976046	0.015776363	1.85047123	up	-5.327745227	0.015990766	1.600873964	down	2.867390962	0.00205871	1.453171099	up	22.45185671	C21H36O2	365.276924	9.683083333	C05484	Steroid hormone biosynthesis(ko00140);;Metabolic pathways(ko01100)	LMST02030202	Sterol Lipids [ST]	Steroids [ST02]	C21 steroids (gluco/mineralocorticoids, progestogins) and derivatives [ST0203]	HMDB0004025	80-92-2
neg_4535	(2S,3R,4R)-2-Amino-3,4-dihydroxy-2-(hydroxymethyl)-14-oxoicos-6-enoic acid	75.57442972	58.2897152	48.74787533	24.34979627	28.64121061	34.54723582	21.13859647	81.62193778	102.5881076	48.36430575	34.35961083	74.40261671	181.8671739	95.71268041	231.2205124	237.5029307	187.6682961	302.9807825	620.3261175	755.5128218	677.1043918	834.0988066	400.5151159	593.392928	2.194955965	0.001745673	2.12749383	up	-1.770835858	0.002297824	1.810969007	down	1.649619958	0.000310415	1.506342772	up	-5.453098711	C21H39NO6	400.2682733	9.67595	--	--	--	--	--	--	HMDB0242536	--
neg_4536	Volicitin	244.8060976	145.7050686	61.70858979	123.0398029	58.94011627	53.77853822	63.64551663	64.41259646	137.6987424	105.557816	58.98386702	98.32072582	223.7782187	102.6043835	329.5646267	268.6716351	199.2742144	315.367437	570.9214421	763.4025042	716.7673282	889.2780014	369.04105	544.6962557	1.064892969	0.02130829	1.629978713	up	-1.445026846	0.005328507	1.727199637	down	1.421068716	0.001847228	1.393266172	up	-45.60055708	C23H38N2O5	467.2570191	9.67595	C16345	alpha-Linolenic acid metabolism(ko00592)	LMFA08020212	Fatty Acyls [FA]	Fatty amides [FA08]	N-acyl amines [FA0802]	--	--
neg_4541	2,22-Dideoxy-3-dehydroecdysone	76.56734503	69.53414235	4.22E-08	170.0186547	0.500237374	51.83277527	4.22E-08	4.22E-08	4.22E-08	4.22E-08	4.22E-08	0.071189264	4.22E-08	4.22E-08	8.041682816	4.22E-08	4.22E-08	4.22E-08	4.22E-08	2.18164058	4.22E-08	4.22E-08	4.22E-08	4.22E-08	-5.517839925	0.065852109	1.414902862	unchanged	-6.819689703	0.367134617	0.633606162	unchanged	-1.882083891	0.509417717	0.405003225	unchanged	-30.61824608	C27H42O4	465.2645358	9.690216667	C16498	Insect hormone biosynthesis(ko00981)	--	--	--	--	--	--
neg_4543	1R-cis-3,3,5-Trimethylcyclohexyl ester5-oxo-L-proline	5.545501753	9.005285333	4.181106495	4.287919933	2.845278915	3.681708435	2.08177276	4.22E-08	4.292917306	5.18032341	4.22E-08	4.22E-08	7.820302751	1.555138209	8.227971602	3.487253061	0.830090725	1.337800806	3.229860881	1.888629471	2.050720497	2.304259551	1.325481572	1.067276148	-0.345240331	0.536753495	0.519457232	unchanged	-1.009242644	0.27143983	0.801843466	unchanged	-0.970900179	0.22745612	0.675552677	unchanged	-6.789515432	C14H23NO3	551.3303523	9.690216667	--	--	--	--	--	--	HMDB0244460	--
neg_4545	DG(18:1(11Z)/20:2(11Z,14Z)/0:0)	20.1342264	14.03879356	21.47443952	23.82062534	14.85233408	17.7127544	22.17167184	14.49211495	37.30130831	24.66017312	17.00639636	13.33952669	18.4944143	1.976889766	32.44500996	14.92433213	13.74991587	19.82934229	49.40352227	30.46053251	30.28064805	20.23456844	37.80849065	41.48610596	-0.143585163	0.696154057	0.307648728	unchanged	0.346708023	0.417931425	0.631052923	unchanged	1.047806248	0.011010681	1.175048824	up	0.65299716	C41H74O5	667.5287155	9.690216667	--	--	--	--	--	--	HMDB0007196	--
neg_4556	Ricinoleic acid	5.673806155	6.149872481	2.71620483	15.09345966	17.53408228	24.3164499	2.922256534	4.22E-08	14.76283829	4.22E-08	4.493127261	6.229788929	11.98485205	10.36855738	31.59706249	26.19160326	29.7565666	59.70716908	136.5589918	123.3961515	105.9700163	81.46446248	84.45428961	137.6950206	1.246495846	0.081089591	1.346642559	unchanged	-2.577815865	0.021728597	1.463397408	down	1.980982349	9.16E-05	1.525460481	up	-2.991033057	C18H34O3	343.2481057	9.7045	C08365	--	LMFA02000184	Fatty Acyls [FA]	Octadecanoids [FA02]	Other Octadecanoids [FA0200]	HMDB0034297	141-22-0
neg_4557	Gibberellin A20	494.5192013	728.1095541	419.4651137	352.6767356	389.5690092	403.8068614	723.5586965	460.9217842	648.4347187	442.6742309	338.6640068	298.6320368	558.7005799	212.9972263	549.1272055	316.668717	313.6547846	344.9314998	800.2884172	584.5986825	320.2746801	405.5864664	440.4662957	441.4355936	-0.280133438	0.329764061	0.786743589	unchanged	0.343276063	0.278190365	0.699677056	unchanged	0.382250709	0.227648139	0.663283281	unchanged	1.602057281	C19H24O5	377.1611089	9.697366667	C02035	Metabolic pathways(ko01100)	LMPR0104170004	Prenol Lipids [PR]	Isoprenoids [PR01]	C20 isoprenoids (diterpenes) [PR0104]	HMDB0303457	--
neg_4560	CPA(18:1(11Z)/0:0)	1927.352766	2148.67555	2440.421019	2081.996987	1901.271501	1766.648729	1501.293118	2231.363412	1763.93459	1927.484027	1638.471602	1146.091214	2264.525779	1925.816404	2394.955652	2034.007361	2048.835681	1745.238518	2018.176505	1665.57256	1766.199211	1589.68353	1504.111233	1561.006307	0.017187957	0.860250828	0.097555973	unchanged	-0.282105531	0.072272505	1.276808558	unchanged	-0.29686239	0.010845406	1.189678195	down	-3.51856383	C21H39O6P	417.2396775	9.697366667	--	--	--	--	--	--	HMDB0007005	--
neg_4568	Frangulanine	250.8558077	269.1685727	249.6616973	220.8176256	200.7902915	209.7618173	198.9280374	252.6040195	204.9631867	224.014494	140.4376856	153.450618	274.1011393	197.2284344	305.4014772	199.092565	208.8763585	218.7159322	269.5687617	339.7543368	295.4527611	333.0441017	224.764915	294.0195645	0.002428192	0.985792385	0.022380063	unchanged	-0.257021152	0.16156726	1.022950053	unchanged	0.323846737	0.042114538	0.973211866	unchanged	9.88152815	C28H44N4O4	535.3106013	9.697366667	C10003	--	--	--	--	--	HMDB0030199	25350-22-5
neg_4582	3-Sulfodeoxycholic acid	190.2167974	158.8911242	26.30394322	10.45867165	22.58453028	36.50214812	49.47196434	19.9727982	33.73333343	25.65677002	19.90534747	27.02174927	67.9204113	5.158622055	24.07449506	21.47024608	8.390991417	28.32684125	28.76108468	23.75687388	12.75019576	24.20768887	14.12232438	12.68364557	-1.518222322	0.200911605	1.011087834	unchanged	0.178178588	0.749166674	0.108216162	unchanged	-0.417818825	0.524080469	0.32067089	unchanged	-0.91675042	C23H38O7S	479.2080723	9.711633333	--	--	LMST05020038	Sterol Lipids [ST]	Steroid conjugates [ST05]	Sulfates [ST0502]	HMDB0002504	67030-48-2
neg_4583	PG(16:0/0:0)[U]	167.5871722	191.9326573	91.52037668	102.7054726	81.95061066	76.44818511	82.07018699	55.295392	80.30670795	102.7547963	60.57003452	44.6928817	165.1812012	291.7358031	141.0069632	79.67307735	123.9242113	82.95933894	172.5653886	202.7199212	152.3535886	224.5358824	165.1898455	161.0932863	0.312660537	0.465628564	0.556678924	unchanged	-1.055027293	0.061851936	1.319428983	unchanged	0.286067479	0.374971876	0.494748004	unchanged	-5.537269929	C22H45O9P	483.2701616	9.711633333	--	--	--	--	--	--	--	--
neg_4586	2-(Hydroxymethyl)-4-oxobutanoate	950.3374302	990.2169531	920.9505462	913.7752172	958.298365	1051.12091	970.2725601	993.465695	1017.667966	995.4429528	1029.145971	1039.496835	1000.419069	881.507012	1108.791397	992.6755989	1102.351751	1021.150713	996.8077187	1061.00624	816.8681398	883.8647954	900.9890215	982.3967848	0.078197171	0.214457225	0.97422932	unchanged	-0.014579418	0.784204842	0.16993031	unchanged	-0.114249711	0.150972253	0.727401333	unchanged	11.25367949	C5H8O4	153.0184125	9.718783333	C04106	Vitamin B6 metabolism(ko00750)	--	--	--	--	--	--
neg_4589	Ecdysone	345.8380148	384.3920526	264.731284	180.3151861	217.7063349	170.240019	258.7224869	393.8699239	164.5815919	200.384352	146.2593615	112.964618	394.2069751	201.5238688	167.1113303	145.9101287	176.5424004	196.4984465	588.1255913	472.7102089	315.0312206	258.5602282	260.7153041	241.4104655	-0.286360034	0.385754744	0.716530276	unchanged	-0.00565087	0.988327806	0.185869177	unchanged	0.737121653	0.070161788	0.964281589	unchanged	-39.03696828	C27H44O6	509.2938666	9.725916667	C00477	Insect hormone biosynthesis(ko00981);;Apoptosis - fly(ko04214)	LMST01010210	Sterol Lipids [ST]	Sterols [ST01]	Cholesterol and derivatives [ST0101]	HMDB0251684	--
neg_4599	Macrophorin C	3792.86294	5012.781089	3982.091573	3376.999787	3317.707055	2901.876035	3605.303156	3827.373398	4219.448855	3674.229812	3175.107676	2642.485296	3893.521097	3528.995954	4006.120208	3247.202995	3215.412489	3025.84516	4202.156984	3485.917241	3048.045827	3219.878549	2722.313587	3021.325675	-0.097805692	0.493672609	0.583228172	unchanged	0.015562093	0.894000297	0.052577595	unchanged	-0.086513593	0.46288984	0.367919465	unchanged	9.89803184	C22H32O5	421.2269009	9.7616	--	--	--	--	--	--	HMDB0030455	85764-11-0
neg_4603	2-(3-Phenylpropyl)tetrahydrofuran	67.63787438	141.0835982	115.9983789	104.4440654	53.47139841	110.1555086	102.3596307	113.5755971	91.87429502	67.6834068	77.25690227	90.87958206	139.3856043	102.947352	90.48381692	94.91700238	83.96221882	83.62707788	87.36880066	73.88253442	86.54035502	79.14623764	73.39313862	92.18680791	0.006149693	0.979273608	0.039372854	unchanged	-0.131049291	0.448871592	0.721653092	unchanged	-0.273496725	0.106911352	0.836925372	unchanged	1.114532297	C13H18O	425.2701571	9.76875	--	--	--	--	--	--	HMDB0036178	3208-40-0
neg_4607	(1R,2S,3S,4R)-p-Menthane-2,3-diol	0.016507817	0.132285319	0.130307622	0.019701146	0.041449517	0.14073967	0.154204402	0.103654551	0.041661982	4.22E-08	0.308250662	0.003760757	0.222256707	0.008160248	0.020178534	0.449848288	0.067807336	0.341934743	0.59937341	0.081320602	0.155542002	0.436251874	0.512496022	0.487350565	1.206719138	0.231290183	0.939519016	unchanged	-0.860300386	0.375824988	0.668855399	unchanged	1.033373988	0.120019336	0.827749762	unchanged	-2.054337441	C10H20O2	389.2901553	9.783183333	--	--	--	--	--	--	HMDB0035723	51745-21-2
neg_4612	PA(18:0/18:2(9Z,12Z))	177302.6076	196118.3435	222622.2536	246852.9788	200190.8749	211487.2235	175368.5037	225681.4518	201880.7277	234739.8804	164776.2287	138845.6319	182901.5736	175643.3243	233860.1793	226479.6799	190220.6865	190424.2615	203031.7862	199492.9964	204050.1871	162535.5159	105939.8032	95808.07678	-0.064729009	0.524058177	0.486153558	unchanged	-0.071800396	0.60492812	0.348448198	unchanged	-0.305136137	0.133975414	0.791152078	unchanged	-7.822778901	C39H73O8P	699.4915496	9.77605	--	--	LMGP10010036	Glycerophospholipids [GP]	Glycerophosphates [GP10]	Diacylglycerophosphates [GP1001]	HMDB0007861	--
neg_4615	16-Oxopalmitate	550.7420082	662.4502322	533.4966824	633.8541541	596.4516903	719.791619	591.1122056	758.5333505	837.8203702	661.8174557	679.8319039	632.4584802	686.7696196	567.2382952	627.036256	661.6608939	442.0033736	664.0194575	434.3682287	383.2965595	557.7717252	430.227704	580.3089566	428.3140945	-0.018878116	0.868522511	0.157107415	unchanged	0.189735644	0.133670366	1.008584802	unchanged	-0.374623967	0.018951417	1.119417879	down	-6.408690605	C16H30O3	269.2104866	9.797466667	C19614	Cutin, suberine and wax biosynthesis(ko00073);;Metabolic pathways(ko01100)	--	--	--	--	--	--
neg_4616	5-(N-Methyl-4,5-dihydro-1H-pyrrol-2-yl)pyridin-2-ol	15.19499842	23.50380916	48.79537346	29.3188737	22.12344988	23.68415157	14.38139364	34.69165151	9.87129502	37.09749028	20.71082639	20.47049411	43.32125604	21.49446779	42.73457443	13.93498288	30.28004988	64.8470924	79.25672463	21.2720978	4.22E-08	33.36425015	40.93612077	24.82611808	0.413605467	0.335316	0.704334757	unchanged	-0.658592089	0.164682825	0.967963558	unchanged	-0.117604536	0.834200235	0.067988736	unchanged	2.09097177	C10H12N2O	351.183386	9.797466667	C21075	Nicotinate and nicotinamide metabolism(ko00760);;Metabolic pathways(ko01100)	--	--	--	--	--	--
neg_4618	Demethylspheroidene	144.6862333	0.848774051	1090.243076	17.7395964	1650.773427	40.75706646	0.827988534	0.089551954	6.738417904	85.72420955	12.53415858	34.11779036	1.182839802	3.334373219	27.31337287	68.08542959	119.4317858	10.44111257	0.020849772	1.17997286	13.86114025	20.66977169	60.25004485	21.28672301	-3.679910131	0.177385188	1.110843358	unchanged	-0.714551444	0.538437535	0.37384519	unchanged	-0.97049363	0.403604406	0.487105967	unchanged	9.635993337	C40H58O	575.428777	9.8046	C15898	Metabolic pathways(ko01100)	LMPR01070120	Prenol Lipids [PR]	Isoprenoids [PR01]	C40 isoprenoids (tetraterpenes) [PR0107]	--	--
neg_4620	1-Hydroxyacorenone	328.8016716	352.5205786	191.4486966	291.8646033	297.2569069	273.5986624	423.5939305	270.1333622	268.9073106	296.8410837	241.8311161	254.8427879	419.9305323	383.2112832	366.3464518	279.12611	277.0643266	223.2052354	280.2078419	315.8513015	231.7931114	235.3589693	281.975849	218.6105028	0.167304194	0.378549645	0.678257675	unchanged	-0.150232436	0.454786653	0.640516914	unchanged	-0.317594401	0.104451484	0.836779847	unchanged	-2.207703011	C15H22O3	499.3054082	9.811733333	--	--	--	--	--	--	HMDB0030917	185154-98-7
neg_4622	Glutathionylspermidine	5157.918359	5072.991832	1668.571361	1602.684603	1730.840453	1585.192165	4052.562176	2211.715393	2703.487357	2192.450031	2207.386922	2406.027581	3556.886692	1406.69805	2198.797924	1871.691128	1748.332231	2066.210562	4746.353724	4764.31427	2917.326617	3038.028363	3701.543299	3360.857168	-0.388410169	0.432614488	0.62537857	unchanged	0.295901625	0.277457039	0.642298515	unchanged	0.810133324	0.00524229	1.284092842	up	-0.402818335	C17H34N6O5S	455.2056321	9.819	C05730	Glutathione metabolism(ko00480);;Metabolic pathways(ko01100)	--	--	--	--	--	--
neg_4645	Sphinganine 1-phosphate	34.24125633	84.76950339	106.7464673	127.4956016	103.4491541	85.96443809	91.48020853	97.37458936	107.7634296	104.7956286	82.76790656	93.46562406	85.91334496	96.42951508	140.9266058	89.55726695	95.76537301	110.5345708	103.1432106	93.79093395	89.87851785	105.7361992	113.7834574	123.6915752	0.190168982	0.429504306	0.604248428	unchanged	-0.100045526	0.472237578	0.415185076	unchanged	0.025171922	0.856590918	0.065743454	unchanged	1.627267049	C18H40NO5P	426.2632333	9.861133333	C01120	Sphingolipid metabolism(ko00600);;Metabolic pathways(ko01100);;Neuroactive ligand-receptor interaction(ko04080)	--	--	--	--	HMDB0001383	19794-97-9
neg_4647	12'-Apo-b-carotene-3,12'-diol	68668.8223	82842.68464	77661.02777	81504.15517	77351.01477	79297.49747	92242.18821	84901.95905	80598.31061	78071.3667	80288.68158	79503.12812	83754.16673	86919.66078	83012.19334	76595.08934	77634.07332	80033.96192	78329.83457	77977.95752	84760.06854	79357.62995	78738.17564	84990.63755	0.062303955	0.216995684	0.894367649	unchanged	0.022461792	0.644945278	0.240244419	unchanged	-0.011263877	0.768790147	0.181502506	unchanged	-4.325202983	C25H36O2	367.2626611	9.868266667	--	--	--	--	--	--	HMDB0036054	120021-87-6
neg_4653	14alpha-Hydroxy-5beta-cholest-7-ene-3,6-dione	3184.90449	3351.160605	2487.682178	2781.489282	2209.956793	2108.522743	2801.921005	3084.215626	2339.221885	2293.50025	1992.381675	2016.629354	2723.888949	2493.337376	2533.430151	2109.856877	2087.537429	1991.931081	2475.938046	2785.310239	2237.951089	2189.16923	1548.117018	1743.193227	-0.209955601	0.169362331	1.061634246	unchanged	0.059594494	0.661045143	0.175862414	unchanged	-0.102973996	0.491746423	0.349811259	unchanged	-22.74357996	C27H42O3	435.2786401	9.882816667	C16509	Insect hormone biosynthesis(ko00981)	--	--	--	--	--	--
neg_4654	Methyl (9Z)-6'-oxo-6,5'-diapo-6-carotenoate	6804.274616	2561.734757	4694.822991	1478.576427	3936.643642	1324.752101	746.7405729	1638.843358	1544.938278	1986.157678	1569.559569	1467.463364	2750.159003	1161.20406	2374.837134	1592.999666	2005.052087	1210.97658	1728.065636	6686.376822	1554.903191	4011.73428	1796.553341	4142.634668	-0.906699947	0.123001735	1.210208062	unchanged	-0.309383043	0.281530117	0.835206516	unchanged	0.844297669	0.140509633	0.800619036	unchanged	4.066710804	C26H32O3	437.2349429	9.87555	--	--	--	--	--	--	HMDB0031977	201996-49-8
neg_4664	DG(2:0/18:1(12Z)-2OH(9,10)/0:0)	329.4550528	315.304312	4.22E-08	1054.923552	6.202483823	2250.077474	4.22E-08	4.22E-08	4.22E-08	144.4967425	0.506875176	4.22E-08	4.22E-08	4.22E-08	58.87275	4.22E-08	4.22E-08	4.22E-08	4.22E-08	4.22E-08	4.22E-08	133.171243	4.22E-08	85.35709647	-6.070285052	0.12664469	1.212242233	unchanged	1.300416967	0.598860847	0.450564755	unchanged	1.892148457	0.338214132	0.489447917	unchanged	4.001061585	C23H42O7	465.2641766	9.926033333	--	--	--	--	--	--	HMDB0296963	--
neg_4668	Embutramide	54.19002967	69.38601982	26.82617534	25.79446567	13.26004086	5.215407328	36.89078285	34.15990916	3.977228441	8.466564237	1.630813709	1.903452543	67.40121079	34.30539217	36.00504532	16.88550766	19.83468915	5.040219408	32.78852886	32.32631458	7.305062746	11.44617607	10.06683728	9.503983698	-0.117287121	0.853724413	0.17324108	unchanged	-1.044195305	0.198177324	1.061726841	unchanged	-0.795008312	0.2462871	0.59181223	unchanged	-1.693001072	C17H27NO3	631.3953976	9.9333	--	--	--	--	--	--	HMDB0251769	--
neg_4669	Polystyrene sulfonate	4106.516314	5007.217277	4658.777951	3926.331103	3161.829696	3419.420558	4201.948425	4662.092257	3966.600127	4076.234609	3556.497531	3320.471362	5172.416715	3763.186241	5380.401105	4611.999026	3449.434106	3273.725866	4365.538328	4525.993056	4370.601087	4575.68986	3846.575895	3840.13649	0.0792503	0.636694482	0.33559442	unchanged	-0.109042317	0.478251665	0.627105407	unchanged	-0.007139579	0.958809759	0.048873028	unchanged	-5.258564848	C8H8O3S	183.011171	9.940566667	--	--	--	--	--	--	HMDB0015435	28210-41-5
neg_4674	9,10-DiHOME	62.99721072	126.174831	148.1153942	97.5353929	49.24481456	50.67474196	97.18615319	94.84249412	112.5537249	63.44941044	94.86970393	83.96244066	108.1947077	104.3202704	69.2523433	70.75252109	56.96877334	60.29456977	71.34461141	72.63911815	73.30917853	40.49484993	85.76823181	68.03630227	-0.186848956	0.590688654	0.49171436	unchanged	0.219186823	0.284350953	0.65517402	unchanged	-0.190779113	0.400840186	0.427819784	unchanged	-6.415040786	C18H34O4	313.2364172	9.9621	--	--	LMFA02000229	Fatty Acyls [FA]	Octadecanoids [FA02]	Other Octadecanoids [FA0200]	HMDB0004704	125356-86-7
neg_489	Methylarsonite	251.1293973	149.1353273	147.1591774	149.9413461	139.5526229	146.4549891	168.4164896	163.4570977	147.8786592	144.847204	137.2281475	154.9588852	141.2757324	183.1417721	132.2065659	156.1841664	134.7481425	130.5637155	94.21795895	115.1524349	94.32874934	145.7145748	109.1537234	100.9176427	-0.163320277	0.394756864	0.640084134	unchanged	0.062167512	0.519957271	0.421272848	unchanged	-0.413078232	0.009848959	1.177345988	down	-0.817061981	CH5AsO2	246.8936228	0.57855	C07295	Chemical carcinogenesis - reactive oxygen species(ko05208)	--	--	--	--	HMDB0012259	25400-23-1
neg_504	Cytidine 5'-diphosphate (CDP)	4.22E-08	4.22E-08	4.22E-08	4.22E-08	7.234936115	17.76986531	4.22E-08	11.89160413	5.954250126	4.22E-08	5.877231664	4.22E-08	26.78323179	4.22E-08	13.40000574	4.22E-08	9.897762265	19.83475049	149.385186	127.3420691	184.4000086	53.82860604	120.1844177	114.6111174	1.48341234	0.190999314	0.970293852	unchanged	-1.559325801	0.15296399	1.096112885	unchanged	3.422722918	0.001012389	1.4900721	up	4.140759306	C9H15N3O11P2	437.9892517	0.57855	--	--	--	--	--	--	--	--
neg_57	Nitrous oxide	4.22E-08	4.22E-08	2.45463671	4.22E-08	3.044853817	4.22E-08	11.62749658	4.22E-08	2.023467871	4.22E-08	4.22E-08	4.22E-08	4.22E-08	32.1360813	4.22E-08	4.22E-08	4.22E-08	4.22E-08	20.59911732	21.17697579	20.76447526	21.19129798	23.09073707	43.11753524	2.546824103	0.44663165	0.597200725	unchanged	-1.235191126	0.606537251	0.359079319	unchanged	2.22212071	0.014570675	1.167770945	up	-19.1511416	N2O	86.99316349	0.506266667	C00887	Nitrogen metabolism(ko00910);;Metabolic pathways(ko01100)	--	--	--	--	HMDB0035807	10024-97-2
neg_583	D-1-Aminopropan-2-ol O-phosphate	4.22E-08	4.22E-08	4.22E-08	4.22E-08	4.22E-08	12.8238163	4.22E-08	4.22E-08	12.78294093	4.22E-08	4.22E-08	4.22E-08	14.70538853	4.22E-08	9.713478012	4.22E-08	4.22E-08	4.22E-08	94.27488171	85.42571735	89.83620823	19.59814654	75.74684405	65.93269619	0.929170558	0.583648054	0.39468409	unchanged	-0.933776431	0.581894405	0.449697553	unchanged	4.140998637	0.001425573	1.479134799	up	-5.354011089	C3H10NO4P	176.0085822	0.585683333	C04122	Porphyrin metabolism(ko00860);;Metabolic pathways(ko01100)	--	--	--	--	--	--
neg_60	3-Phospho-D-glycerate	500.4601901	610.9731495	635.2496892	687.8840322	626.1618405	687.2537127	677.5319842	702.396527	658.0405315	648.3181351	694.0770532	655.5556776	656.1099929	549.6032225	662.8295477	603.6485374	644.0428143	673.3139955	689.1670902	666.019764	643.7293942	584.4206431	637.9691428	585.7655094	0.015911562	0.843033014	0.13843686	unchanged	0.090871722	0.092742503	1.110809379	unchanged	0.006655859	0.912065705	0.069852411	unchanged	21.92048623	C3H7O7P	206.9716841	0.520633333	C00197	Glycolysis / Gluconeogenesis(ko00010);;Pentose phosphate pathway(ko00030);;Glycine, serine and threonine metabolism(ko00260);;Cysteine and methionine metabolism(ko00270);;Glycerolipid metabolism(ko00561);;Glyoxylate and dicarboxylate metabolism(ko00630);;Metabolic pathways(ko01100);;Carbon metabolism(ko01200);;Biosynthesis of amino acids(ko01230);;Biosynthesis of cofactors(ko01240);;Glucagon sign…	--	--	--	--	HMDB0000807	820-11-1
neg_709	L-Glutamate	1418.767523	2401.832738	2541.303189	2563.992172	2817.116443	3092.565817	1867.138842	1928.473284	1831.441602	1690.230183	1594.984175	1411.94295	3592.658159	1313.263134	2896.601816	2487.252307	2263.199916	3127.579124	16804.38071	15551.68328	17574.4257	11852.31004	15706.51348	14601.52945	0.079915449	0.73184246	0.233983638	unchanged	-0.602945036	0.038946113	1.508719282	down	2.554081131	3.31E-06	1.634735038	up	-4.242122529	C5H9NO4	168.0416982	0.6001	C00025	Arginine biosynthesis(ko00220);;Alanine, aspartate and glutamate metabolism(ko00250);;Arginine and proline metabolism(ko00330);;Histidine metabolism(ko00340);;Taurine and hypotaurine metabolism(ko00430);;D-Amino acid metabolism(ko00470);;Glutathione metabolism(ko00480);;Neomycin, kanamycin and gentamicin biosynthesis(ko00524);;Glyoxylate and dicarboxylate metabolism(ko00630);;Butanoate metabolism…	--	--	--	--	HMDB0000148	56-86-0
neg_71	2-Methyl-3-furyl methylthiomethyl disulfide	82.84905602	47.92977599	50.11750474	25.15141118	85.89047778	25.0980433	108.7389805	21.743643	47.69929093	23.35256039	35.28631666	25.49899394	43.44538935	281.4665378	23.02377457	34.30197659	35.6546871	28.2672961	141.2992319	171.7613643	139.2568696	182.8780005	158.0386958	294.272293	0.492912187	0.634923515	0.36884409	unchanged	-0.766233455	0.509103887	0.470231113	unchanged	1.285391978	0.055927422	0.980771281	unchanged	3.989005279	C7H10OS3	226.9648675	0.527866667	--	--	--	--	--	--	HMDB0303259	--
neg_812	D-Ribose	166.7329926	245.8910502	206.6866837	196.9209574	355.6492575	254.3288422	321.585704	141.1681672	156.8026179	97.28027519	134.3116368	81.53877304	200.2965913	103.605002	234.1184671	205.6950527	201.6110881	228.6548517	1437.208916	1611.098698	1876.06302	1693.423199	1770.213721	1554.173871	-0.280777081	0.23737226	0.916119685	unchanged	-0.331943941	0.346414439	0.714582673	unchanged	3.082153305	7.16E-07	1.645704137	up	-6.555874365	C5H10O5	195.0500426	0.60735	C00121	Pentose phosphate pathway(ko00030);;Metabolic pathways(ko01100);;ABC transporters(ko02010)	--	--	--	--	HMDB0000283	613-83-2
neg_921	Validamine 7-phosphate	1011.610268	1195.943984	1054.82173	1040.840909	1217.974847	1245.851888	788.3072965	588.1160531	464.7566935	370.6596198	427.0779045	621.6972666	1333.460539	537.0932812	919.5564146	1001.484002	832.953891	1330.773642	3579.573728	3435.436004	2870.166594	3758.323071	2545.081849	4919.989387	-0.18434623	0.343921144	0.781561647	unchanged	-0.86903543	0.013847185	1.65172342	down	1.825577525	0.000320126	1.53636876	up	-3.341409826	C7H16NO7P	256.0583031	0.629033333	C21216	Metabolic pathways(ko01100)	--	--	--	--	--	--
neg_983	Taurine	66.83826867	108.647086	117.690978	113.3033578	131.6132527	160.0788367	10.98444407	10.72883418	10.85411007	17.22635494	8.776267805	8.179873534	37.69492736	4.22E-08	25.37033948	27.28102163	30.17158967	27.24696339	1076.620196	1088.566341	1132.401027	770.3869301	1030.406869	945.4049165	-2.240279002	0.000310602	2.231142876	down	-1.146465795	0.049060935	1.434999712	down	5.354077697	8.06E-06	1.648854429	up	-5.450469266	C2H7NO3S	124.0067063	0.643583333	C00245	Primary bile acid biosynthesis(ko00120);;Taurine and hypotaurine metabolism(ko00430);;Sulfur metabolism(ko00920);;Metabolic pathways(ko01100);;ABC transporters(ko02010);;Neuroactive ligand-receptor interaction(ko04080)	--	--	--	--	HMDB0000251	107-35-7
neg_990	Fructosamine	116.0591618	381.2640777	376.0199245	441.6261335	573.1580618	584.3515137	425.2668481	452.0322194	406.0786948	422.3628797	448.0189804	299.8683481	784.1887719	180.8810938	622.1506384	461.3233127	487.4273363	668.8087515	2035.865815	1881.587804	2347.548469	1317.57896	2106.455847	2061.177044	0.374267087	0.296727115	0.777911933	unchanged	-0.385308762	0.210549432	0.983702547	unchanged	1.87438984	2.24E-05	1.565070066	up	-7.350103943	C6H13NO5	214.0474576	0.636266667	--	--	--	--	--	--	HMDB0002030	4429/4/3
neg_992	4-Amino-2-methyl-5-(phosphooxymethyl)pyrimidine	4.22E-08	20.85324886	24.76418069	30.72549696	51.55496875	71.78312299	26.26217386	13.98046338	28.15004362	31.55460714	4.22E-08	3.884350422	89.25005714	4.22E-08	67.93302244	41.91099208	52.25236707	65.04885267	856.8947686	716.7556579	1046.865093	539.1307952	879.1872092	795.4838037	0.664030933	0.255578134	0.852439046	unchanged	-1.607482017	0.035270505	1.463356047	down	3.933512141	8.69E-05	1.597198422	up	3.197779973	C6H10N3O4P	218.0343165	0.636266667	C04556	Thiamine metabolism(ko00730);;Metabolic pathways(ko01100);;Biosynthesis of cofactors(ko01240)	--	--	--	--	HMDB0304169	--
pos_1001	4-Amino-5-hydroxymethyl-2-methylpyrimidine	71.18043599	72.74743947	84.87070202	90.33107494	79.64572143	85.56450083	37.82384573	56.70129292	30.44487327	37.15216494	38.49111365	46.20179561	101.9311901	67.08510931	103.4132762	111.3903898	92.88753921	119.1677001	209.9261795	179.5798973	192.0223559	175.4142073	177.0684471	171.8704313	0.298990434	0.055293589	1.452130365	unchanged	-1.271579637	0.000162257	2.046296231	down	0.892114706	5.88E-06	1.584455811	up	-46.85806957	C6H9N3O	104.0541922	0.787116667	C01279	Thiamine metabolism(ko00730);;Metabolic pathways(ko01100);;Biosynthesis of cofactors(ko01240);;ABC transporters(ko02010)	--	--	--	--	HMDB0247327	--
pos_1002	2-aceto-2-hydroxy-butanoate	645.4858361	707.6439858	691.9438782	734.9406231	776.4383331	916.5367213	563.8958987	504.6829134	424.3962482	448.2271183	414.627653	423.9108558	748.5969233	514.288065	658.1734865	675.8676037	673.1670862	745.728237	1300.591255	1036.255295	956.8388798	1085.37583	1238.749146	1077.625796	-0.155544223	0.173508762	1.038741776	unchanged	-0.530744804	0.000918463	1.919571725	down	0.73748294	7.05E-05	1.542730036	up	-1.602811677	C6H9O4-	110.0359983	0.794416667	--	--	--	--	--	--	HMDB0304056	--
pos_1006	2-Ethyl-4-hydroxy-5-methyl-3(2H)-furanone	1676.048747	1720.36319	1777.653137	1758.056105	1669.382928	1830.662297	1445.85571	1506.962276	1183.005238	1311.356422	1225.620555	1289.568159	1960.396178	1589.66911	1868.816502	1950.404208	1871.129686	1983.851766	3964.650896	3783.19216	3680.922195	3453.89942	3466.392678	3295.369769	0.105582503	0.082050927	1.323444496	unchanged	-0.49535177	4.57E-05	2.06746248	down	0.947374325	3.67E-07	1.642703688	up	22.05850273	C7H10O3	165.0553486	0.794416667	--	--	--	--	--	--	HMDB0033736	27538-10-9
pos_1007	2,5-Dihydroxybenzamide	5909.714548	6232.335207	6236.040267	5903.525267	6522.572848	7213.584989	5414.158403	5098.798488	4816.568907	4920.70739	4685.660959	4569.445564	7086.563958	5178.821561	5922.867683	6326.761729	6162.882489	6564.594296	6565.788173	6431.937239	5860.531218	6877.579323	7182.880356	5885.246045	-0.029724429	0.703441818	0.329360528	unchanged	-0.335973531	0.002823924	1.88433671	down	0.059254377	0.461444502	0.413422247	unchanged	-1.791689522	C7H7NO3	153.0417189	0.794416667	--	--	--	--	--	--	HMDB0252697	--
pos_1009	L-Tyrosine	599.0201729	607.6555335	586.1136193	528.9551301	533.5920727	619.4899477	411.2934635	415.0094258	354.9551711	363.8643468	343.201687	360.4262281	725.2633996	511.5010226	628.9570241	664.5039243	656.1532157	744.233121	1572.394712	1449.451836	1549.812348	1421.716961	1322.169337	1272.661954	0.177812916	0.080648496	1.313393758	unchanged	-0.805630363	0.000180805	2.09244089	down	1.127603138	4.12E-07	1.629567519	up	3.248138272	C9H11NO3	182.0817578	0.794416667	C00082	Ubiquinone and other terpenoid-quinone biosynthesis(ko00130);;Monobactam biosynthesis(ko00261);;Tyrosine metabolism(ko00350);;Phenylalanine metabolism(ko00360);;Phenylalanine, tyrosine and tryptophan biosynthesis(ko00400);;Thiamine metabolism(ko00730);;Aminoacyl-tRNA biosynthesis(ko00970);;Metabolic pathways(ko01100);;2-Oxocarboxylic acid metabolism(ko01210);;Biosynthesis of amino acids(ko01230);…	--	--	--	--	HMDB0000158	60-18-4
pos_1011	Histidylproline	91.75622516	77.85372452	82.95999155	74.80837024	90.5990861	86.38053892	58.35521199	95.8517572	64.69699265	57.72239715	47.6174522	49.0665867	76.72317555	64.53247397	80.0651065	98.41261418	91.95038575	87.34763393	250.8466945	230.2320558	282.1399217	198.4259791	207.6298044	191.798846	-0.015317393	0.879112605	0.075400188	unchanged	-0.418754873	0.040321974	1.381404941	down	1.447542295	6.25E-05	1.584775951	up	2.608499104	C11H16N4O3	235.1196098	0.787116667	--	--	--	--	--	--	HMDB0028893	20930-58-9
pos_1012	4-Acetamidoantipyrine	23751.79104	30348.7883	30806.47465	24434.47796	28984.21453	21160.98512	13758.65356	12034.47224	15261.68251	15599.76792	13014.54027	9942.087295	19797.34349	11517.30284	16587.01692	18117.75358	17497.19935	11285.59249	31137.58145	28602.26181	19372.28663	25578.61367	13039.14162	21959.83196	-0.750443829	0.00061771	2.079450069	down	-0.251949193	0.17233282	1.020629117	unchanged	0.559233249	0.041381876	1.050486926	up	-3.005195277	C13H15N3O2	268.1049108	0.794416667	--	--	--	--	--	--	HMDB0246326	--
pos_1013	Pyridoxal phosphate	108.7586934	141.4584874	138.4026002	142.9927458	141.5399571	138.3793208	99.36314371	102.8600238	65.54902905	71.79891117	62.56986168	69.78086161	131.9033514	63.609255	176.4871603	148.4166196	161.54362	166.766262	149.1791677	167.5204719	163.9827574	195.3376618	174.1997665	120.3277095	0.064651693	0.737216358	0.283656831	unchanged	-0.846751418	0.011469876	1.649733693	down	0.193499544	0.332261855	0.483456283	unchanged	2.710812718	C8H10NO6P	248.0325197	0.794416667	C00018	Thiamine metabolism(ko00730);;Vitamin B6 metabolism(ko00750);;Metabolic pathways(ko01100);;Biosynthesis of cofactors(ko01240);;Vitamin digestion and absorption(ko04977)	--	--	--	--	HMDB0001491	54-47-7
pos_1014	1-[(2R,3S,5R)-3,4-Dihydroxy-5-(hydroxymethyl)oxolan-2-yl]pyrimidine-2,4-dione	661.5345485	296.5889014	300.4560617	214.5791899	239.3893537	254.828124	241.0566477	146.9509744	156.931517	176.9358721	175.3304592	196.5113961	189.3730415	455.4373778	165.7838931	240.244728	232.7916545	186.936029	64.23105069	69.02409134	56.96682673	137.6564349	60.28374874	44.92400742	-0.419900595	0.334154597	0.732001753	unchanged	-0.427132933	0.219194404	0.864292408	unchanged	-1.763646271	0.009294454	1.271612976	down	2.545760179	C9H12N2O6	267.0593781	0.794416667	--	--	--	--	--	--	HMDB0246131	--
pos_1015	D-Fructose 6-phosphate	290.4546384	411.314194	498.2066772	444.7826971	475.3501426	652.0630917	445.7941422	332.3960622	350.256003	368.4555941	389.7781269	291.5999902	460.2309303	337.2523228	410.8738192	376.0781803	298.0857167	384.878808	274.0448913	267.7870321	240.2457674	266.836241	281.4068568	269.4282256	-0.289977699	0.158790879	1.136517284	unchanged	-0.057849424	0.647274345	0.418554168	unchanged	-0.503193205	0.004019248	1.377322814	down	14.36818466	C6H13O9P	298.9966129	0.794416667	C00085	Galactose metabolism(ko00052);;Starch and sucrose metabolism(ko00500);;Metabolic pathways(ko01100);;Carbon metabolism(ko01200);;AMPK signaling pathway(ko04152);;Glucagon signaling pathway(ko04922);;Insulin resistance(ko04931);;Central carbon metabolism in cancer(ko05230);;Diabetic cardiomyopathy(ko05415)	--	--	--	--	HMDB0304311	--
pos_1016	(S)-5'-Deoxy-5'-(methylsulfinyl)adenosine	12.8339016	4.22E-08	4.22E-08	4.22E-08	4.22E-08	4.22E-08	15.18503832	6.570887111	4.22E-08	4.22E-08	4.22E-08	4.22E-08	17.66760609	30.94287474	4.22E-08	7.594866567	23.68548132	4.22E-08	149.1541459	163.4012772	187.6754667	203.2408079	148.35729	111.2774756	2.638070046	0.091348052	1.30580988	unchanged	-1.876621499	0.139020672	1.109838286	unchanged	3.591593484	2.79E-05	1.59315923	up	0.714309873	C11H15N5O4S	314.0919751	0.794416667	--	--	--	--	--	--	HMDB0033662	897-42-7
pos_1024	S-Adenosyl-L-homocysteine	96.53351786	1.680833695	18.97473659	0.920910458	0.44477147	4.22E-08	4.22E-08	4.22E-08	4.22E-08	4.22E-08	4.22E-08	4.22E-08	28.91022626	123.4360274	503.9632411	663.657514	435.1284717	161.7166177	19026.36212	19925.99869	21204.44952	23331.15809	22352.97889	17330.72739	4.015083302	0.032114395	1.695869259	up	-32.81900799	0.026117745	1.521369331	down	6.005817794	2.69E-06	1.650630428	up	26.62347944	C14H20N6O5S	349.1179625	0.794416667	C00021	Cysteine and methionine metabolism(ko00270);;Metabolic pathways(ko01100);;Biosynthesis of amino acids(ko01230);;Biosynthesis of cofactors(ko01240);;Chemical carcinogenesis - reactive oxygen species(ko05208)	--	--	--	--	HMDB0000939	979-92-0
pos_1026	5'-Butyrylphosphoinosine	4.22E-08	4.22E-08	4.22E-08	4.22E-08	4.22E-08	4.22E-08	4.22E-08	4.22E-08	4.22E-08	4.22E-08	4.22E-08	4.22E-08	9.245813937	4.22E-08	4.22E-08	4.22E-08	4.22E-08	4.22E-08	76.74874775	92.45571473	89.85311917	276.6164368	28.1140567	45.15145927	25.12331515	0.363217468	0.69418735	unchanged	-25.12331515	0.363217468	0.828098806	unchanged	6.041354808	0.040986329	1.086168151	up	5.45208023	C14H19N4O9P	436.1250698	0.794416667	C06435	Purine metabolism(ko00230)	--	--	--	--	--	--
pos_1027	Glu Gly Cys Glu	71.45118407	164.0560597	191.6323794	144.5510304	122.699288	35.56479836	10.99398134	38.27999512	104.0782914	107.4506286	93.75041339	3.093425578	553.8083256	53.7886037	1354.927826	1632.41048	957.8537697	577.6139519	39725.06988	56017.19116	46281.23936	67700.5616	41350.78579	38546.48344	2.813193225	0.026484897	1.735745825	up	-3.842464966	0.019791709	1.605019303	down	5.81895191	0.000156852	1.59274906	up	0.878072759	C15H24N4O9S	437.1340587	0.794416667	--	--	--	--	--	--	--	--
pos_1031	Adenylosuccinate	7.383205448	4.22E-08	15.86597759	20.8049846	4.22E-08	4.22E-08	4.22E-08	4.22E-08	4.22E-08	4.22E-08	4.22E-08	4.22E-08	14.57197188	4.22E-08	47.8088895	58.94198238	47.89090427	30.15469305	2227.163493	2466.982872	2865.724707	2499.030409	2539.477342	2090.799872	2.17808664	0.037196433	1.595152226	up	-29.55380803	0.015481072	1.642979468	down	6.203172866	3.23E-06	1.648102954	up	0.554107936	C14H18N5O11P	464.0815761	0.794416667	C03794	Purine metabolism(ko00230);;Alanine, aspartate and glutamate metabolism(ko00250);;Metabolic pathways(ko01100);;Nucleotide metabolism(ko01232);;Biosynthesis of cofactors(ko01240)	--	--	--	--	HMDB0000536	19046-78-7
pos_1032	5-(5-Phospho-D-ribosylaminoformimino)-1-(5-phosphoribosyl)-imidazole-4-carboxamide	163.4659523	227.7410571	272.0194009	203.0014917	292.4198032	474.6207689	202.7219944	55.54962719	121.6941514	146.1772879	133.8661469	84.15145646	288.9697598	140.523183	168.7787004	152.5060215	150.486985	157.9873904	231.9094361	199.088955	170.2503014	218.8075747	242.6439951	149.894858	-0.624716051	0.095857446	1.303602451	unchanged	-0.509359869	0.120409119	1.142112479	unchanged	0.195052014	0.372763602	0.497797213	unchanged	-11.0427191	C15H25N5O15P2	542.0620129	0.794416667	C04896	Histidine metabolism(ko00340);;Metabolic pathways(ko01100);;Biosynthesis of amino acids(ko01230)	--	--	--	--	HMDB0012277	36244-83-4
pos_1035	N-Acetyl-N6,O-didemethylpuromycin-5'-phosphate	4.22E-08	4.22E-08	4.22E-08	4.22E-08	4.22E-08	4.22E-08	4.22E-08	4.22E-08	4.22E-08	4.22E-08	4.22E-08	4.22E-08	4.22E-08	4.22E-08	4.22E-08	4.22E-08	4.22E-08	4.22E-08	468.8677022	1046.508018	800.8314952	1694.550583	448.0145626	649.6625932	0	1	0	unchanged	0	1	0	unchanged	34.23318044	0.006741366	1.353871418	up	0.962288618	C22H28N7O9P	566.1764324	0.794416667	C07029	Metabolic pathways(ko01100)	--	--	--	--	--	--
pos_1036	6,8-Di-C-beta-D-arabinopyranosylapigenin	4.22E-08	4.22E-08	4.22E-08	4.22E-08	4.22E-08	4.22E-08	4.22E-08	4.22E-08	4.22E-08	4.22E-08	4.22E-08	4.22E-08	4.22E-08	4.22E-08	4.22E-08	4.22E-08	4.22E-08	4.22E-08	1566.391761	987.2592678	1238.14499	1008.211941	1217.685081	1146.956047	0	1	0	unchanged	0	1	0	unchanged	34.72119511	3.43E-05	1.63681938	up	0.61778645	C25H26O13	576.1714964	0.794416667	--	--	LMPK12110239	Polyketides [PK]	Flavonoids [PK12]	Flavones and Flavonols [PK1211]	HMDB0301879	--
pos_1039	Deamino-NAD+	17.2211271	4.22E-08	4.22E-08	4.22E-08	4.22E-08	4.22E-08	4.22E-08	4.22E-08	4.22E-08	4.22E-08	4.22E-08	4.22E-08	4.22E-08	4.22E-08	4.22E-08	4.22E-08	4.22E-08	4.22E-08	543.2234859	405.6104286	512.46297	499.6847362	454.9790542	431.2860204	-26.02062246	0.363217468	0.697179395	unchanged	0	1	0	unchanged	33.38986657	3.50E-06	1.655552731	up	-2.8933638	C21H27N6O15P2+	630.0851851	0.794416667	C00857	Nicotinate and nicotinamide metabolism(ko00760);;Metabolic pathways(ko01100);;Biosynthesis of cofactors(ko01240)	--	--	--	--	HMDB0001179	6450-77-7
pos_1042	(3S)-3,6-Diaminohexanoate	19.1267169	7.905651501	16.94495687	4.073919562	29.65911738	45.04645474	38.82151321	16.95810117	5.015929186	4.22E-08	11.13665193	4.22E-08	4.148608604	33.46039909	16.16993898	15.32386568	21.49742731	11.8697987	29.87536057	18.18150943	32.18544663	4.586811423	8.436247701	16.57604747	-0.260601007	0.656360932	0.351014475	unchanged	-0.510492591	0.499705161	0.504951991	unchanged	0.100220088	0.843430719	0.10951551	unchanged	7.068291523	C6H14N2O2	129.1032722	0.8017	C01142	Lysine degradation(ko00310);;Metabolic pathways(ko01100)	--	--	--	--	HMDB0012114	4299-56-3
pos_1044	Oxonal	201.2237198	146.3313838	151.9699912	147.0637406	100.2646593	96.75762297	46.33624588	60.44265702	63.21305771	39.74790162	71.54656	36.41091104	120.9455697	130.5510956	160.5993818	156.8496857	120.1211788	146.7022748	458.3850122	434.5415946	406.2637371	383.0079428	410.0060698	385.2472378	-0.013473538	0.942027803	0.029282021	unchanged	-1.39545159	4.55E-06	2.089196693	down	1.567680395	3.06E-08	1.656585271	up	5.812063438	C9H8O2	148.05269	0.8017	--	--	--	--	--	--	HMDB0255997	--
pos_1046	3,4-Methylenedioxymethamphetamine (MDMA)	8533.222024	9378.370302	9206.164744	10550.1989	8752.444703	9129.756095	9735.901127	10422.48341	8834.421462	10154.05301	9537.799728	8870.545797	9171.571855	10036.73871	9414.051327	9682.21226	9673.214136	9654.223886	8866.854756	9257.205688	9424.067042	8919.831377	7600.607615	7684.278673	0.053079408	0.303695771	0.833174003	unchanged	-0.001923999	0.966200967	0.050388252	unchanged	-0.155232213	0.027427526	1.116736018	down	4.518146182	C11H15NO2	194.1184277	0.8017	--	--	--	--	--	--	--	--
pos_1049	2-Phenyl-1,3-propanediol monocarbamate	28.2849126	29.31001122	19.61881693	6.229933653	4.22E-08	30.14040142	12.94801162	5.996655376	10.09006372	23.58158051	24.78161598	4.22E-08	23.90041442	12.49634245	32.02204764	23.99515701	26.98272365	49.57736963	29.99736343	40.50089117	82.2118859	45.47210685	90.1190977	62.39755044	0.573041156	0.234520709	0.903809702	unchanged	-1.126434908	0.039765895	1.277744511	down	1.053431143	0.026814503	1.060692566	up	4.703204796	C10H13NO3	213.1242864	0.8017	C16586	Drug metabolism - cytochrome P450(ko00982)	--	--	--	--	HMDB0060351	--
pos_1053	ANISOMYCIN	52.92933131	61.62598686	43.48064689	55.40333762	32.50779571	51.40001084	38.11136495	39.2226399	45.88052205	40.59013431	52.30119975	33.13491573	61.18636972	57.8229888	49.09041894	58.97789757	58.15268144	58.14459535	68.50358248	70.64554899	78.07629874	65.0066421	50.44145919	63.60268542	0.207636753	0.134926074	1.171455202	unchanged	-0.462244685	0.001072834	1.876873611	down	0.206721582	0.069821832	0.95097667	unchanged	4.273250034	C14H19NO4	266.1398175	0.8017	C11281	--	--	--	--	--	HMDB0243530	--
pos_1060	Histidyltryptophan	5.706919453	17.529466	13.55811632	18.31185306	11.44454369	22.52987338	4.22E-08	4.22E-08	4.22E-08	4.22E-08	4.22E-08	4.22E-08	8.366781664	4.22E-08	4.22E-08	5.844349553	4.22E-08	4.22E-08	184.2803824	211.861278	188.8130669	231.8362158	143.4099868	176.1711448	-2.648092643	0.002102837	1.999528772	down	-25.74346429	0.182993158	1.110626249	unchanged	6.321270058	1.92E-05	1.638093338	up	3.064490672	C17H19N5O3	380.112993	0.8017	--	--	--	--	--	--	HMDB0028896	23403-90-9
pos_1067	(R)-8-Acetoxycarvotanacetone	552.7092418	617.469346	591.5394044	686.7879851	462.4026811	508.5510234	478.7773062	609.9077924	413.9294472	486.9149871	439.8719392	418.2041485	438.9943449	635.9268306	771.9314521	584.3752145	516.3036175	754.9921067	650.3216123	679.3202866	864.3183316	594.069171	485.4768892	677.5097456	0.114740539	0.473347215	0.576007713	unchanged	-0.378759564	0.04942373	1.257785148	down	0.093714784	0.587301295	0.26630903	unchanged	-0.179270996	C12H18O3	252.1593823	0.808983333	--	--	--	--	--	--	HMDB0037104	56691-69-1
pos_1073	Oxonol	570.8566807	514.3112358	575.3913897	479.1343975	582.8534578	604.1449758	296.6765243	292.1950754	231.5232303	255.4904344	206.2735087	259.6838192	540.5718807	357.2330309	483.1720603	539.1387374	496.7921982	470.2310445	1418.474131	1173.165219	1076.932389	1232.968439	1398.196893	1181.04247	-0.204447818	0.05722041	1.394057922	unchanged	-0.904985056	0.000121428	2.08616752	down	1.373548072	3.42E-06	1.628695417	up	-8.757746732	C8H8O2	119.0479497	0.866716667	--	--	--	--	--	--	HMDB0256000	--
pos_1075	3-Amino-3-(4-hydroxyphenyl)propanoate	548.0334827	454.23956	439.9916515	362.9537304	413.1394711	482.7360904	275.8396316	269.4165335	243.6873062	236.8815911	192.4745503	262.7496044	596.8418811	365.2544366	422.1425782	526.0747905	551.5882355	567.3788464	1355.121739	1233.299134	1326.240331	1372.122267	1396.825312	1224.198361	0.16543146	0.256632052	0.881560666	unchanged	-1.032355716	0.000542615	2.044330986	down	1.384302387	1.77E-08	1.64580156	up	4.078406954	C9H11NO3	182.0819081	0.866716667	C04368	Tyrosine metabolism(ko00350)	--	--	--	--	HMDB0003831	--
pos_1077	2-Thiohydantoin	3398.947655	3767.78233	3677.867146	4006.86237	3732.949458	4073.989345	3985.756374	4103.652388	4052.26349	4490.842281	4153.362511	3870.258802	3951.784357	3844.686417	3706.185179	3852.718286	4229.214858	4124.143044	3471.26051	3539.538466	3731.953003	3516.990527	3345.929332	3460.10816	0.065372632	0.199672539	0.985476609	unchanged	0.056528201	0.207531963	0.910501886	unchanged	-0.170517179	0.001345582	1.384404544	down	3.539486159	C3H4N2OS	154.9680024	1.024633333	--	--	--	--	--	--	HMDB0245322	--
pos_1081	cis-2-Chloro-4-carboxymethylenebut-2-en-1,4-olide	1639.956703	1850.888098	1782.53566	1865.506927	1807.518485	2109.640185	1901.963262	1657.641011	1952.831315	2374.314214	2127.141598	2014.075941	2112.859534	1835.302785	1544.429367	1901.608366	2093.995579	1840.408906	1628.148619	1705.86676	1726.764345	1549.939988	1609.440464	1417.580271	0.035134629	0.676756723	0.3202544	unchanged	0.086422696	0.388970002	0.616327503	unchanged	-0.233203306	0.02016256	1.117143778	down	-9.339745359	C6H3ClO4	156.9670732	1.095566667	C04706	Metabolic pathways(ko01100)	--	--	--	--	HMDB0060455	--
pos_1087	8-Methoxykynurenate	203.808325	228.8717246	238.5910029	252.5649523	236.1631931	243.0695822	263.4430956	258.7102407	250.08111	261.2967711	245.6505907	237.1317793	219.9723408	241.2025509	229.6629563	228.2076852	240.8066751	245.1739721	213.3787567	240.9456688	229.3443305	222.105849	214.3465409	217.5315713	0.00201128	0.967982217	0.028042965	unchanged	0.109971134	0.009231653	1.637617432	up	-0.070893402	0.084846062	0.866090669	unchanged	-13.04298824	C11H9NO4	219.0497007	1.388733333	C05830	Tryptophan metabolism(ko00380)	--	--	--	--	HMDB0060426	--
pos_1091	Methyl 3-benzoyloxy-8-(3-hydroxypropyl)-8-azabicyclo[3.2.1]octane-2-carboxylate	1014.608538	532.1715262	501.3699449	325.488086	435.2038962	476.3585296	119.4294652	4.22E-08	25.35248639	4.22E-08	4.22E-08	98.65309422	566.5690806	4.22E-08	4.22E-08	100.5399269	71.95536847	202.7494606	4.22E-08	70.20158113	4.22E-08	76.14355503	4.22E-08	382.0782814	-1.802467609	0.014110588	1.683841193	down	-1.951905039	0.247475573	0.973876739	unchanged	-0.833747515	0.533684434	0.311360697	unchanged	-3.206357462	C19H25NO5	365.2059853	1.668366667	--	--	--	--	--	--	HMDB0257742	--
pos_1092	1,2-Diacylglycerol-Bile-PC-pool	463.7548473	381.1469983	440.9729168	429.4107096	436.34724	370.2474302	187.5502485	183.4653213	149.2259786	136.5090007	68.38129568	128.7889594	275.7361656	275.5483343	246.7258226	324.4824681	207.8404993	262.1247015	582.9047273	558.0382712	489.1153288	590.4279707	584.0551762	531.6562243	-0.663244395	3.13E-05	2.235648206	down	-0.899081135	0.000424957	1.933730755	down	1.066949468	1.45E-07	1.636818965	up	-2.143079322	C7H8N2O	136.0627713	1.6827	--	--	--	--	--	--	HMDB0062267	--
pos_1093	Lactarofulvene	102.6141767	82.96627131	32.30284026	48.67991772	40.3709977	48.25378936	65.83565029	89.46858645	53.57958613	56.43887507	24.45118275	61.36246468	99.04687881	84.21706004	42.98390749	86.36060553	39.59084298	16.26585074	59.14937505	58.63360318	33.3504081	50.36757974	45.64002799	40.41704304	0.052945343	0.901875016	0.102867966	unchanged	-0.069496822	0.86045972	0.270336263	unchanged	-0.357674995	0.374949222	0.450842549	unchanged	-2.236757604	C15H16	196.1241618	1.6827	--	--	--	--	--	--	HMDB0038163	18454-60-9
pos_1094	Deoxyguanosine	2467.987768	1943.087949	1772.776898	1675.389577	1835.974872	1916.371697	1252.647239	1325.816977	1150.424737	1256.838165	1239.88917	1275.667715	1451.569877	1528.822762	1273.598562	1504.671977	1531.267105	1580.135459	1681.85915	1619.522609	1707.789375	1799.42831	1942.911683	1710.389005	-0.388548681	0.008311155	1.848424099	down	-0.241807233	0.002153458	1.838100959	down	0.238128201	0.002034911	1.336374657	up	28.53235627	C10H13N5O4	250.1010866	1.675533333	C00330	Purine metabolism(ko00230);;Metabolic pathways(ko01100);;Nucleotide metabolism(ko01232);;ABC transporters(ko02010)	--	--	--	--	HMDB0000085	961-07-9
pos_1097	6-Fluoromevalonate	2221.091885	1776.459241	1577.586787	1305.54376	1467.101828	1674.815561	1070.930105	994.6793634	893.6825147	1021.791354	900.4310951	1118.835182	1909.077116	1515.69151	1611.225771	1887.01327	2024.501828	2100.182565	4306.470803	3767.836724	4263.839097	4216.735342	3884.183754	4063.060233	0.140488335	0.311694323	0.807189886	unchanged	-0.880626544	0.000107119	2.087917198	down	1.14916192	9.30E-09	1.646674011	up	-1.804941228	C6H9FO3	166.0869437	1.724983333	--	--	--	--	--	--	HMDB0247063	--
pos_1098	[(2R)-Oxiran-2-yl]methyl 2-methylprop-2-enoate	434.4886282	454.2065863	449.3056142	498.6654318	457.3675859	446.0147956	462.3225441	522.5733229	410.2868889	473.8794216	464.7051136	492.4979128	452.8426687	451.8954698	472.1801979	462.5473663	426.5166035	475.8112566	495.0197993	492.2528124	480.7069166	475.9723622	484.9397226	453.6384903	0.000918446	0.980466628	0.024915039	unchanged	0.043776897	0.430389575	0.507616981	unchanged	0.072215724	0.033608785	1.047907665	up	8.077460666	C7H10O3	107.0502887	1.73215	--	--	--	--	--	--	HMDB0243756	--
pos_1099	Phenylacetonitrile	68.84401161	36.99391831	52.24365369	25.40476188	6.281126225	82.24009974	4.586770775	8.669002492	24.58739801	7.718141091	13.34845468	14.0983601	42.68994091	36.09235448	63.12696169	126.4263053	32.15492038	184.2722863	211.9310066	181.8457071	335.2383121	399.4011872	478.9067441	380.5206873	0.833632091	0.239922939	0.928674002	unchanged	-2.731149924	0.040904365	1.382278525	down	2.035853479	0.001677698	1.374297865	up	15.02407856	C8H7N	118.0668843	1.746483333	C16074	Metabolic pathways(ko01100)	--	--	--	--	HMDB0034171	140-29-4
pos_1100	Dihydrocoumarin	358.4455862	337.3336653	332.9820083	266.7505361	331.0861491	360.1463705	267.7382189	226.4874815	245.1968718	222.7647149	219.9253246	259.3809312	389.2444682	314.5079166	333.1917505	417.6542043	427.8541975	365.0672623	659.542328	557.2691047	593.6848595	645.6105431	621.1170829	595.5140566	0.177927609	0.092414908	1.262297933	unchanged	-0.640769451	0.000316586	2.029427127	down	0.708522148	2.34E-06	1.596208187	up	5.889812342	C9H8O2	149.0605779	1.746483333	C02274	--	--	--	--	--	HMDB0036626	119-84-6
pos_1103	3,4-Flavandione	48.96391085	4.22E-08	4.22E-08	6.842945376	4.22E-08	4.22E-08	4.22E-08	50.65921917	39.61830733	11.8162077	8.597919602	31.79309675	125.6856312	114.410016	87.3618439	113.1076313	95.95665402	206.5495049	737.9950953	775.2036656	925.8836395	1080.479239	466.800762	714.0429576	3.734986326	0.0005604	2.165929344	up	-2.382693089	0.00122392	1.884401328	down	2.661212662	0.000428791	1.541437116	up	-0.846038287	C15H10O3	203.0489398	1.87565	--	--	--	--	--	--	HMDB0246036	--
pos_1104	Clitocine	4.22E-08	4.22E-08	4.22E-08	4.22E-08	4.22E-08	4.22E-08	4.22E-08	4.22E-08	4.22E-08	4.22E-08	4.22E-08	4.22E-08	4.22E-08	4.22E-08	4.22E-08	4.22E-08	4.22E-08	12.24773431	1389.807563	1143.977092	1239.249455	1313.807926	1607.756969	1230.199197	25.52895779	0.363217468	0.734056761	unchanged	-25.52895779	0.363217468	0.592480807	unchanged	9.337715472	6.01E-06	1.651409421	up	1.813665918	C9H13N5O6	252.0732509	1.87565	--	--	--	--	--	--	HMDB0033718	105798-74-1
pos_1105	Succinoadenosine	8.653575778	8.753198786	10.89950155	4.22E-08	4.22E-08	4.22E-08	4.22E-08	4.22E-08	4.22E-08	4.22E-08	4.22E-08	9.737445618	52.13346652	4.22E-08	8.59351813	20.22383227	11.99460379	25.48273647	1953.805654	1781.474609	1939.687857	2017.372116	2196.168467	1822.752196	2.064818257	0.10154701	1.247125389	unchanged	-3.604324926	0.05863393	1.441427247	unchanged	6.627740469	4.19E-07	1.662557885	up	1.004516597	C14H17N5O8	384.1153738	1.87565	--	--	--	--	--	--	HMDB0000912	4542-23-8
pos_1107	2-Amino-6-methyl-2,3,6,7-tetrahydro-1H-pteridin-4-one	840.1456527	908.6299479	821.3592474	937.0098184	917.6114944	901.9816345	886.052307	1045.964443	1025.783274	1053.511008	797.3707418	920.5588985	960.53497	840.654702	981.4331957	1069.973131	919.4450836	992.6566761	833.0571653	911.2149768	935.8652053	814.4985455	796.4986255	910.015832	0.113992703	0.080237305	1.332512825	unchanged	-0.008901026	0.913100817	0.06170525	unchanged	-0.148414227	0.040522932	1.012537725	down	-6.630476999	C7H11N5O	199.1289848	1.8972	--	--	--	--	--	--	HMDB0255376	--
pos_1108	trans-Zeatin	271.4787652	200.071869	135.3500882	135.2608141	164.3637898	118.6826528	125.4784011	64.17814826	22.23517426	45.00612129	42.07177764	63.16927907	347.3177545	332.0059284	248.6519057	362.6913279	293.5380358	292.1554413	2722.994732	2423.952923	2539.439639	2718.809374	2675.233082	2439.336646	0.872020342	0.000797994	2.067720505	up	-2.373321887	7.31E-07	2.175038286	down	3.048097983	2.26E-08	1.668606247	up	-2.874109106	C10H13N5O	220.1185515	1.904383333	C00371	Metabolic pathways(ko01100)	--	--	--	--	HMDB0012204	1637-39-4
pos_1109	3-Hydroxymugineic acid	363.8986015	313.6405736	388.3256614	261.6569493	268.732873	323.2798182	92.21648006	97.75091024	112.4170848	77.93251494	113.7501379	122.2744931	293.9608539	203.8351376	293.1732626	370.0291695	310.6318098	335.5940487	201.3287093	195.6727696	149.3455187	194.7316416	230.9070288	247.0725511	-0.086980913	0.555861538	0.462920154	unchanged	-1.551973437	0.000181986	2.078238466	down	-0.568008533	0.005949063	1.259658761	down	-6.726866227	C12H20N2O9	359.1038399	1.8972	--	--	--	--	--	--	HMDB0033927	74235-23-7
pos_1110	5-Hydroxyindoleacetaldehyde	122.5748275	121.0556507	113.2724469	108.5544785	128.8158943	112.6597654	84.33079126	118.1167302	116.8324975	130.732536	105.1287642	99.12129972	109.011806	101.9278338	101.7340437	119.288711	102.9944791	100.4658451	108.1476366	84.12292199	84.15282494	99.60385497	109.0639614	87.17886236	-0.153856946	0.019139784	1.610676098	down	0.042153173	0.680191796	0.320145273	unchanged	-0.151020537	0.096708526	0.829518885	unchanged	46.8540383	C10H9NO2	217.1053565	1.925966667	C05634	Tryptophan metabolism(ko00380);;Metabolic pathways(ko01100)	--	--	--	--	HMDB0004073	1892-21-3
pos_1139	Castasterone	1411.52961	1719.559962	517.1323986	390.0977091	642.1394878	392.0760414	1526.018963	1292.540667	652.2342918	1075.247582	452.152394	922.9610501	1161.176907	1577.020323	413.202268	321.6657706	480.7037057	347.2569932	1145.661608	1787.172212	446.7745853	442.3766574	316.2102395	340.6346965	-0.238026132	0.694096665	0.334720656	unchanged	0.461197766	0.340931016	0.576126969	unchanged	0.058441066	0.928996227	0.099424916	unchanged	11.05357196	C28H48O5	503.3184654	10.00621667	C15794	Metabolic pathways(ko01100)	LMST01030129	Sterol Lipids [ST]	Sterols [ST01]	Ergosterols and C24-methyl derivatives [ST0103]	HMDB0301789	80736-41-0
pos_1167	Melatonin	129672.615	178776.1252	111602.0545	121190.0198	87872.20113	98219.68443	181144.2196	173107.3424	184338.2336	122996.9113	110533.0179	107701.5522	176001.006	88391.06678	223012.5757	115969.2005	153051.1415	101668.3479	162657.2861	123863.0623	114628.0174	124417.1564	110286.9244	103290.129	0.238519145	0.400001762	0.652558477	unchanged	0.036075906	0.890721494	0.028359258	unchanged	-0.215281907	0.409320037	0.47449158	unchanged	-0.687726784	C13H16N2O2	487.2312569	10.0205	C01598	Tryptophan metabolism(ko00380);;Metabolic pathways(ko01100);;Neuroactive ligand-receptor interaction(ko04080);;Circadian entrainment(ko04713)	--	--	--	--	HMDB0001389	73-31-4
pos_1181	Perillic acid	88382.37018	93997.47983	66296.14014	81131.86089	77232.07879	79965.82102	72001.77974	74401.07146	91351.70763	95025.62321	91684.63453	92851.19807	82555.73544	66395.83964	107310.1552	87455.2589	93175.07008	90560.74901	63316.20357	68438.44425	82007.64472	83393.16142	72577.28217	74509.37313	0.115103212	0.34242623	0.777804197	unchanged	-0.027996166	0.811495769	0.076892768	unchanged	-0.247695869	0.05991854	1.010387762	unchanged	3.099876649	C10H14O2	371.1629472	10.02763333	C11924	--	LMPR0102090041	Prenol Lipids [PR]	Isoprenoids [PR01]	C10 isoprenoids (monoterpenes) [PR0102]	HMDB0004586	7694-45-3
pos_1228	19-Hydroxyandrost-4-ene-3,17-dione	3057.362243	2687.189707	1948.241594	2115.93369	2080.820116	1989.738103	2621.113192	2340.225341	2289.125696	2356.88621	1731.433522	2080.187138	2250.556276	1949.3746	2154.599204	1768.105642	1940.658205	1482.706136	1767.117583	1888.338639	1486.648068	1288.71847	1490.743666	1377.565221	-0.265540157	0.108796844	1.196457188	unchanged	0.216880919	0.091129121	1.048392505	unchanged	-0.31222523	0.029488509	1.043920611	down	6.001765301	C19H26O3	605.3872931	10.04905	C05290	Steroid hormone biosynthesis(ko00140);;Metabolic pathways(ko01100)	LMST02020067	Sterol Lipids [ST]	Steroids [ST02]	C19 steroids (androgens) and derivatives [ST0202]	HMDB0003955	510-64-5
pos_1239	Pirmenol	4.22E-08	4.222072976	4.22E-08	4.22E-08	4.22E-08	4.22E-08	4.22E-08	4.22E-08	4.22E-08	4.22E-08	4.22E-08	4.22E-08	4.22E-08	4.22E-08	4.22E-08	4.22E-08	4.22E-08	4.22E-08	4.22E-08	4.22E-08	4.22E-08	4.22E-08	4.22E-08	4.22E-08	-23.99246637	0.363217468	0.75884665	unchanged	0	1	0	unchanged	0	1	0	unchanged	1.718434771	C22H30N2O	321.2331066	10.06333333	--	--	--	--	--	--	HMDB0256607	--
pos_1240	Icosa-2,6-dienoic acid	4.22E-08	4.22E-08	4.22E-08	4.22E-08	4.22E-08	4.22E-08	4.22E-08	4.22E-08	4.22E-08	4.22E-08	4.22E-08	4.22E-08	4.22E-08	4.22E-08	4.22E-08	4.22E-08	4.22E-08	4.22E-08	4.22E-08	4.22E-08	4.22E-08	4.22E-08	4.22E-08	4.22E-08	0	1	0	unchanged	0	1	0	unchanged	0	1	0	unchanged	3.186686215	C20H36O2	350.3063383	10.06333333	--	--	--	--	--	--	HMDB0260426	--
pos_1250	Cyclopentolate	471.8760296	316.3309096	317.0825685	279.6541935	382.3366848	263.1173071	322.9266414	188.3702995	283.078226	525.0681442	244.7935851	243.2000755	266.0891298	222.7830111	253.3366199	171.9346025	256.7164554	179.7289871	208.5781194	203.8061975	254.5438299	251.3014837	208.3179156	190.3399679	-0.58817383	0.013966618	1.723550818	down	0.420356834	0.185962197	0.983175447	unchanged	-0.036456386	0.785001781	0.199596565	unchanged	-7.450173653	C17H25NO3	583.369825	10.06333333	C06932	--	--	--	--	--	HMDB0015114	512-15-2
pos_1274	Becocalcidiol	3.757228332	4.22E-08	4.22E-08	4.22E-08	4.22E-08	4.22E-08	4.22E-08	4.22E-08	4.22E-08	4.22E-08	4.22E-08	4.22E-08	4.22E-08	4.22E-08	4.22E-08	4.22E-08	4.22E-08	4.22E-08	4.22E-08	3.153926979	4.22E-08	4.22E-08	4.22E-08	4.22E-08	-23.82418366	0.363217468	0.697179395	unchanged	0	1	0	unchanged	23.57166414	0.363217468	0.52834827	unchanged	0.867516396	C23H36O2	362.3056546	10.08475	--	--	--	--	--	--	HMDB0248927	--
pos_1296	11,14-trans-Eicosadienoic acid	524.7926626	426.2441606	488.1657043	131.0670359	454.8126773	156.3640443	352.8293422	494.2997425	124.2497107	123.8436448	140.5339944	114.4960905	514.1005931	615.4664714	100.0887853	360.7901505	66.51774241	374.1918229	588.5546577	613.0775565	96.55349804	251.4108306	83.99100305	254.2956172	-0.10298421	0.830949766	0.215435314	unchanged	-0.589071493	0.332275822	0.794016244	unchanged	-0.105531257	0.858719977	0.016761338	unchanged	2.653009384	C20H36O2	309.2796247	10.09188333	--	--	--	--	--	--	HMDB0005060	5598-38-9
pos_1299	24,25-Diacetylvulgaroside	604.5327344	576.2597019	561.3542994	648.7841525	617.364841	597.9962705	538.1447253	447.6991404	589.4091087	992.1370843	627.7902492	723.2902269	351.3749709	235.539665	751.9493975	505.5713615	673.2349593	549.9106976	442.9717373	607.7377624	598.4658407	621.0492117	536.0417117	583.1665904	-0.233414752	0.310424156	0.775060845	unchanged	0.353189185	0.228864636	0.938388135	unchanged	0.143942427	0.543974323	0.275268411	unchanged	3.984769111	C29H44O8	538.3395172	10.09188333	--	--	--	--	--	--	HMDB0041366	172616-87-4
pos_1346	PC(24:1(15Z)/20:4(5Z,8Z,10E,14Z)-OH(12S))	670.4033098	423.5502311	784.6320594	172.7363291	95.37044146	1.190507858	2059.485675	861.6528168	480.5728427	469.2683738	2.708511262	200.434818	388.9706303	144.3113756	233.4259376	32.93172977	198.5982207	83.20780681	24242.90183	32392.30645	45.54801895	182.7331099	18.43645346	14.46266114	-0.989954097	0.249818583	0.941374487	unchanged	1.91352832	0.159505642	0.946485829	unchanged	5.717303946	0.184661685	0.781089532	unchanged	5.026383144	C52H94NO9P	925.705008	10.1133	--	--	--	--	--	--	HMDB0288716	--
pos_1356	N-Decanoylglycine	15884.75925	18390.08925	18587.45042	16615.01259	14704.23066	16615.20695	20711.14739	18797.77424	20151.44907	23015.98929	22235.18367	20372.46366	19387.67517	14878.28494	18790.75437	15393.85577	17097.81335	14958.61785	18460.08025	23771.31382	17688.33234	16312.7343	18210.67258	17396.92855	-0.004153105	0.963010055	0.085902319	unchanged	0.31790626	0.002706718	1.722473306	up	0.154141059	0.192414759	0.683728675	unchanged	2.534498455	C12H23NO3	497.2999069	10.12043333	--	--	--	--	--	--	HMDB0013267	--
pos_1373	(±)-(Z)-2-(5-Tetradecenyl)cyclobutanone	1927.951234	2259.130066	1493.116969	1716.553233	1728.649561	1976.927835	2255.094611	2023.522204	2114.095849	1958.940511	1986.742312	1999.522656	1692.979046	797.2498019	1772.979812	1413.166808	1498.316494	1873.457035	3093.222884	2709.581589	2082.616757	2021.292015	2314.237184	2508.674228	-0.295167746	0.108335828	1.199626545	unchanged	0.447404388	0.016592655	1.598187424	up	0.703026076	0.002039013	1.350368515	up	2.421614448	C18H32O	265.2532699	10.13471667	--	--	--	--	--	--	HMDB0037543	173074-85-6
pos_1374	Urate-3-ribonucleoside	289676.8697	320985.5889	299172.9672	341499.9176	307063.6214	333089.2295	397786.2805	350103.3215	335662.7801	357384.4552	340646.6625	364606.7079	314842.3126	318944.0705	345119.3208	317447.4048	331512.905	321797.1211	314912.3517	322584.747	321186.8985	316805.7475	307851.8081	306687.5494	0.043703103	0.334723328	0.775734751	unchanged	0.138553067	0.013836358	1.574572877	up	-0.044816426	0.102700473	0.886285243	unchanged	-7.091145686	C10H12N4O7	301.0757473	10.13471667	C05513	Purine metabolism(ko00230);;Metabolic pathways(ko01100)	--	--	--	--	HMDB0029920	2124-54-1
pos_1376	20alpha-Hydroxy-4-pregnen-3-one	1029.546778	947.8511509	1071.3702	1035.342961	1191.385886	1095.425827	706.3588839	640.038511	1127.357357	662.301969	840.6754426	886.5831482	1224.572425	852.2900475	1461.324722	1200.733311	1232.619943	1616.178469	3171.357502	2670.693222	2442.63455	2168.123474	2254.56774	2873.052453	0.25216388	0.118681112	1.226215163	unchanged	-0.641726105	0.006844784	1.593117931	down	1.037996811	6.81E-05	1.539893339	up	11.21530334	C21H32O2	358.2776025	10.13471667	C04042	Steroid hormone biosynthesis(ko00140);;Metabolic pathways(ko01100)	LMST02030169	Sterol Lipids [ST]	Steroids [ST02]	C21 steroids (gluco/mineralocorticoids, progestogins) and derivatives [ST0203]	HMDB0003069	145-14-2
pos_1385	Zingiberol	498.9978466	4.206823619	1855.001719	14.7434162	2259.958346	27.3034342	1.045708774	6.884842698	9.851404822	25.28365218	32.56183665	44.84896621	2.116807142	0.020771416	2.344729473	0.394591737	11.32208232	0.977613531	2.526646635	2.713481585	21.03998896	23.94484328	14.06077775	36.50172018	-8.083807524	0.121580485	1.26987213	unchanged	2.810234672	0.055121312	1.387191342	unchanged	2.552800097	0.048446049	0.991688094	unchanged	-0.192898047	C16H28O	511.391098	10.12756667	--	--	--	--	--	--	HMDB0303118	--
pos_1394	Trodusquemine	147160.2537	215995.8292	225583.2012	186365.3394	210787.6171	169890.8938	118530.2049	136983.4376	114171.4808	141105.1083	118017.3716	115099.7452	202888.9073	212235.5282	161362.5483	227641.263	172680.5519	262408.5008	106187.2683	101176.1789	113590.4038	124839.6185	111925.8982	118136.2388	0.100558467	0.492271544	0.496173723	unchanged	-0.736234335	0.001953449	1.889482115	down	-0.87464223	0.001222712	1.464056236	down	-5.502259779	C37H72N4O5S	723.4817341	10.13471667	--	--	LMST05050059	Sterol Lipids [ST]	Steroid conjugates [ST05]	Other Steroid conjugates [ST0505]	HMDB0259290	--
pos_1412	PA(P-16:0/20:5(6E,8Z,11Z,14Z,17Z)-OH(5))	4780.15972	5008.281923	3131.697323	2271.940116	1803.30991	956.5820786	2692.764877	1578.849773	3441.410256	622.1171509	2733.741012	107.451842	5215.886733	3215.381775	2740.323584	1729.043216	2010.71089	965.9399702	1671.537272	1679.153867	1016.871966	849.0520369	323.1580348	419.7579242	-0.177177916	0.709293322	0.325392297	unchanged	-0.506517182	0.356094826	0.759982048	unchanged	-1.413693612	0.041131222	1.033068091	down	3.982130513	C39H67O8P	717.4493418	10.14185	--	--	--	--	--	--	HMDB0266757	--
pos_1416	3-Icosa-8,11,14-trienoylcarnitine	8764.088941	5235.251623	133442.6804	27922.86409	14454.59768	14693.2353	69476.11986	66907.16404	63363.01134	173909.4121	7969.747342	10978.58533	7225.958625	11197.60661	37937.539	28583.65935	4884.122877	3595.037927	21953.55249	23261.14587	192194.6777	207848.8345	8640.873906	9302.859742	-1.130326609	0.411673464	0.703274437	unchanged	2.071211065	0.09912483	1.216466317	unchanged	2.309777355	0.176100844	0.696830228	unchanged	-1.859055133	C27H47NO5	931.6963934	10.14185	--	--	--	--	--	--	HMDB0241587	--
pos_1420	Glycochenodeoxycholate	107.4539124	120.8883152	107.8198811	113.9897538	107.2237077	122.6122319	127.0751993	131.7700925	148.2147783	164.0275698	130.8902028	125.5227515	116.5847728	107.493291	130.4004164	105.6532831	121.4663438	125.9087287	122.7009263	110.7139199	123.8019146	121.0146228	110.3504132	118.9676323	0.05723522	0.379568047	0.680048032	unchanged	0.226016261	0.025080377	1.521278275	up	8.69E-05	0.998837848	0.034866756	unchanged	-8.75948028	C26H43NO5	472.2994084	10.14898333	C05466	Primary bile acid biosynthesis(ko00120);;Bile secretion(ko04976);;Cholesterol metabolism(ko04979)	--	--	--	--	HMDB0000637	640-79-9
pos_1421	Basilol	292.9571087	209.183616	248.5792306	166.2377301	213.479509	151.3664604	202.6668047	188.5031602	161.9819988	354.2775016	132.8255322	161.6895244	153.1735226	153.1273981	185.3389385	137.6550121	166.038443	115.5376831	144.1164071	172.1759442	185.1119161	188.39335	174.0788302	167.8557978	-0.492856637	0.033636513	1.56669169	down	0.400051656	0.201677449	0.944789649	unchanged	0.179749961	0.119736079	0.734290374	unchanged	1.815852041	C37H52O4	543.3842895	10.14898333	--	--	--	--	--	--	HMDB0302041	--
pos_1428	Galactosylceramide (d18_1_24_1(15Z))	114.0467472	68.94339479	400.0679368	521.3743622	333.007494	187.5640061	335.738649	225.1128239	401.3980551	497.4557778	209.1215642	177.4693531	219.4020955	331.2396197	388.1153206	379.6286953	175.2942032	133.3488877	199.5609983	210.9352067	430.7842457	556.7063066	153.3850917	461.8265962	0.001796591	0.99691661	0.007318971	unchanged	0.182394232	0.603291082	0.433792934	unchanged	0.307249581	0.452867676	0.361900122	unchanged	-1.553355965	C48H91NO11S	872.6266136	10.14898333	--	--	--	--	--	--	--	--
pos_1435	7-Hydroxy-3,7-dimethyloctanal	4.22E-08	4.22E-08	4.22E-08	4.22E-08	1.193068341	1.310216035	0.535404348	0.028577358	2.579042678	0.726386428	3.398256576	0.052073517	4.22E-08	0.651871698	0.048684316	4.22E-08	0.098678079	0.298732403	4.22E-08	3.548348277	0.332242805	0.865445606	0.234167302	0.657139751	-1.188988149	0.438796854	0.626260891	unchanged	2.736958442	0.135151674	1.142182974	unchanged	2.360181409	0.221084208	0.691280645	unchanged	1.008599471	C10H20O2	367.2822277	10.16326667	--	--	--	--	--	--	HMDB0031739	107-75-5
pos_1436	Sorbitan oleate	54.29312196	55.06367426	49.97263151	56.51318785	52.68237519	50.58688366	74.66801192	74.39676423	87.66153793	104.2666682	58.86257655	76.83554853	55.52044312	32.4765267	66.56680922	40.51645614	62.21915966	54.94524156	60.60372881	72.85805571	61.38928468	68.53289403	58.06856324	75.65946509	-0.031385504	0.840739583	0.14748963	unchanged	0.610377922	0.007661613	1.653520197	up	0.346869136	0.049378693	0.966606299	unchanged	-6.737723437	C24H44O6	411.307615	10.15613333	--	--	LMFA07011018	Fatty Acyls [FA]	Fatty esters [FA07]	Wax monoesters [FA0701]	HMDB0029886	1338-43-8
pos_1441	Polyglycerol esters of fatty acids	249.7913638	273.9038008	200.3092853	267.6831971	223.6721282	249.6202308	327.3988708	268.6965751	309.3064528	401.9968295	274.1250195	289.7872042	257.9490457	229.811782	299.2326356	246.5362931	269.257248	220.7124374	247.4340461	274.2724107	262.6788664	252.9379144	261.9555472	256.6008971	0.056507997	0.560847379	0.493631395	unchanged	0.296660337	0.037223281	1.41292863	up	0.030341528	0.673908709	0.173331927	unchanged	-5.717551098	C24H48O6	455.331838	10.15613333	--	--	--	--	--	--	HMDB0303271	--
pos_1480	Destruxin E	855.4801665	734.4546168	368.5037886	437.3658113	441.8328958	487.4658405	492.485798	310.515612	419.0843447	883.4050336	319.4150712	391.8347113	462.5139129	255.3476057	373.3248532	151.3158951	350.1109731	216.7931415	257.2827634	307.2062518	378.0067224	369.6346539	289.6512348	272.5014922	-0.877882618	0.024918384	1.597340328	down	0.638510229	0.129827307	1.056767343	unchanged	0.05082243	0.838270564	0.06896178	unchanged	0.86705302	C29H47N5O8	594.3502544	10.18398333	--	--	--	--	--	--	HMDB0251067	--
pos_1507	11-Hydroxy-D4-neuroprostane	27152.69768	30258.27785	30496.77699	39253.28785	31643.23972	38126.02526	35476.26271	37040.73055	40105.09177	45157.34593	41687.16773	39826.70472	26749.84017	25217.0199	38816.12758	35518.12923	36392.58024	36572.12421	31451.27832	33910.62325	37139.6294	35576.34142	31215.74168	31854.28122	0.017009133	0.901006903	0.140415858	unchanged	0.264085748	0.039327987	1.466975187	up	0.013562366	0.905330559	0.015562452	unchanged	0.468491939	C22H32O5	415.1883085	10.19825	--	--	--	--	--	--	HMDB0062283	--
pos_1512	9-Octadecenal	19663.64524	24033.7992	22798.99963	25150.53974	21139.33356	21334.74501	23170.90852	24972.20601	29819.18617	27128.64413	21167.88703	22111.86495	20694.2807	24931.11595	23781.16672	21625.25246	20120.33223	21418.41208	22062.49875	19112.88365	18342.5891	16422.10155	18130.37261	18313.85104	-0.016775383	0.823098796	0.197517723	unchanged	0.162445755	0.125861447	1.139939969	unchanged	-0.238319969	0.010712768	1.155390832	down	2.152830845	C18H34O	284.2953645	10.21253333	--	--	LMFA06000099	Fatty Acyls [FA]	Fatty aldehydes [FA06]	--	HMDB0030965	5090-41-5
pos_1513	6,10,14-Trimethyl-2-methylenepentadecanal	3797.661754	3883.007205	4161.222032	4384.327151	3884.327687	3952.464123	4391.197154	4300.511367	4638.495962	4444.700465	4410.716672	4566.118665	4103.259032	3891.346862	4389.955487	4388.173509	3751.932526	4157.687045	4827.633634	4611.883255	3690.091307	3733.384616	4207.659149	3809.815619	0.036662905	0.474348768	0.558203302	unchanged	0.116152726	0.020843968	1.555289619	up	0.011533578	0.88683209	0.126115403	unchanged	1.306940421	C19H36O	298.3108076	10.20538333	--	--	--	--	--	--	HMDB0034496	83725-57-9
pos_1515	3-Dehydroecdysone	4239.559279	5392.069262	4295.957233	5140.505026	4558.45477	4589.687454	6949.697723	6202.888165	6058.30218	5768.065244	5769.776842	5103.119523	4623.493861	5344.080154	4981.586649	4544.544821	5550.050689	4037.77925	4964.68821	5077.740611	5729.025158	4783.707488	4668.385423	5277.435705	0.043578046	0.637427399	0.388580833	unchanged	0.301944111	0.007480145	1.588844073	up	0.068752279	0.414084467	0.397446636	unchanged	5.376677791	C27H42O6	445.2973364	10.20538333	C02513	Insect hormone biosynthesis(ko00981)	LMST01010172	Sterol Lipids [ST]	Sterols [ST01]	Cholesterol and derivatives [ST0101]	--	--
pos_1544	PA(P-16:0/20:5(5Z,8Z,11Z,14Z,16E)-OH(18R))	47200.07961	52635.50292	26099.86233	21752.86483	19222.95354	13639.48765	33509.4233	25269.66005	20257.92636	17384.93158	17190.61848	10626.37866	51712.1286	42252.02891	26548.97257	29681.53455	21979.27647	25944.99557	17128.44213	15370.39277	13153.52043	11125.055	8692.188042	7093.983844	0.133962363	0.723754998	0.25414984	unchanged	-0.673249375	0.059000651	1.383041874	unchanged	-1.449049199	0.00526649	1.316126882	down	1.685398901	C39H67O8P	717.4477469	10.21966667	--	--	--	--	--	--	HMDB0266751	--
pos_1548	Oleoyl Ethanolamide	0.033056801	4.22E-08	4.22E-08	4.22E-08	4.22E-08	4.22E-08	4.22E-08	4.22E-08	4.22E-08	4.22E-08	4.22E-08	4.22E-08	4.22E-08	4.22E-08	4.22E-08	4.22E-08	4.22E-08	4.22E-08	4.22E-08	4.22E-08	4.22E-08	4.22E-08	4.22E-08	4.22E-08	-16.9956149	0.363217468	0.697179395	unchanged	0	1	0	unchanged	0	1	0	unchanged	-0.728468993	C20H39NO2	326.305119	10.23395	--	--	--	--	--	--	HMDB0002088	111-58-0
pos_1568	Ubiquinone 6	1018.079012	1012.448556	576.0992981	855.4284257	760.9688902	878.8752307	2131.464993	2773.596059	976.4386947	1266.497811	806.3109501	967.9059377	1294.298395	917.0899328	805.9463144	659.3206137	597.2847811	606.6154936	1205.179806	1294.476169	790.410886	920.1872909	696.6945783	722.8382571	-0.063989083	0.780662259	0.243946294	unchanged	0.870356451	0.093877013	1.054931968	unchanged	0.206034964	0.426381349	0.467597619	unchanged	1.775194175	C39H58O4	613.4299356	10.24108333	--	--	--	--	--	--	HMDB0036062	1065-31-2
pos_1596	3-Hexaprenyl-4-hydroxybenzoic acid	877.204436	579.5653165	655.8882104	653.6477109	650.7987436	661.4557575	632.7140806	570.680778	560.3447733	889.8504389	475.5591882	592.5757743	465.6114552	393.9288082	580.3295377	429.3126261	559.2859371	451.9836086	480.0962544	504.1080242	575.4396465	520.6376579	480.5432418	471.0599954	-0.501764734	0.003528709	1.871303518	down	0.369676268	0.066156417	1.288515643	unchanged	0.073919744	0.481606048	0.312338255	unchanged	6.218719442	C37H54O3	569.3999142	10.25535	C13425	--	LMPR02010045	Prenol Lipids [PR]	Quinones and hydroquinones [PR02]	Ubiquinones [PR0201]	HMDB0006816	65848-03-5
pos_1599	DG(8:0/PGE2/0:0)	227.3194591	221.9993153	105.1496265	86.79178496	80.55705058	76.44550237	12.06404937	18.70594041	28.28134083	41.86605771	23.44963623	42.30911117	78.65659471	17.85320264	81.41722608	70.90457725	124.7519122	87.73550852	29.94490481	38.83023076	63.195717	48.9838395	44.71023499	59.6215721	-0.791098891	0.12615228	1.15372876	unchanged	-1.468717222	0.015782174	1.585174513	down	-0.693353305	0.095766163	0.916924473	unchanged	-4.068480618	C31H52O8	575.353192	10.25535	--	--	--	--	--	--	HMDB0297111	--
pos_1609	3beta-Hydroxyergosta-7,24(24(1))-dien-4alpha-carboxylate	4.22E-08	2.138688509	4.22E-08	2.437797066	4.22E-08	4.22E-08	4.804989977	4.22E-08	4.22E-08	8.16013956	4.22E-08	4.545119673	4.22E-08	4.22E-08	4.22E-08	4.22E-08	5.572983421	4.22E-08	3.625469816	8.041096606	0.626281035	4.621731478	4.22E-08	3.614502848	0.28420973	0.878174205	0.165213238	unchanged	1.651677806	0.268923769	0.816123589	unchanged	1.881147282	0.131222975	0.791341061	unchanged	-6.943893837	C29H46O3	460.3754493	10.26963333	C22119	Steroid biosynthesis(ko00100);;Metabolic pathways(ko01100)	--	--	--	--	--	--
pos_1653	Geranylcitronellol	15930.61422	7786.997469	6533.573231	6157.478175	7118.501955	20765.31744	4353.089875	5023.941955	3664.232072	5751.481908	6823.567399	3813.03802	4712.844401	5234.917475	7021.923748	4965.767047	5115.277582	4523.042003	6052.740987	6882.190053	3787.068636	3926.55771	4414.471207	3887.149952	-1.025923422	0.08140876	1.363441842	unchanged	-0.101470898	0.577666115	0.390248213	unchanged	-0.12515439	0.519163955	0.332615937	unchanged	2.196991111	C20H36O	310.3106579	10.30531667	--	--	--	--	--	--	HMDB0032147	36237-66-8
pos_1668	PGP(a-25:0/20:3(6,8,11)-OH(5))	4509.883556	4454.629379	2879.573303	1407.066598	2519.063701	1052.071613	6294.839861	5926.046143	1026.786986	4057.073961	891.6841941	3905.799818	4155.923466	6073.444463	1291.177807	3427.8905	721.5082102	3421.597866	2195.685949	1058.876371	1635.340205	262.1076739	1276.211148	223.9742226	0.182559703	0.712866742	0.260140436	unchanged	0.211258345	0.693918279	0.19615827	unchanged	-1.521031167	0.048666184	0.975483458	unchanged	1.80443251	C51H96O14P2	995.6366022	10.31246667	--	--	--	--	--	--	HMDB0274779	--
pos_1670	2-Hexaprenyl-3-methyl-5-hydroxy-6-methoxy-1,4-benzoquinone	4692.627178	4550.100368	4981.56736	4023.374907	5107.568881	4211.12024	4061.267552	6016.284035	4927.127262	6677.052061	4647.959059	4599.86458	3531.901694	3325.948653	5086.514148	4717.04886	5289.389979	4561.07645	4610.136876	4524.710361	4773.281091	4303.761222	4969.055399	4625.806028	-0.056269758	0.651538158	0.331725434	unchanged	0.22234709	0.189619847	0.965936669	unchanged	0.06879622	0.554284492	0.282188584	unchanged	4.334959244	C38H56O4	559.4170708	10.3196	C05805	--	--	--	--	--	HMDB0006820	--
pos_1675	Calcidiol	3834.249889	5132.868055	3436.740709	3922.97164	3264.37811	3627.833855	4815.540763	5415.577583	5617.470248	5817.574682	4703.688502	5487.527878	5570.663259	4219.272147	6140.830219	6849.388039	5207.298047	6778.776268	13700.40841	13460.05321	11556.83161	11249.58591	11715.42999	10724.24578	0.582378083	0.003872599	1.91100541	up	-0.126058941	0.317859788	0.666078607	unchanged	1.058433761	2.74E-06	1.602753631	up	-5.316648775	C27H44O2	383.328714	10.32673333	C01561	Steroid biosynthesis(ko00100);;Metabolic pathways(ko01100);;Parathyroid hormone synthesis, secretion and action(ko04928);;Tuberculosis(ko05152)	--	--	--	--	HMDB0003550	19356-17-3
pos_1708	MG(18:0/0:0/0:0)	10.44733641	25.23624683	8.237194168	72.90381951	11.09843311	91.73057422	77.76581308	49.64576213	138.7059843	131.2838914	121.6635588	108.1866433	49.63573156	22.00808416	102.354101	77.0968808	22.20936711	109.1898223	90.30293979	99.71571915	102.2653932	68.91192916	97.87507143	97.71235939	0.800206895	0.238032722	0.914949205	unchanged	0.7136073	0.081983744	1.270929211	unchanged	0.541679163	0.128572116	0.806207103	unchanged	-7.106284615	C21H42O4	341.3024753	10.3553	--	--	--	--	--	--	HMDB0011131	22610-61-3
pos_1709	Macamide B	4.22E-08	4.22E-08	4.22E-08	4.22E-08	4.22E-08	4.22E-08	4.22E-08	4.22E-08	4.22E-08	4.22E-08	4.22E-08	4.22E-08	4.22E-08	4.22E-08	4.22E-08	4.22E-08	4.22E-08	4.22E-08	4.22E-08	4.22E-08	4.22E-08	4.22E-08	4.22E-08	4.22E-08	0	1	0	unchanged	0	1	0	unchanged	0	1	0	unchanged	0.646649806	C23H39NO	346.3106646	10.36243333	--	--	--	--	--	--	HMDB0039954	74058-71-2
pos_1735	Antibiotic X 14889C	155.983113	50.53384898	5.994762353	0.17973229	15.79147599	26.44478243	24.17263854	65.80150628	19.61480194	55.48357704	2.570305389	12.89801644	10.07634248	28.54506377	0.364115008	16.4229526	3.279716041	7.588510706	43.45053004	33.30892172	21.19878651	29.23776855	9.623212953	17.34977392	-1.943514539	0.247337811	0.900094947	unchanged	1.445751581	0.12985182	1.034794922	unchanged	1.217938952	0.047792196	1.024295053	up	-0.108848259	C33H58O10	615.4102076	10.38385	--	--	--	--	--	--	HMDB0033335	97671-95-9
pos_1758	Palmitic amide	428622.769	469278.2631	448900.7118	487044.6098	472558.7911	494332.0213	512773.5864	539499.2085	645296.9558	536235.7122	510443.1043	483613.7832	469049.0931	449151.5522	551973.5557	526441.5317	441788.2874	515913.8234	494268.6745	488426.0919	439864.7127	384179.2266	406912.5819	419710.5269	0.077018448	0.25884846	0.885090962	unchanged	0.127754009	0.154699528	1.049150822	unchanged	-0.165919292	0.065908863	0.898447501	unchanged	2.083338814	C16H33NO	256.2645265	10.40526667	--	--	--	--	--	--	HMDB0012273	629-54-9
pos_1786	1-Hexadecanol	1434.137132	1262.549364	1232.80529	1165.297834	1247.146804	1091.957211	1103.320871	1075.390595	1075.115397	1142.434192	1077.721437	1022.810318	1104.670151	1068.479573	1130.775221	1080.367361	1067.741941	1051.218	937.7033051	936.456474	957.0613379	904.1508343	824.4316623	833.9397504	-0.192956662	0.020014487	1.732786503	down	-0.001433687	0.958089267	0.065842346	unchanged	-0.269874505	0.000143126	1.533274514	down	3.529344402	C16H34O	284.2956463	10.43381667	C00823	Fatty acid degradation(ko00071)	LMFA05000061	Fatty Acyls [FA]	Fatty alcohols [FA05]	--	HMDB0003424	36653-82-4
pos_1791	N-(4-Hydroxyphenyl)-3,7-dimethyl-9-(2,6,6-trimethyl-1-cyclohexenyl)nona-2,4,6,8-tetraenamide	0.267466844	4.22E-08	4.22E-08	4.22E-08	4.22E-08	0.03133321	0.004693048	4.22E-08	4.22E-08	4.22E-08	4.22E-08	4.22E-08	4.22E-08	4.22E-08	0.000785854	4.22E-08	4.22E-08	4.22E-08	0.371859584	0.385990562	0.469087222	0.001223133	0.982027026	0.658172182	-8.570316961	0.308548574	0.785404774	unchanged	2.577869708	0.44705087	0.518025055	unchanged	11.83328979	0.015816857	1.248124738	up	0.421300776	C26H33NO2	374.2480059	10.43381667	--	--	--	--	--	--	HMDB0243598	--
pos_1837	Nervonic acid	12628.96388	10533.74559	26372.10867	8978.68953	25062.51678	11727.6442	3254.724686	7295.570063	7591.602774	9858.949882	7473.097068	7043.023593	3708.556694	3453.789925	7259.835869	9946.832519	34511.37161	8083.896881	4064.204268	6307.080438	6564.516068	7256.663246	2942.261082	6142.128314	-0.509139935	0.431844603	0.602946079	unchanged	-0.655353095	0.437947049	0.526434458	unchanged	-1.008872794	0.295703706	0.601401655	unchanged	0.865987633	C24H46O2	366.3731002	10.4695	C08323	Biosynthesis of unsaturated fatty acids(ko01040)	LMFA01030092	Fatty Acyls [FA]	Fatty Acids and Conjugates [FA01]	Unsaturated fatty acids [FA0103]	HMDB0002368	506-37-6
pos_1850	Tridemorph	519.7412541	515.9364756	465.8562385	518.6528309	472.3889617	506.6321233	541.2533301	499.5441297	608.3145155	561.117011	578.4001569	554.1482756	453.1722578	452.8036236	565.5871894	544.3183611	454.7057654	510.9225248	573.4576874	595.7373881	447.8265884	439.6784029	446.5607576	465.6738436	-0.008538482	0.90113353	0.060103406	unchanged	0.165004254	0.042056082	1.431764221	up	-0.006097694	0.954072788	0.000592894	unchanged	2.994953083	C19H39NO	298.3113317	10.48378333	C11285	--	--	--	--	--	HMDB0031810	81412-43-3
pos_1873	2-(3'-Methylthio)propylmalic acid	3016.046516	3508.276846	872.4157226	6861.278029	724.5669675	9894.412031	799.9387533	1276.041126	851.4548188	8243.786577	452.3315326	5501.37278	1683.404044	1183.149237	4102.563697	3883.861676	1020.042044	7083.025298	914.1681894	536.3215614	7313.137338	5452.234103	1733.975485	1417.572078	-0.392154224	0.587452328	0.407383123	unchanged	-0.146560348	0.85586038	0.031770552	unchanged	-0.126275549	0.862556103	0.131693065	unchanged	0.112934544	C8H14O5S	467.1016599	10.49091667	C17214	2-Oxocarboxylic acid metabolism(ko01210)	--	--	--	--	HMDB0304050	--
pos_1940	N-Oleoyl Isoleucine	4.22E-08	4.22E-08	4.22E-08	4.22E-08	4.22E-08	4.22E-08	4.22E-08	4.22E-08	4.22E-08	4.22E-08	4.22E-08	4.22E-08	4.22E-08	4.22E-08	4.22E-08	4.22E-08	4.22E-08	4.22E-08	4.22E-08	4.22E-08	4.22E-08	4.22E-08	4.22E-08	4.22E-08	0	1	0	unchanged	0	1	0	unchanged	0	1	0	unchanged	-0.17104838	C24H45NO3	360.3260237	10.54731667	--	--	LMFA08020113	Fatty Acyls [FA]	Fatty amides [FA08]	N-acyl amines [FA0802]	HMDB0241961	--
pos_1944	Fucoxanthin	613.347066	315.3839785	173.3687533	194.8273297	245.5560086	145.0761674	1064.208894	1107.926948	199.015165	1624.681985	161.680565	1203.690962	510.3095823	699.1841789	256.414688	200.600191	279.5528168	199.2256715	465.4500394	982.6767818	414.3793332	205.7464573	319.676673	136.046667	0.346232552	0.500340057	0.525035899	unchanged	1.321386419	0.077686454	1.20328728	unchanged	0.234527411	0.681031529	0.256725411	unchanged	4.02060033	C42H58O6	623.4121339	10.55445	C08596	--	LMPR01070300	Prenol Lipids [PR]	Isoprenoids [PR01]	C40 isoprenoids (tetraterpenes) [PR0107]	HMDB0002741	3351-86-8
pos_2135	Capsi-amide	17263.07892	18630.42618	18692.605	20586.66709	19721.38269	20598.01155	22036.09718	22441.03238	27695.6396	22116.92375	20736.16596	20799.09858	18645.03385	19283.20042	23012.18198	20899.80045	17276.35273	20483.27284	20905.63252	20608.23925	18213.81481	15341.58697	17661.94096	17602.34574	0.050420424	0.499706029	0.530980563	unchanged	0.183533108	0.071310828	1.275321638	unchanged	-0.116343804	0.218961192	0.623924002	unchanged	1.759986195	C17H35NO	270.2796151	10.71168333	C17515	--	--	--	--	--	HMDB0040940	64317-66-4
pos_2137	LysoPG(18:1(9Z)/0:0)	4.523812127	4.114876526	3.165054032	6.702019814	9.799010617	4.196364013	9.371494204	6.946442452	5.49928892	17.31087035	4.201273483	7.239385298	7.238782189	6.878274296	7.668175234	5.15336828	7.118634795	2.521402055	5.53619568	12.20078275	7.295163188	7.239384363	5.179524847	6.771930028	0.170511117	0.607099058	0.423703251	unchanged	0.467244939	0.299468308	0.747637993	unchanged	0.273794961	0.352852891	0.480661293	unchanged	-3.425140325	C24H47O9P	528.3278474	10.71168333	--	--	--	--	--	--	HMDB0240602	--
pos_2161	Gilteritinib	1037.950441	968.9373866	835.0592713	962.9800831	909.6923182	854.3422189	1475.784737	1081.729631	1237.902571	1538.806626	1227.477019	1299.489373	998.7059224	1053.911912	930.3197217	968.7967583	991.1251479	908.2248367	898.0212911	1091.921749	1106.153035	1188.630064	923.6151659	963.5697322	0.071295628	0.24596389	0.933830951	unchanged	0.426043708	0.003714585	1.855320655	up	0.077013263	0.339412828	0.493606778	unchanged	-3.488975355	C29H44N8O3	517.3378572	10.72596667	--	--	--	--	--	--	HMDB0252717	--
pos_2199	3alpha,7alpha,12alpha-Trihydroxy-5beta-cholestanoate	1056.215129	936.3016424	580.0152055	645.1697757	505.8874225	551.5913799	933.1057412	412.6770054	541.0305453	680.9557966	629.5839027	618.7126241	931.4836997	917.8609568	789.2645353	474.8929419	668.0806643	497.0232962	412.5562932	525.9765097	369.3982915	468.581811	365.0209762	429.5660716	0.001155514	0.99641248	0.004945751	unchanged	-0.165054887	0.492310524	0.555897266	unchanged	-0.734755168	0.016176867	1.210810756	down	-23.34109895	C27H46O5	923.6176303	10.77593333	C04722	Primary bile acid biosynthesis(ko00120);;Metabolic pathways(ko01100)	LMST04030001	Sterol Lipids [ST]	Bile acids and derivatives [ST04]	C27 bile acids, alcohols, and derivatives [ST0403]	HMDB0000601	547-98-8
pos_2226	5Z-Dodecenoic acid	835.7467088	1122.041431	743.9778918	1335.8093	495.8580266	618.2910543	1319.446279	1547.430995	1666.491499	3585.981971	908.1760699	1182.193712	985.7080506	1203.543914	1155.140454	951.6537972	742.9159558	776.6545669	1500.420238	1401.127745	1011.162479	1008.463936	1438.255764	1893.59999	0.174876776	0.482473036	0.56132772	unchanged	0.811939274	0.122426168	1.163250534	unchanged	0.504991715	0.032104261	1.080541252	up	-6.61199441	C12H22O2	397.3286158	10.79735	--	--	LMFA01030226	Fatty Acyls [FA]	Fatty Acids and Conjugates [FA01]	Unsaturated fatty acids [FA0103]	HMDB0000529	2430-94-6
pos_2231	Tripoxyrollin	18607.03439	31659.49659	54182.87785	71843.90637	118141.0606	84550.11444	111748.9626	202605.8629	94438.85492	121879.5751	77795.68014	115920.4619	31494.58935	29808.65737	112078.7129	91361.3449	93565.49112	80433.31015	166599.3367	88992.05476	243887.9807	136065.7698	199003.7425	103985.7813	0.211234359	0.636747887	0.400429783	unchanged	0.723392263	0.06240989	1.227292117	unchanged	1.097036866	0.017034623	1.109952167	up	4.231491469	C37H64O5	589.4851417	10.80448333	--	--	--	--	--	--	HMDB0041092	155606-59-0
pos_2245	3-Amino-2-methoxynonadec-5-en-4-ol	4.22E-08	6.160168529	7.74991833	5.515309307	7.000086785	4.679492795	12.54423819	10.31449247	21.39524227	9.975175419	25.2370121	19.73267767	2.025567207	4.333680474	18.43210569	4.948814783	4.358971306	7.786072513	14.04969808	15.69649383	15.93875477	15.2520415	21.70052997	30.66083792	0.429295591	0.520961349	0.493521488	unchanged	1.243882248	0.023294602	1.506284176	up	1.435614048	0.007292346	1.191637393	up	1.315980655	C20H41NO2	310.310872	10.81875	--	--	--	--	--	--	HMDB0257752	--
[truncated: 997 more rows]
[truncated: 4 more columns]
